# Supplementary material for: New Environment, New Invaders—Repeated Horizontal Transfer of LINEs to Sea Snakes
Source: Genome Biol Evol. 2020 Oct 6;12(12):2370–83. doi: 10.1093/gbe/evaa208 (PMC7846101; doi:10.1093/gbe/evaa208)
Supplement: evaa208_Supplementary_Data [file evaa208_supplementary_data.zip]

Archive with 10 entries (10 files):
- Dataset_S1_censor_results.xlsx
- Dataset_S2_seasnake_transcriptome_blast.xlsx
- Dataset_S3_species_genomes.xlsx
- Dataset_S4_repeat_counts.xlsx
- Dataset_S5_snake_seqs.txt
- Dataset_S6_Curated_fastas.txt
- Dataset_S7_Rex1_RAxML_newick.txt
- Dataset_S8_RTE_RAxML_newick.txt
- Dataset_S9_TimeTreeUnresolvedReplaced.txt
- GBE_Sea_Snake_Draft_SI_R2_clean.docx
