# Supplementary material for: New Environment, New Invaders—Repeated Horizontal Transfer of LINEs to Sea Snakes
Source: Genome Biol Evol. 2020 Oct 6;12(12):2370–83. doi: 10.1093/gbe/evaa208 (PMC7846101; doi:10.1093/gbe/evaa208)
Supplement: evaa208_Supplementary_Data [file evaa208_supplementary_data.zip › Dataset_S1_censor_results.xlsx]

## Sheet: Sheet1
Name	From	To	Name	From	To	Class	Dir	Sim	Pos/Mm:Ts	Score		RepbaseSpecies
Proto2-Snek	1504	2071	Proto2-7_CS1	1405	1972	NonLTR/Proto2	d	0.6505	1.7912	661		Capitella (polychaete worm)
Proto2-Snek	2555	4002	Proto2-7_CS1	2450	3894	NonLTR/Proto2	d	0.6712	1.7848	2397		Capitella (polychaete worm)
Proto2-Snek	4305	4357	Proto2-1_PXu	448	501	NonLTR/Proto2	d	0.8545	99	242		Papilio xuthus (Asian swallowtail)
RTE-Kret	1	3670	RTE-1_DR	26	3736	NonLTR/RTE	d	0.6686	2.0701	7622		Danio rerio (zebrafish)
RTE-Snek_1	4	3111	RTE-2_PM	517	3625	NonLTR/RTE	d	0.6544	2.0138	6546		Petromyzon marinus (sea lamprey)
RTE-Snek_2	37	274	RTE-9_PSi	108	346	NonLTR/RTE	d	0.7875	1.8077	1084		Pelodiscus sinensis (Chinese softshell turtle)
RTE-Snek_2	287	3383	RTE-9_CPB	80	3169	NonLTR/RTE	d	0.6799	1.9427	7266		Chrysemys picta (western painted turtle)
Rex1-Snek_1H1	5	2965	Rex1-1_PM	1	2925	NonLTR/Rex1	d	0.69	2.0491	8089		Petromyzon marinus (sea lamprey)
Rex1-Snek_1H2	26	2976	Rex1-1_PM	2	2925	NonLTR/Rex1	d	0.6808	1.9238	7907		Petromyzon marinus (sea lamprey)
Rex1-Snek_1H2	3160	3214	Helitron-3_ZM	4325	4382	DNA/Helitron	d	0.7895	1.5	218		Zea mays (maize)
Rex1-Snek_1H3	1	78	Rex1-6_DR	13	78	NonLTR/Rex1	d	0.7761	1.75	277		Danio rerio (zebrafish)
Rex1-Snek_1H3	155	2950	Rex1-1_PM	163	2931	NonLTR/Rex1	d	0.6804	1.939	7699		Petromyzon marinus (sea lamprey)
Rex1-Snek_2	2	3007	Rex1-1_CCa	2	3011	NonLTR/Rex1	d	0.7581	1.7226	14026		Cyprinus carpio (Common carp)
Rex1-Snek_2	3188	3368	Rex1-1_CCa	3374	3546	NonLTR/Rex1	d	0.7216	1.9444	382		Cyprinus carpio (Common carp)
