# Supplementary material for: New Environment, New Invaders—Repeated Horizontal Transfer of LINEs to Sea Snakes
Source: Genome Biol Evol. 2020 Oct 6;12(12):2370–83. doi: 10.1093/gbe/evaa208 (PMC7846101; doi:10.1093/gbe/evaa208)
Supplement: evaa208_Supplementary_Data [file evaa208_supplementary_data.zip › Dataset_S2_seasnake_transcriptome_blast.xlsx]

## Sheet: Alaevis_Eye
Query repeat	Assembly scaffold	% identity	hit length	mismatches	gaps	qstart	qend	sstart	send	evalue	bitscore
Proto2-Snek	scaffold27774	99.924	3940	2	1	288	4226	152	4091	0	7258
Proto2-Snek	scaffold27775	99.87	771	0	1	3457	4226	2243	3013	0	1417
Rex1-Snek_2	scaffold10481	99.666	897	2	1	2264	3159	1611	715	0	1639
Rex1-Snek_2	scaffold10479	99.666	897	2	1	2264	3159	1611	715	0	1639
Rex1-Snek_2	scaffold10479	98.507	469	6	1	1556	2023	2303	1835	0	826
Rex1-Snek_2	scaffold23979	99.51	816	3	1	737	1551	816	1	0	1483
Rex1-Snek_2	scaffold10480	95.96	495	16	1	1556	2046	495	1	0	800
Rex1-Snek_1H2	scaffold5538	98.182	715	12	1	1499	2212	1671	957	0	1269
Rex1-Snek_1H2	scaffold5538	97.423	582	15	0	2653	3234	582	1	0	1020
Rex1-Snek_1H3	scaffold17273	99.713	1393	1	1	1	1390	1393	1	0	2547
Rex1-Snek_1H3	scaffold367	96.953	919	28	0	2274	3192	6653	5735	0	1594
Rex1-Snek_1H3	scaffold367	98.179	714	13	0	1467	2180	7436	6723	0	1269
Rex1-Snek_1H3	scaffold365	96.953	919	28	0	2274	3192	9338	8420	0	1594
Rex1-Snek_1H3	scaffold365	98.179	714	13	0	1467	2180	10121	9408	0	1269
Rex1-Snek_1H3	scaffold363	96.953	919	28	0	2274	3192	6378	5460	0	1594
Rex1-Snek_1H3	scaffold363	98.179	714	13	0	1467	2180	7161	6448	0	1269
RTE-Snek_1	scaffold11310	98.965	3286	34	0	1	3286	4017	732	0	5925
RTE-Snek_2	scaffold534	99.73	2596	6	1	737	3331	2596	1	0	4758
RTE-Snek_2	C759235	100	402	0	0	358	759	402	1	0	743
RTE-Snek_2	scaffold385	99.206	378	3	0	1	378	1450	1827	0	686
RTE-Snek_2	scaffold384	99.206	378	3	0	1	378	558	935	0	686
RTE-Snek_2	scaffold383	99.206	378	3	0	1	378	1450	1827	0	686
RTE-Snek_2	scaffold382	99.206	378	3	0	1	378	1328	1705	0	686
RTE-Snek_2	scaffold535	100	355	0	0	2977	3331	355	1	0	656

## Sheet: Alaevis_Skin_body1
Query repeat	Assembly scaffold	% identity	hit length	mismatches	gaps	qstart	qend	sstart	send	evalue	bitscore
Proto2-Snek	TRINITY_DN41815_c14_g1_i1	99.63	3515	13	0	16	3530	1	3515	0	6420
Proto2-Snek	TRINITY_DN42131_c0_g1_i2	100	951	0	0	3407	4357	1	951	0	1757
Proto2-Snek	TRINITY_DN42131_c0_g1_i1	100	901	0	0	3457	4357	703	1603	0	1664
Proto2-Snek	TRINITY_DN41815_c14_g1_i2	99.729	737	2	0	2128	2864	39	775	0	1351
Rex1-Snek_1H1	TRINITY_DN41507_c0_g1_i1	98.134	911	17	0	1048	1958	1	911	0	1589
Rex1-Snek_1H1	TRINITY_DN36300_c0_g1_i1	99.778	450	1	0	2346	2795	1	450	0	826
Rex1-Snek_1H1	TRINITY_DN36300_c0_g2_i1	98.667	450	6	0	2346	2795	1	450	0	798
Rex1-Snek_1H1	TRINITY_DN41253_c0_g2_i2	98.442	385	6	0	226	610	385	1	0	678
Rex1-Snek_1H1	TRINITY_DN36300_c0_g1_i2	99.698	331	1	0	2465	2795	50	380	6.1e-172	606
Rex1-Snek_1H1	TRINITY_DN41612_c3_g1_i1	98.936	282	3	0	1965	2246	282	1	2.29e-141	505
Rex1-Snek_2	TRINITY_DN41623_c0_g4_i3	98.39	2112	30	2	1238	3349	1	2108	0	3709
Rex1-Snek_2	TRINITY_DN41623_c0_g4_i2	99.63	1620	5	1	1730	3349	357	1975	0	2957
Rex1-Snek_2	TRINITY_DN36001_c0_g2_i1	97.495	998	25	0	418	1415	998	1	0	1705
Rex1-Snek_2	TRINITY_DN36001_c0_g1_i1	95.491	998	45	0	418	1415	998	1	0	1594
Rex1-Snek_2	TRINITY_DN33860_c0_g1_i1	98.402	438	7	0	4	441	2	439	0	771
Rex1-Snek_2	TRINITY_DN33860_c0_g2_i1	95.89	438	18	0	4	441	806	1243	0	710
Rex1-Snek_1H2	TRINITY_DN41612_c4_g2_i8	99.32	588	1	1	2701	3285	605	18	0	1061
Rex1-Snek_1H2	TRINITY_DN41612_c4_g2_i1	99.291	564	1	1	2725	3285	581	18	0	1016
Rex1-Snek_1H2	TRINITY_DN112429_c0_g1_i1	99.693	326	1	0	1122	1447	1	326	3.84e-169	597
Rex1-Snek_1H3	TRINITY_DN41612_c4_g2_i6	99.831	1184	2	0	1777	2960	1184	1	0	2176
Rex1-Snek_1H3	TRINITY_DN41612_c4_g2_i5	97.046	1185	33	2	1777	2960	1185	2	0	1993
Rex1-Snek_1H3	TRINITY_DN41253_c0_g1_i1	99.705	1016	3	0	1	1016	1016	1	0	1860
Rex1-Snek_1H3	TRINITY_DN41612_c4_g2_i7	99.893	932	1	0	2029	2960	932	1	0	1716
Rex1-Snek_1H3	TRINITY_DN41612_c4_g2_i7	98.732	473	5	1	2808	3280	1896	1425	0	839
Rex1-Snek_1H3	TRINITY_DN41612_c4_g2_i2	99.893	932	1	0	2029	2960	932	1	0	1716
Rex1-Snek_1H3	TRINITY_DN41612_c4_g2_i2	98.52	473	6	1	2808	3280	1890	1419	0	833
Rex1-Snek_1H3	TRINITY_DN41507_c0_g1_i3	96.889	900	28	0	1038	1937	3	902	0	1507
RTE-Snek_1	TRINITY_DN40982_c0_g1_i2	99.706	1699	5	0	1652	3350	1699	1	0	3110
RTE-Snek_1	TRINITY_DN517_c0_g1_i1	99.216	638	5	0	1	638	106	743	0	1151
RTE-Snek_1	TRINITY_DN33824_c0_g1_i1	99.631	542	2	0	1104	1645	542	1	0	990
RTE-Snek_1	TRINITY_DN30431_c0_g3_i1	99.733	375	1	0	637	1011	1	375	0	688
RTE-Snek_1	TRINITY_DN30431_c0_g1_i1	99.467	375	2	0	637	1011	1	375	0	682
RTE-Snek_1	TRINITY_DN30431_c0_g2_i1	99.2	375	3	0	637	1011	1	375	0	676
RTE-Snek_1	TRINITY_DN40982_c0_g1_i1	99.693	326	1	0	3025	3350	326	1	3.93e-169	597
RTE-Snek_2	TRINITY_DN42138_c1_g3_i3	99.473	1707	9	0	263	1969	1709	3	0	3107
RTE-Snek_2	TRINITY_DN42138_c1_g3_i5	99.346	1530	9	1	441	1969	1532	3	0	2772
RTE-Snek_2	TRINITY_DN41930_c8_g2_i8	99.762	1259	3	0	2145	3403	1350	92	0	2311
RTE-Snek_2	TRINITY_DN41930_c8_g2_i10	99.92	1249	1	0	2145	3393	1501	253	0	2302
RTE-Snek_2	TRINITY_DN41930_c8_g2_i3	99.92	1249	1	0	2145	3393	1314	66	0	2302
RTE-Snek_2	TRINITY_DN41930_c8_g2_i4	99.604	1262	2	2	2145	3403	1482	221	0	2300
RTE-Snek_2	TRINITY_DN41930_c8_g2_i11	99.5	1001	4	1	2404	3403	1092	92	0	1821
RTE-Snek_2	TRINITY_DN41930_c8_g2_i11	100	258	0	0	1912	2169	1091	1348	5.4e-133	477
RTE-Snek_2	TRINITY_DN41930_c8_g2_i6	99.303	1004	3	3	2404	3403	1224	221	0	1812
RTE-Snek_2	TRINITY_DN41930_c8_g2_i6	100	258	0	0	1912	2169	1223	1480	5.4e-133	477
RTE-Snek_2	TRINITY_DN41930_c8_g2_i5	99.697	991	2	1	2404	3393	1243	253	0	1812
RTE-Snek_2	TRINITY_DN41930_c8_g2_i5	100	258	0	0	1912	2169	1242	1499	5.4e-133	477
RTE-Snek_2	TRINITY_DN41930_c8_g2_i2	99.697	991	2	1	2404	3393	1056	66	0	1812
RTE-Snek_2	TRINITY_DN41930_c8_g2_i2	100	258	0	0	1912	2169	1055	1312	5.4e-133	477
RTE-Snek_2	TRINITY_DN42138_c1_g4_i2	99.206	378	3	0	1	378	378	1	0	686
RTE-Snek_2	TRINITY_DN42138_c1_g4_i1	99.206	378	3	0	1	378	378	1	0	686

## Sheet: Alaevis_Skin_tailA1
Query repeat	Assembly scaffold	% identity	hit length	mismatches	gaps	qstart	qend	sstart	send	evalue	bitscore
Proto2-Snek	TRINITY_DN20778_c0_g2_i3	99.93	4271	3	0	87	4357	8	4278	0	7871
Proto2-Snek	TRINITY_DN20778_c0_g2_i2	100	935	0	0	3208	4142	90	1024	0	1727
Proto2-Snek	TRINITY_DN20778_c0_g2_i1	100	901	0	0	3457	4357	2245	3145	0	1664
Rex1-Snek_1H1	TRINITY_DN4667_c0_g2_i1	96.372	441	16	0	821	1261	1	441	0	726
Rex1-Snek_1H1	TRINITY_DN21243_c3_g4_i1	97.268	366	10	0	1580	1945	366	1	2.21e-176	621
Rex1-Snek_1H1	TRINITY_DN30121_c0_g1_i1	97.59	332	8	0	238	569	1	332	8.1e-161	569
Rex1-Snek_1H1	TRINITY_DN21243_c3_g3_i1	98.214	280	5	0	2022	2301	280	1	6.49e-137	490
Rex1-Snek_2	TRINITY_DN21015_c0_g4_i3	99.533	2354	9	2	862	3213	81	2434	0	4287
Rex1-Snek_2	TRINITY_DN21015_c0_g4_i1	99.49	2354	10	2	862	3213	81	2434	0	4281
Rex1-Snek_2	TRINITY_DN21015_c0_g4_i2	98.38	2345	38	0	862	3206	81	2425	0	4122
Rex1-Snek_2	TRINITY_DN21015_c0_g4_i4	97.261	1497	41	0	862	2358	81	1577	0	2538
Rex1-Snek_2	TRINITY_DN20618_c0_g7_i3	99.775	889	2	0	1	889	889	1	0	1631
Rex1-Snek_1H2	TRINITY_DN21243_c3_g5_i1	99.769	867	2	0	2419	3285	882	16	0	1591
Rex1-Snek_1H2	TRINITY_DN21243_c3_g5_i3	98.12	585	10	1	2419	3002	610	26	0	1018
Rex1-Snek_1H2	TRINITY_DN21243_c3_g2_i1	99.789	475	1	0	1289	1763	1	475	0	872
Rex1-Snek_1H2	TRINITY_DN4667_c0_g1_i1	96.38	442	16	0	841	1282	1	442	0	728
Rex1-Snek_1H3	TRINITY_DN21243_c3_g3_i5	99.881	1678	2	0	1603	3280	1760	83	0	3088
Rex1-Snek_1H3	TRINITY_DN21243_c3_g3_i2	99.881	1678	2	0	1603	3280	1738	61	0	3088
Rex1-Snek_1H3	TRINITY_DN21243_c3_g3_i6	99.821	1678	3	0	1603	3280	2078	401	0	3083
Rex1-Snek_1H3	TRINITY_DN21243_c3_g1_i7	99.939	1627	1	0	1	1627	1491	3117	0	3000
Rex1-Snek_1H3	TRINITY_DN21243_c3_g1_i6	97.359	1628	41	2	1	1627	57	1683	0	2767
Rex1-Snek_1H3	TRINITY_DN21243_c3_g3_i7	97.286	921	25	0	2360	3280	1014	94	0	1563
Rex1-Snek_1H3	TRINITY_DN21243_c3_g3_i3	98.773	489	5	1	2793	3280	563	75	0	869
RTE-Snek_1	TRINITY_DN21242_c2_g2_i4	99.403	3352	20	0	1	3352	2644	5995	0	6080
RTE-Snek_1	TRINITY_DN21242_c2_g2_i5	99.517	2692	13	0	1	2692	2632	5323	0	4900
RTE-Snek_1	TRINITY_DN21242_c2_g2_i6	99.263	950	7	0	1	950	122	1071	0	1716
RTE-Snek_1	TRINITY_DN21242_c2_g3_i1	98.592	284	4	0	868	1151	89	372	8.92e-141	503
RTE-Snek_2	TRINITY_DN20953_c0_g2_i2	99.839	1245	2	0	2146	3390	1252	8	0	2289
RTE-Snek_2	TRINITY_DN20953_c0_g2_i6	99.913	1156	1	0	2235	3390	1163	8	0	2130
RTE-Snek_2	TRINITY_DN20953_c0_g2_i3	99.595	988	3	1	2404	3390	995	8	0	1801
RTE-Snek_2	TRINITY_DN20953_c0_g2_i3	100	259	0	0	1912	2170	994	1252	1.52e-133	479
RTE-Snek_2	TRINITY_DN20609_c0_g1_i1	99.349	922	6	0	314	1235	1	922	0	1674
RTE-Snek_2	TRINITY_DN20609_c1_g1_i1	99.866	744	1	0	1212	1955	78	821	0	1369
RTE-Snek_2	TRINITY_DN20953_c0_g2_i5	100	639	0	0	2752	3390	646	8	0	1181
RTE-Snek_2	TRINITY_DN20953_c0_g2_i4	100	414	0	0	2977	3390	421	8	0	765
RTE-Snek_2	TRINITY_DN21222_c6_g3_i6	99.206	378	3	0	1	378	1754	1377	0	686
RTE-Snek_2	TRINITY_DN21222_c6_g3_i5	99.206	378	3	0	1	378	914	537	0	686
RTE-Snek_2	TRINITY_DN21222_c6_g3_i4	99.206	378	3	0	1	378	1899	1522	0	686
RTE-Snek_2	TRINITY_DN21222_c6_g3_i3	99.206	378	3	0	1	378	768	391	0	686
RTE-Snek_2	TRINITY_DN21222_c6_g3_i2	99.206	378	3	0	1	378	829	452	0	686
RTE-Snek_2	TRINITY_DN20953_c0_g2_i1	98.898	363	3	1	2404	2765	438	76	0	647
RTE-Snek_2	TRINITY_DN20953_c0_g2_i1	100	259	0	0	1912	2170	437	695	1.52e-133	479

## Sheet: Alaevis_Skin_tailA2
Query repeat	Assembly scaffold	% identity	hit length	mismatches	gaps	qstart	qend	sstart	send	evalue	bitscore
Proto2-Snek	TRINITY_DN20220_c0_g1_i1	100	901	0	0	3457	4357	216	1116	0	1664
Proto2-Snek	TRINITY_DN20220_c0_g3_i1	99.867	754	1	0	3457	4210	216	969	0	1387
Proto2-Snek	TRINITY_DN20220_c0_g2_i1	100	674	0	0	3457	4130	216	889	0	1245
Rex1-Snek_2	TRINITY_DN20313_c0_g1_i1	99.123	342	1	2	3009	3349	7	347	6.77e-175	614
Rex1-Snek_1H3	TRINITY_DN11750_c0_g1_i1	99.634	273	1	0	2292	2564	1	273	1.94e-140	499
RTE-Snek_2	TRINITY_DN21165_c0_g1_i1	99.668	904	3	0	2487	3390	1286	383	0	1653
RTE-Snek_2	TRINITY_DN3165_c0_g1_i1	99.344	610	4	0	1503	2112	1	610	0	1105

## Sheet: Alaevis_Skin_tailB1
Query repeat	Assembly scaffold	% identity	hit length	mismatches	gaps	qstart	qend	sstart	send	evalue	bitscore
Proto2-Snek	TRINITY_DN33887_c0_g1_i1	100	1150	0	0	3208	4357	1167	18	0	2124
Proto2-Snek	TRINITY_DN32992_c0_g1_i1	99.413	511	3	0	2743	3253	511	1	0	928
Proto2-Snek	TRINITY_DN22143_c0_g1_i1	99.438	356	2	0	1833	2188	356	1	0	647
Proto2-Snek	TRINITY_DN33887_c0_g2_i1	100	294	0	0	4064	4357	311	18	3e-153	544
Rex1-Snek_1H1	TRINITY_DN30485_c1_g1_i1	98.886	359	4	0	1600	1958	1	359	0	641
Rex1-Snek_2	TRINITY_DN33601_c0_g1_i1	99.101	556	5	0	2098	2653	556	1	0	1000
Rex1-Snek_2	TRINITY_DN36172_c0_g1_i3	98.51	537	5	3	2680	3213	724	188	0	946
Rex1-Snek_2	TRINITY_DN36172_c0_g1_i2	98.324	537	6	3	2680	3213	682	146	0	941
Rex1-Snek_2	TRINITY_DN8843_c0_g2_i1	99.01	404	4	0	1681	2084	404	1	0	725
Rex1-Snek_2	TRINITY_DN33601_c0_g1_i2	96.927	423	13	0	2231	2653	423	1	0	710
Rex1-Snek_2	TRINITY_DN8843_c0_g1_i1	98.267	404	7	0	1681	2084	404	1	0	708
Rex1-Snek_2	TRINITY_DN36172_c0_g1_i5	96.067	356	13	1	2680	3034	362	7	6.3e-164	579
Rex1-Snek_2	TRINITY_DN36172_c0_g1_i4	98.069	259	3	2	2957	3213	404	146	1.43e-125	451
Rex1-Snek_2	TRINITY_DN36172_c0_g1_i1	98.069	259	3	2	2957	3213	446	188	1.43e-125	451
Rex1-Snek_1H2	TRINITY_DN36489_c0_g2_i1	99.663	297	1	0	2725	3021	297	1	2.26e-153	544
Rex1-Snek_1H2	TRINITY_DN34588_c0_g1_i1	99.639	277	1	0	1460	1736	1	277	2.96e-142	507
Rex1-Snek_1H2	TRINITY_DN28668_c0_g1_i1	98.936	282	0	1	3009	3287	412	131	1.38e-140	501
Rex1-Snek_1H3	TRINITY_DN36489_c0_g1_i4	99.801	1003	2	0	2029	3031	1003	1	0	1842
Rex1-Snek_1H3	TRINITY_DN36489_c0_g1_i4	98.788	330	4	0	2951	3280	1568	1239	1.03e-166	588
Rex1-Snek_1H3	TRINITY_DN36489_c0_g1_i1	99.801	1003	2	0	2029	3031	1003	1	0	1842
Rex1-Snek_1H3	TRINITY_DN34588_c0_g2_i1	95.103	388	19	0	1314	1701	1	388	6.08e-174	612
Rex1-Snek_1H3	TRINITY_DN36489_c0_g1_i3	98.788	330	4	0	2951	3280	639	310	1.03e-166	588
Rex1-Snek_1H3	TRINITY_DN30485_c0_g2_i1	100	260	0	0	1790	2049	260	1	1.79e-134	481
Rex1-Snek_1H3	TRINITY_DN30485_c0_g1_i1	95.669	254	11	0	1790	2043	254	1	8.57e-113	409
RTE-Snek_1	TRINITY_DN71860_c0_g1_i1	99.73	370	1	0	2636	3005	370	1	0	678
RTE-Snek_1	TRINITY_DN36962_c1_g3_i2	99.71	345	1	0	3020	3364	456	112	4.79e-180	632
RTE-Snek_1	TRINITY_DN21982_c0_g1_i1	98.507	335	5	0	2262	2596	335	1	8.13e-168	592
RTE-Snek_2	TRINITY_DN37087_c1_g2_i2	99.536	1078	5	0	2313	3390	45	1122	0	1964
RTE-Snek_2	TRINITY_DN37064_c0_g2_i3	99.048	735	7	0	245	979	1	735	0	1323
RTE-Snek_2	TRINITY_DN32331_c0_g1_i1	99.531	639	3	0	1288	1926	639	1	0	1164
RTE-Snek_2	TRINITY_DN34811_c0_g1_i1	99.783	460	1	0	1912	2371	460	1	0	845
RTE-Snek_2	TRINITY_DN37064_c0_g4_i3	99.191	371	3	0	1	371	83	453	0	673
RTE-Snek_2	TRINITY_DN37064_c0_g4_i2	99.191	371	3	0	1	371	88	458	0	673
RTE-Snek_2	TRINITY_DN37064_c0_g4_i1	99.191	371	3	0	1	371	107	477	0	673
RTE-Snek_2	TRINITY_DN23175_c0_g1_i1	100	288	0	0	1004	1291	1	288	5.06e-150	532
RTE-Snek_2	TRINITY_DN34811_c0_g2_i1	98.917	277	3	0	1912	2188	277	1	6.64e-139	496

## Sheet: Atenuis_Skin_body2
Query repeat	Assembly scaffold	% identity	hit length	mismatches	gaps	qstart	qend	sstart	send	evalue	bitscore
Proto2-Snek	TRINITY_DN38183_c0_g1_i2	99.696	986	3	0	3303	4288	986	1	0	1805
Proto2-Snek	TRINITY_DN38183_c0_g1_i1	99.639	832	3	0	3457	4288	832	1	0	1520
Proto2-Snek	TRINITY_DN38987_c1_g1_i2	99.783	460	1	0	2742	3201	460	1	0	845
Proto2-Snek	TRINITY_DN14762_c0_g1_i1	100	380	0	0	2183	2562	1	380	0	702
Rex1-Snek_1H1	TRINITY_DN35237_c0_g1_i1	99.7	333	1	0	2256	2588	333	1	1.74e-173	610
Rex1-Snek_2	TRINITY_DN30141_c0_g2_i1	98.855	262	3	0	582	843	1	262	1.18e-130	468
Rex1-Snek_2	TRINITY_DN10128_c0_g1_i1	98.819	254	3	0	1598	1851	254	1	3.31e-126	453
Rex1-Snek_2	TRINITY_DN30141_c0_g1_i1	96.183	262	10	0	582	843	2	263	5.57e-119	429
Rex1-Snek_1H3	TRINITY_DN79177_c0_g1_i1	100	360	0	0	1881	2240	360	1	0	665
Rex1-Snek_1H3	TRINITY_DN37198_c0_g3_i1	99.432	352	1	1	2929	3280	460	110	0	638
Rex1-Snek_1H3	TRINITY_DN36708_c0_g2_i1	99.681	313	1	0	684	996	313	1	2.38e-162	573
Rex1-Snek_1H3	TRINITY_DN36708_c0_g1_i1	98.955	287	3	0	710	996	287	1	1.46e-144	514
RTE-Snek_1	TRINITY_DN38237_c0_g1_i1	99.43	1227	7	0	1759	2985	1231	5	0	2228
RTE-Snek_1	TRINITY_DN33771_c0_g2_i1	99.554	897	4	0	231	1127	897	1	0	1635
RTE-Snek_1	TRINITY_DN33771_c0_g1_i1	99.362	627	4	0	501	1127	627	1	0	1136
RTE-Snek_1	TRINITY_DN35667_c0_g1_i2	99.635	548	2	0	1114	1661	548	1	0	1002
RTE-Snek_1	TRINITY_DN35667_c0_g1_i1	99.656	291	1	0	1371	1661	291	1	4.15e-150	532
RTE-Snek_2	TRINITY_DN38963_c2_g4_i1	99.617	784	3	0	2620	3403	1098	315	0	1434
RTE-Snek_2	TRINITY_DN38963_c2_g7_i4	98.785	741	9	0	1	741	741	1	0	1323
RTE-Snek_2	TRINITY_DN38963_c2_g7_i3	98.785	741	9	0	1	741	741	1	0	1323
RTE-Snek_2	TRINITY_DN38963_c2_g7_i7	98.532	477	7	0	1	477	477	1	0	846
RTE-Snek_2	TRINITY_DN38963_c2_g7_i9	99.206	378	3	0	1	378	608	231	0	686
RTE-Snek_2	TRINITY_DN38963_c2_g7_i8	99.206	378	3	0	1	378	567	190	0	686
RTE-Snek_2	TRINITY_DN38963_c2_g7_i6	99.206	378	3	0	1	378	608	231	0	686
RTE-Snek_2	TRINITY_DN38963_c2_g7_i5	99.206	378	3	0	1	378	567	190	0	686
RTE-Snek_2	TRINITY_DN38963_c2_g7_i2	99.206	378	3	0	1	378	552	175	0	686
RTE-Snek_2	TRINITY_DN38963_c2_g7_i1	99.206	378	3	0	1	378	552	175	0	686

## Sheet: Atenuis_Skin_tailA3
Query repeat	Assembly scaffold	% identity	hit length	mismatches	gaps	qstart	qend	sstart	send	evalue	bitscore
Proto2-Snek	TRINITY_DN30572_c0_g1_i1	99.546	661	3	0	3457	4117	589	1249	0	1205
Rex1-Snek_2	TRINITY_DN30346_c1_g1_i1	99.407	337	1	1	3004	3339	337	1	3.67e-174	612
Rex1-Snek_2	TRINITY_DN30346_c1_g1_i2	99.388	327	1	1	3014	3339	327	1	1.33e-168	593
RTE-Snek_1	TRINITY_DN27475_c0_g1_i1	99.398	332	2	0	2436	2767	332	1	2.22e-171	603
RTE-Snek_1	TRINITY_DN33587_c0_g1_i1	99.679	312	1	0	703	1014	312	1	6.25e-162	571
RTE-Snek_1	TRINITY_DN1715_c0_g1_i1	99.618	262	1	0	1768	2029	1	262	3.9e-134	479
RTE-Snek_2	TRINITY_DN31359_c0_g3_i2	99.501	1002	3	2	2404	3403	1074	73	0	1823
RTE-Snek_2	TRINITY_DN31359_c0_g3_i2	100	481	0	0	1912	2392	1073	1553	0	889
RTE-Snek_2	TRINITY_DN31359_c0_g3_i9	99.5	1001	4	1	2404	3403	1097	97	0	1821
RTE-Snek_2	TRINITY_DN31359_c0_g3_i9	100	481	0	0	1912	2392	1096	1576	0	889
RTE-Snek_2	TRINITY_DN31359_c0_g3_i10	99.697	991	2	1	2404	3393	1029	39	0	1812
RTE-Snek_2	TRINITY_DN31359_c0_g3_i10	100	481	0	0	1912	2392	1028	1508	0	889
RTE-Snek_2	TRINITY_DN31359_c0_g3_i8	99.738	763	2	0	2641	3403	859	97	0	1400
RTE-Snek_2	TRINITY_DN31359_c0_g3_i5	99.738	764	1	1	2641	3403	836	73	0	1400
RTE-Snek_2	TRINITY_DN31359_c0_g3_i11	100	753	0	0	2641	3393	791	39	0	1391
RTE-Snek_2	TRINITY_DN29138_c0_g1_i1	99.634	546	2	0	1288	1833	8	553	0	998
RTE-Snek_2	TRINITY_DN31359_c0_g3_i6	99.587	484	1	1	2921	3403	556	73	0	883
RTE-Snek_2	TRINITY_DN31359_c0_g3_i4	99.586	483	2	0	2921	3403	579	97	0	883
RTE-Snek_2	TRINITY_DN31359_c0_g3_i1	99.582	479	2	0	2921	3399	579	101	0	876
RTE-Snek_2	TRINITY_DN31359_c0_g3_i7	100	473	0	0	2921	3393	511	39	0	874
RTE-Snek_2	TRINITY_DN31359_c0_g3_i3	100	467	0	0	2921	3387	542	76	0	863
RTE-Snek_2	TRINITY_DN40671_c0_g1_i1	98.058	412	8	0	510	921	1	412	0	721
RTE-Snek_2	TRINITY_DN29138_c0_g2_i1	98.805	251	2	1	1288	1537	8	258	4e-124	446

## Sheet: Atenuis_Skin_tailB2
Query repeat	Assembly scaffold	% identity	hit length	mismatches	gaps	qstart	qend	sstart	send	evalue	bitscore
Proto2-Snek	TRINITY_DN38539_c0_g3_i2	99.878	1646	2	0	2641	4286	1674	29	0	3029
Proto2-Snek	TRINITY_DN38539_c0_g3_i1	99.889	901	1	0	3457	4357	975	75	0	1659
Proto2-Snek	TRINITY_DN38539_c0_g3_i3	99.759	830	2	0	3457	4286	858	29	0	1522
Proto2-Snek	TRINITY_DN23052_c0_g1_i1	99.538	433	2	0	1776	2208	433	1	0	789
Proto2-Snek	TRINITY_DN77535_c0_g1_i1	99.739	383	1	0	1401	1783	384	2	0	702
Rex1-Snek_1H1	TRINITY_DN34196_c0_g2_i1	96.42	419	15	0	1914	2332	1	419	0	691
Rex1-Snek_1H1	TRINITY_DN34196_c0_g2_i2	97.954	391	8	0	1942	2332	1	391	0	678
Rex1-Snek_1H1	TRINITY_DN30675_c1_g1_i1	98.907	366	4	0	1433	1798	1	366	0	654
Rex1-Snek_1H1	TRINITY_DN45996_c0_g1_i1	98.587	283	4	0	405	687	1	283	2.12e-140	501
Rex1-Snek_1H1	TRINITY_DN39649_c0_g2_i1	97.407	270	7	0	2713	2982	270	1	3.6e-128	460
Rex1-Snek_2	TRINITY_DN39811_c1_g1_i5	96.807	971	1	6	2379	3349	1052	112	0	1594
Rex1-Snek_2	TRINITY_DN39811_c1_g1_i4	96.807	971	1	6	2379	3349	1069	129	0	1594
Rex1-Snek_2	TRINITY_DN41108_c0_g1_i1	99.361	313	2	0	661	973	1	313	2.19e-160	568
Rex1-Snek_2	TRINITY_DN80696_c0_g1_i1	99.351	308	2	0	1050	1357	1	308	1.32e-157	558
Rex1-Snek_2	TRINITY_DN29799_c0_g1_i1	96.939	294	2	1	2120	2413	287	1	6.32e-136	486
Rex1-Snek_2	TRINITY_DN38555_c0_g1_i1	100	260	0	0	1761	2020	260	1	2.94e-134	481
Rex1-Snek_2	TRINITY_DN33118_c0_g1_i1	100	251	0	0	1352	1602	251	1	2.96e-129	464
Rex1-Snek_1H2	TRINITY_DN39649_c0_g4_i1	100	365	0	0	2677	3041	365	1	0	675
Rex1-Snek_1H2	TRINITY_DN40158_c2_g1_i1	97.074	376	11	0	2450	2825	376	1	2.09e-180	634
Rex1-Snek_1H2	TRINITY_DN37291_c0_g1_i1	98.575	351	5	0	25	375	354	4	1.63e-176	621
Rex1-Snek_1H2	TRINITY_DN37291_c0_g1_i2	98.538	342	5	0	34	375	345	4	1.64e-171	604
Rex1-Snek_1H2	TRINITY_DN23482_c0_g1_i1	99.66	294	1	0	1183	1476	1	294	1.69e-151	538
Rex1-Snek_1H3	TRINITY_DN39649_c0_g1_i2	99.686	1591	4	1	1690	3280	1674	85	0	2909
Rex1-Snek_1H3	TRINITY_DN39649_c0_g1_i1	98.617	1591	4	2	1690	3280	1657	85	0	2800
Rex1-Snek_1H3	TRINITY_DN35009_c0_g1_i1	99.574	469	2	0	620	1088	469	1	0	856
Rex1-Snek_1H3	TRINITY_DN37291_c0_g3_i1	98.697	307	4	0	37	343	310	4	1.01e-153	545
Rex1-Snek_1H3	TRINITY_DN30675_c0_g2_i1	99.313	291	2	0	1401	1691	1	291	3.65e-148	527
RTE-Snek_1	TRINITY_DN40224_c2_g7_i1	99.543	1752	8	0	1	1752	39	1790	0	3192
RTE-Snek_1	TRINITY_DN40224_c2_g7_i4	99.58	1666	7	0	87	1752	3930	5595	0	3038
RTE-Snek_1	TRINITY_DN40224_c2_g7_i2	99.58	1666	7	0	87	1752	2786	4451	0	3038
RTE-Snek_1	TRINITY_DN40076_c0_g3_i1	99.63	1620	6	0	1745	3364	1882	263	0	2959
RTE-Snek_2	TRINITY_DN40224_c2_g7_i4	99.734	1128	3	0	2276	3403	2352	3479	0	2069
RTE-Snek_2	TRINITY_DN40224_c2_g7_i3	99.91	1115	1	0	2276	3390	2352	3466	0	2054
RTE-Snek_2	TRINITY_DN40224_c1_g2_i5	99.901	1008	1	0	1292	2299	1008	1	0	1857
RTE-Snek_2	TRINITY_DN40224_c1_g2_i4	99.856	696	1	0	1604	2299	696	1	0	1280
RTE-Snek_2	TRINITY_DN40224_c2_g9_i2	98.249	571	10	0	356	926	1	571	0	1003
RTE-Snek_2	TRINITY_DN40224_c2_g9_i3	99.206	378	3	0	1	378	433	810	0	686
RTE-Snek_2	TRINITY_DN40224_c2_g9_i1	99.206	378	3	0	1	378	65	442	0	686
RTE-Snek_2	TRINITY_DN40224_c1_g2_i3	99.208	379	2	1	1931	2309	378	1	0	682
RTE-Snek_2	TRINITY_DN40224_c1_g2_i2	100	297	0	0	2003	2299	297	1	8.08e-155	549

## Sheet: Hmajor_Liver
Query repeat	Assembly scaffold	% identity	hit length	mismatches	gaps	qstart	qend	sstart	send	evalue	bitscore
Rex1-Snek_1H1	TRINITY_DN19398_c0_g2_i1	96.124	1290	50	0	6	1295	1290	1	0	2109
Rex1-Snek_2	TRINITY_DN13734_c1_g1_i1	96.507	544	19	0	2164	2707	1	544	0	900
Rex1-Snek_2	TRINITY_DN54427_c0_g1_i1	95.894	414	17	0	1487	1900	2	415	0	671
Rex1-Snek_2	TRINITY_DN52249_c0_g1_i1	96.644	298	10	0	5	302	298	1	1.15e-138	496
Rex1-Snek_1H2	TRINITY_DN19398_c0_g2_i7	95.341	1159	54	0	25	1183	1159	1	0	1842
Rex1-Snek_1H2	TRINITY_DN19398_c0_g2_i4	95.255	1159	55	0	25	1183	1159	1	0	1836
Rex1-Snek_1H2	TRINITY_DN19529_c5_g4_i1	96.629	890	30	0	1158	2047	1	890	0	1478
Rex1-Snek_1H2	TRINITY_DN19529_c5_g3_i6	98.529	476	7	0	2213	2688	3	478	0	841
Rex1-Snek_1H2	TRINITY_DN19398_c0_g1_i1	98.098	368	7	0	353	720	368	1	0	641
Rex1-Snek_1H2	TRINITY_DN19529_c1_g2_i1	98.227	282	5	0	1979	2260	282	1	4.08e-138	494
Rex1-Snek_1H3	TRINITY_DN19529_c5_g3_i2	99.267	1636	12	0	1644	3279	1	1636	0	2955
Rex1-Snek_1H3	TRINITY_DN19529_c5_g3_i4	99.437	1420	8	0	1860	3279	242	1661	0	2579
Rex1-Snek_1H3	TRINITY_DN19529_c5_g3_i5	97.431	1090	28	0	2154	3243	2	1091	0	1858
RTE-Snek_2	TRINITY_DN19681_c0_g5_i1	99.491	1178	6	0	1362	2539	703	1880	0	2143
RTE-Snek_2	TRINITY_DN18134_c1_g1_i2	99.656	581	2	0	2810	3390	1161	581	0	1062
RTE-Snek_2	TRINITY_DN18134_c1_g1_i1	99.656	581	2	0	2810	3390	930	350	0	1062
RTE-Snek_2	TRINITY_DN18134_c1_g1_i1	98.101	316	4	2	2622	2936	315	1	8.88e-155	549
RTE-Snek_2	TRINITY_DN69338_c0_g1_i1	98.672	527	7	0	366	892	1	527	0	939
RTE-Snek_2	TRINITY_DN19681_c0_g6_i2	99.065	321	3	0	2394	2714	1278	1598	4.07e-163	577
RTE-Snek_2	TRINITY_DN42909_c0_g1_i1	99.678	311	1	0	1090	1400	311	1	6.82e-161	569

## Sheet: Hmajor_Testis
Query repeat	Assembly scaffold	% identity	hit length	mismatches	gaps	qstart	qend	sstart	send	evalue	bitscore
Rex1-Snek_1H1	TRINITY_DN8510_c0_g1_i1	96.885	321	10	0	2175	2495	321	1	3.12e-151	538
Rex1-Snek_1H1	TRINITY_DN22038_c0_g1_i1	95.719	327	14	0	1630	1956	327	1	6.76e-148	527
Rex1-Snek_1H1	TRINITY_DN22038_c0_g1_i2	96.785	311	10	0	1646	1956	311	1	1.13e-145	520
Rex1-Snek_1H1	TRINITY_DN30964_c9_g3_i1	95.578	294	13	0	2541	2834	1	294	3.21e-131	472
Rex1-Snek_1H1	TRINITY_DN10580_c0_g1_i1	97.753	267	6	0	875	1141	1	267	6.95e-128	460
Rex1-Snek_2	TRINITY_DN30592_c0_g4_i4	96.248	2159	68	8	1201	3349	1	2156	0	3528
Rex1-Snek_2	TRINITY_DN30592_c0_g4_i11	95.015	2006	91	9	1201	3200	1	2003	0	3144
Rex1-Snek_2	TRINITY_DN30592_c0_g4_i6	97.295	1183	32	0	1201	2383	1	1183	0	2008
Rex1-Snek_2	TRINITY_DN30592_c0_g4_i10	97.288	1180	32	0	1201	2380	1	1180	0	2002
Rex1-Snek_2	TRINITY_DN30592_c0_g4_i3	97.288	1180	32	0	1201	2380	1	1180	0	2002
Rex1-Snek_2	TRINITY_DN30592_c0_g4_i5	95.888	535	22	0	1849	2383	1	535	0	867
Rex1-Snek_2	TRINITY_DN30592_c0_g4_i9	95.865	532	22	0	1849	2380	1	532	0	861
Rex1-Snek_2	TRINITY_DN78153_c0_g1_i1	97.297	444	12	0	5	448	84	527	0	754
Rex1-Snek_2	TRINITY_DN121200_c0_g1_i1	96.751	277	9	0	290	566	327	51	2.06e-128	462
Rex1-Snek_1H2	TRINITY_DN31091_c0_g2_i1	96.746	2028	66	0	213	2240	1	2028	0	3380
Rex1-Snek_1H2	TRINITY_DN31091_c0_g2_i3	97.016	1843	55	0	213	2055	1	1843	0	3099
Rex1-Snek_1H2	TRINITY_DN31091_c0_g2_i5	97.075	718	21	0	286	1003	15	732	0	1210
Rex1-Snek_1H2	TRINITY_DN30964_c9_g2_i7	96.391	665	24	0	2132	2796	183	847	0	1096
Rex1-Snek_1H2	TRINITY_DN30964_c9_g2_i4	96.391	665	24	0	2132	2796	488	1152	0	1096
Rex1-Snek_1H2	TRINITY_DN30964_c9_g2_i10	97.36	606	16	0	2191	2796	486	1091	0	1031
Rex1-Snek_1H2	TRINITY_DN30964_c9_g2_i1	97.36	606	16	0	2191	2796	181	786	0	1031
Rex1-Snek_1H2	TRINITY_DN30916_c6_g4_i1	97.119	486	11	3	2803	3285	525	40	0	817
Rex1-Snek_1H2	TRINITY_DN30916_c6_g3_i2	96.099	487	15	4	2803	3285	488	2	0	791
Rex1-Snek_1H2	TRINITY_DN30916_c6_g4_i2	98.24	341	4	2	2803	3141	341	1	1.91e-168	595
Rex1-Snek_1H2	TRINITY_DN30964_c9_g2_i14	98.328	299	5	0	2498	2796	1	299	2.54e-147	525
Rex1-Snek_1H2	TRINITY_DN30964_c9_g1_i8	98.227	282	5	0	120	401	1	282	7.16e-138	494
Rex1-Snek_1H2	TRINITY_DN30964_c9_g1_i4	98.227	282	5	0	120	401	1	282	7.16e-138	494
Rex1-Snek_1H2	TRINITY_DN30964_c9_g2_i11	96.599	294	10	0	2552	2845	1	294	3.33e-136	488
Rex1-Snek_1H2	TRINITY_DN30964_c9_g1_i18	98.047	256	5	0	146	401	1610	1865	2.03e-123	446
Rex1-Snek_1H2	TRINITY_DN30964_c9_g1_i17	98.047	256	5	0	146	401	904	1159	2.03e-123	446
Rex1-Snek_1H2	TRINITY_DN30964_c9_g1_i16	98.047	256	5	0	146	401	839	1094	2.03e-123	446
Rex1-Snek_1H2	TRINITY_DN30964_c9_g1_i12	98.047	256	5	0	146	401	839	1094	2.03e-123	446
Rex1-Snek_1H2	TRINITY_DN30964_c9_g1_i11	98.047	256	5	0	146	401	1610	1865	2.03e-123	446
Rex1-Snek_1H2	TRINITY_DN30964_c9_g1_i10	98.047	256	5	0	146	401	904	1159	2.03e-123	446
Rex1-Snek_1H2	TRINITY_DN30964_c9_g1_i6	98.047	256	5	0	146	401	843	1098	2.03e-123	446
Rex1-Snek_1H2	TRINITY_DN30964_c9_g1_i5	98.047	256	5	0	146	401	843	1098	2.03e-123	446
Rex1-Snek_1H3	TRINITY_DN30964_c9_g2_i9	98.542	823	12	0	1919	2741	181	1003	0	1454
Rex1-Snek_1H3	TRINITY_DN30964_c9_g2_i2	95.307	895	42	0	1919	2813	181	1075	0	1421
Rex1-Snek_1H3	TRINITY_DN30964_c9_g2_i12	98.447	644	10	0	2098	2741	181	824	0	1134
Rex1-Snek_1H3	TRINITY_DN30964_c9_g2_i5	98.447	644	10	0	2098	2741	486	1129	0	1134
Rex1-Snek_1H3	TRINITY_DN30964_c9_g2_i5	99.728	368	1	0	1	368	119	486	0	675
Rex1-Snek_1H3	TRINITY_DN30964_c9_g2_i8	99.728	368	1	0	1	368	119	486	0	675
Rex1-Snek_1H3	TRINITY_DN30916_c6_g6_i1	99.104	558	5	0	2723	3280	591	34	0	1003
Rex1-Snek_1H3	TRINITY_DN31091_c0_g2_i4	96.774	589	19	0	181	769	1	589	0	983
Rex1-Snek_1H3	TRINITY_DN30964_c9_g2_i4	99.728	368	1	0	1	368	119	486	0	675
Rex1-Snek_1H3	TRINITY_DN30964_c9_g2_i10	99.73	370	1	0	1	370	119	488	0	678
Rex1-Snek_1H3	TRINITY_DN31091_c0_g2_i2	98.02	303	6	0	350	652	1	303	7.05e-148	527
RTE-Snek_1	TRINITY_DN110193_c0_g1_i1	98.54	274	4	0	3087	3360	1	274	4.41e-135	484
RTE-Snek_2	TRINITY_DN31078_c0_g2_i7	99.654	2025	7	0	1362	3386	1290	3314	0	3701
RTE-Snek_2	TRINITY_DN31078_c0_g2_i5	99.1	667	6	0	1565	2231	85	751	0	1199
RTE-Snek_2	TRINITY_DN68090_c0_g1_i1	98.448	451	7	0	923	1373	451	1	0	795
RTE-Snek_2	TRINITY_DN97288_c0_g1_i1	98.857	350	4	0	1	350	48	397	1.95e-178	628
RTE-Snek_2	TRINITY_DN115267_c0_g1_i1	99.222	257	2	0	448	704	257	1	5.82e-129	464

[truncated: 1 more sheets: Hmajor_Heart]
