# Supplementary material for: New Environment, New Invaders—Repeated Horizontal Transfer of LINEs to Sea Snakes
Source: Genome Biol Evol. 2020 Oct 6;12(12):2370–83. doi: 10.1093/gbe/evaa208 (PMC7846101; doi:10.1093/gbe/evaa208)
Supplement: evaa208_Supplementary_Data [file evaa208_supplementary_data.zip › Dataset_S3_species_genomes.xlsx]

## Sheet: Sheet1
Group	Species name	Genome version	Link
Amphibians	Ambystoma_mexicanum	ASM291563v1	https://www.ncbi.nlm.nih.gov/assembly/GCA_002915635.1
Amphibians	Nanorana_parkeri	ASM93562v1	https://www.ncbi.nlm.nih.gov/assembly/GCF_000935625.1/
Amphibians	Rhinella_marina	RM170330	https://www.ncbi.nlm.nih.gov/assembly/GCA_900303285.1
Amphibians	Xenopus_laevis	Xenopus_laevis_v2	https://www.ncbi.nlm.nih.gov/assembly/GCF_001663975.1/
Amphibians	Xenopus_tropicalis	Xenopus_tropicalis_v9.1	https://www.ncbi.nlm.nih.gov/assembly/GCF_000004195.3/
Annelids	Capitella_teleta	Capca1	https://www.ncbi.nlm.nih.gov/assembly/GCA_000328365.1/
Annelids	Helobdella_robusta	Helobdella_robusta_v1.0	https://www.ncbi.nlm.nih.gov/assembly/GCF_000326865.1/
Annelids	Hydroides_elegans	H_elegans_v1.0	https://www.ncbi.nlm.nih.gov/assembly/GCA_001703475.1/
Arachnids	Centruroides_sculpturatus	Cexi_1.0	https://www.ncbi.nlm.nih.gov/assembly/GCF_000671375.1
Arachnids	Dermatophagoides_farinae	Dfa_Genome_UMICH_USM_1.0	https://www.ncbi.nlm.nih.gov/assembly/GCA_002085665.1/
Arachnids	Dermatophagoides_pteronyssinus	ASM190122v2	https://www.ncbi.nlm.nih.gov/assembly/GCF_001901225.1/
Arachnids	Galendromus_occidentalis	Mocc_1.0	https://www.ncbi.nlm.nih.gov/assembly/GCF_000255335.1/
Arachnids	Ixodes_scapularis	ISE6_asm2	https://www.ncbi.nlm.nih.gov/assembly/GCA_002892825.1/
Arachnids	Loxosceles_reclusa	Lrec_1.0	https://www.ncbi.nlm.nih.gov/assembly/GCA_001188405.1/
Arachnids	Mesobuthus_martensii	M_martensii_Version_1	https://www.ncbi.nlm.nih.gov/assembly/GCA_000484575.1/
Arachnids	Nephila_clavipes	NepCla1.0	https://www.ncbi.nlm.nih.gov/assembly/GCA_002102615.1/
Arachnids	Parasteatoda_tepidariorum	Ptep_2.0	https://www.ncbi.nlm.nih.gov/assembly/GCF_000365465.2
Arachnids	Psoroptes_ovis	ASM294376v1	https://www.ncbi.nlm.nih.gov/assembly/GCA_002943765.1/
Arachnids	Rhipicephalus_microplus	Rmi2.0	https://www.ncbi.nlm.nih.gov/assembly/GCA_002176555.1/
Arachnids	Stegodyphus_mimosarum	Stegodyphus_mimosarum_v1	https://www.ncbi.nlm.nih.gov/assembly/GCA_000611955.2/
Arachnids	Tetranychus_urticae	ASM23943v1	https://www.ncbi.nlm.nih.gov/assembly/GCF_000239435.1/
Arachnids	Varroa_destructor	Vdes_3.0	https://www.ncbi.nlm.nih.gov/assembly/GCF_002443255.1/
Arachnids	Varroa_jacobsoni	vjacob_1.0	https://www.ncbi.nlm.nih.gov/assembly/GCF_002532875.1/
Birds	Acanthisitta_chloris	ASM69581v1	https://www.ncbi.nlm.nih.gov/assembly/GCF_000695815.1/
Birds	Accipiter_nisus	Accipiter_nisus_ver1.0	https://www.ncbi.nlm.nih.gov/assembly/GCA_004320145.1/
Birds	Acridotheres_javanicus	ASM284967v1	https://www.ncbi.nlm.nih.gov/assembly/GCA_002849675.1/
Birds	Agapornis_roseicollis	ASM263189v1	https://www.ncbi.nlm.nih.gov/assembly/GCA_002631895.1/
Birds	Amazona_aestiva	ASM142067v1	https://www.ncbi.nlm.nih.gov/assembly/GCA_001420675.1/
Birds	Amazona_collaria	ASM394721v1	https://www.ncbi.nlm.nih.gov/assembly/GCA_003947215.1/
Birds	Amazona_vittata	AV1	https://www.ncbi.nlm.nih.gov/assembly/GCA_000332375.1
Birds	Anas_platyrhynchos	ASM222489v1	https://www.ncbi.nlm.nih.gov/assembly/GCA_002224895.1/
Birds	Anas_platyrhynchos	IASCAAS_PekingDuck_PBH1.5	https://www.ncbi.nlm.nih.gov/assembly/GCF_003850225.1/
Birds	Anas_zonorhyncha	ASM222487v1	https://www.ncbi.nlm.nih.gov/assembly/GCA_002224875.1/
Birds	Anser_brachyrhynchus	ASM259213v1	https://www.ncbi.nlm.nih.gov/assembly/GCA_002592135.1/
Birds	Anser_cygnoides_domesticus	AnsCyg_PRJNA183603_v1.0	https://www.ncbi.nlm.nih.gov/assembly/GCF_000971095.1/
Birds	Anser_indicus	ASM622913v1	https://www.ncbi.nlm.nih.gov/assembly/GCA_006229135.1/
Birds	Apaloderma_vittatum	ASM70340v1	https://www.ncbi.nlm.nih.gov/assembly/GCF_000703405.1/
Birds	Aptenodytes_forsteri	ASM69914v1	https://www.ncbi.nlm.nih.gov/assembly/GCF_000699145.1/
Birds	Apteryx_australis_mantelli	AptMant0	https://www.ncbi.nlm.nih.gov/assembly/GCA_001039765.2/
Birds	Apteryx_haastii	aptHaa1	https://www.ncbi.nlm.nih.gov/assembly/GCA_003342985.1/
Birds	Apteryx_owenii	aptOwe1	https://www.ncbi.nlm.nih.gov/assembly/GCA_003342965.1/
Birds	Apteryx_rowi	aptRow1	https://www.ncbi.nlm.nih.gov/assembly/GCF_003343035.1/
Birds	Aquila_chrysaetos_canadensis	Aquila_chrysaetos-1.0.2	https://www.ncbi.nlm.nih.gov/assembly/GCF_000766835.1/
Birds	Ara_macao	SMACv1.1	https://www.ncbi.nlm.nih.gov/assembly/GCA_000400695.1/
Birds	Balearica_regulorum	ASM70989v1	https://www.ncbi.nlm.nih.gov/assembly/GCF_000709895.1/
Birds	Bubo_blakistoni	Bubo_blakistoni_ver1.0	https://www.ncbi.nlm.nih.gov/assembly/GCA_004320225.1/
Birds	Buceros_rhinoceros	ASM71030v1	https://www.ncbi.nlm.nih.gov/assembly/GCF_000710305.1/
Birds	Calidris_pugnax	ASM143184v1	https://www.ncbi.nlm.nih.gov/assembly/GCF_001431845.1/
Birds	Calidris_pygmaea	ASM369795v1	https://www.ncbi.nlm.nih.gov/assembly/GCA_003697955.1/
Birds	Callipepla_squamata	ASM221830v1	https://www.ncbi.nlm.nih.gov/assembly/GCA_002218305.1/
Birds	Calypte_anna	ASM69908v1	https://www.ncbi.nlm.nih.gov/assembly/GCF_000699085.1/
Birds	Antrostomus_carolinensis	ASM70074v1	https://www.ncbi.nlm.nih.gov/assembly/GCF_000700745.1/
Birds	Cariama_cristata	ASM69053v1	https://www.ncbi.nlm.nih.gov/assembly/GCF_000690535.1/
Birds	Casuarius_casuarius	casCas1	https://www.ncbi.nlm.nih.gov/assembly/GCA_003342895.1/
Birds	Cathartes_aura	ASM69994v1	https://www.ncbi.nlm.nih.gov/assembly/GCA_000699945.1/
Birds	Chaetura_pelagica	ChaPel_1.0	https://www.ncbi.nlm.nih.gov/assembly/GCF_000747805.1/
Birds	Charadrius_vociferus	ASM70802v2	https://www.ncbi.nlm.nih.gov/assembly/GCF_000708025.1/
Birds	Chlamydotis_macqueenii	ASM69519v1	https://www.ncbi.nlm.nih.gov/assembly/GCF_000695195.1/
Birds	Colinus_virginianus	ASM59946v2	https://www.ncbi.nlm.nih.gov/assembly/GCA_000599465.2/
Birds	Colius_striatus	ASM69071v1	https://www.ncbi.nlm.nih.gov/assembly/GCF_000690715.1/
Birds	Columba_livia	colLiv2	https://www.ncbi.nlm.nih.gov/assembly/GCA_001887795.1/
Birds	Corvus_brachyrhynchos	ASM69197v1	https://www.ncbi.nlm.nih.gov/assembly/GCF_000691975.1/
Birds	Corvus_cornix_cornix	ASM73873v2	https://www.ncbi.nlm.nih.gov/assembly/GCF_000691975.1/
Birds	Coturnix_japonica	Coja_2.0a	https://www.ncbi.nlm.nih.gov/assembly/GCA_000511605.2/
Birds	Cuculus_canorus	ASM70932v1	https://www.ncbi.nlm.nih.gov/assembly/GCF_000709325.1/
Birds	Dendrocopos_noguchii	Dendrocopos_noguchii_ver1.0	https://www.ncbi.nlm.nih.gov/assembly/GCA_004320165.1/
Birds	Dromaius_novaehollandiae	droNov1	https://www.ncbi.nlm.nih.gov/assembly/GCF_003342905.1/
Birds	Egretta_garzetta	ASM68718v1	https://www.ncbi.nlm.nih.gov/assembly/GCF_000687185.1/
Birds	Eudromia_elegans	eudEle1	https://www.ncbi.nlm.nih.gov/assembly/GCA_003342815.1/
Birds	Eurypyga_helias	ASM69077v1	https://www.ncbi.nlm.nih.gov/assembly/GCF_000690775.1/
Birds	Falco_cherrug	F_cherrug_v1.0	https://www.ncbi.nlm.nih.gov/assembly/GCF_000337975.1/
Birds	Falco_peregrinus	F_peregrinus_v1.0	https://www.ncbi.nlm.nih.gov/assembly/GCF_000337955.1/
Birds	Ficedula_albicollis	FicAlb1.5	https://www.ncbi.nlm.nih.gov/assembly/GCF_000247815.1
Birds	Fulmarus_glacialis	ASM69083v1	https://www.ncbi.nlm.nih.gov/assembly/GCF_000690835.1/
Birds	Gallus_gallus	GRCg6a	https://www.ncbi.nlm.nih.gov/assembly/GCF_000002315.6/
Birds	Gavia_stellata	ASM69087v1	https://www.ncbi.nlm.nih.gov/assembly/GCF_000690875.1/
Birds	Geospiza_fortis	GeoFor_1.0	https://www.ncbi.nlm.nih.gov/assembly/GCF_000277835.1/
Birds	Grus_nigricollis	ASM436023v1	https://www.ncbi.nlm.nih.gov/assembly/GCA_004360235.1/
Birds	Haliaeetus_albicilla	ASM69140v1	https://www.ncbi.nlm.nih.gov/assembly/GCF_000691405.1/
Birds	Haliaeetus_leucocephalus	Haliaeetus_leucocephalus-4.0	https://www.ncbi.nlm.nih.gov/assembly/GCF_000737465.1/
Birds	Himantopus_himantopus_leucocephalus	UO_Hhiman_2.0	https://www.ncbi.nlm.nih.gov/assembly/GCA_003993805.1/
Birds	Lepidothrix_coronata	Lepidothrix_coronata-1.0	https://www.ncbi.nlm.nih.gov/assembly/GCF_001604755.1/
Birds	Leptosomus_discolor	ASM69178v1	https://www.ncbi.nlm.nih.gov/assembly/GCF_000691785.1/
Birds	Limosa_lapponica_baueri	Godwit_v1	https://www.ncbi.nlm.nih.gov/assembly/GCA_002844005.1/
Birds	Lonchura_striata_domestica	LonStrDom1	https://www.ncbi.nlm.nih.gov/assembly/GCF_002197715.1/
Birds	Lyrurus_tetrix_tetrix	tetTet1	https://www.ncbi.nlm.nih.gov/assembly/GCA_000586395.1/
Birds	Manacus_vitellinus	ASM171598v1	https://www.ncbi.nlm.nih.gov/genome/?term=ASM171598v1
Birds	Meleagris_gallopavo	Turkey_5.0	https://www.ncbi.nlm.nih.gov/assembly/GCF_000146605.2/
Birds	Melopsittacus_undulatus	Melopsittacus_undulatus_6.3	https://www.ncbi.nlm.nih.gov/assembly/GCF_000238935.1/
Birds	Merops_nubicus	ASM69184v1	https://www.ncbi.nlm.nih.gov/assembly/GCF_000691845.1/
Birds	Mesitornis_unicolor	ASM69576v1	https://www.ncbi.nlm.nih.gov/assembly/GCF_000695765.1/
Birds	Mixornis_gularis	ASM354603v1	https://www.ncbi.nlm.nih.gov/assembly/GCA_003546035.1/
Birds	Nannopterum_auritus	ASM217345v1	https://www.ncbi.nlm.nih.gov/assembly/GCA_002173455.1/
Birds	Nannopterum_brasilianus	ASM217433v1	https://www.ncbi.nlm.nih.gov/assembly/GCA_002174335.1/
Birds	Nannopterum_harrisi	Pharrisi_ref_V1	https://www.ncbi.nlm.nih.gov/assembly/GCA_002173475.1/
Birds	Nestor_notabilis	ASM69687v1	https://www.ncbi.nlm.nih.gov/assembly/GCF_000696875.1/
Birds	Nipponia_nippon	ASM70822v1	https://www.ncbi.nlm.nih.gov/assembly/GCF_000708225.1/
Birds	Nothoprocta_perdicaria	notPer1	https://www.ncbi.nlm.nih.gov/assembly/GCF_003342845.1/
Birds	Numida_meleagris	NumMel1.0	https://www.ncbi.nlm.nih.gov/assembly/GCF_002078875.1/
Birds	Opisthocomus_hoazin	ASM69207v1	https://www.ncbi.nlm.nih.gov/assembly/GCF_000692075.1/
Birds	Parus_major	Parus_major1.1	https://www.ncbi.nlm.nih.gov/assembly/GCF_001522545.3/
Birds	Passer_domesticus	Passer_domesticus-1.0	https://www.ncbi.nlm.nih.gov/assembly/GCA_001700915.1/
Birds	Pavo_cristatus	AIIM_Pcri_1.0	https://www.ncbi.nlm.nih.gov/assembly/GCA_005519975.1/
Birds	Pelecanus_crispus	ASM68737v1	https://www.ncbi.nlm.nih.gov/assembly/GCF_000687375.1/
Birds	Phaethon_lepturus	ASM68728v1	https://www.ncbi.nlm.nih.gov/assembly/GCF_000687285.1/
Birds	Phalacrocorax_carbo	ASM70892v1	https://www.ncbi.nlm.nih.gov/assembly/GCF_000708925.1/
Birds	Phoenicopterus_ruber	ASM68726v1	https://www.ncbi.nlm.nih.gov/assembly/GCA_000687265.1
Birds	Phylloscopus_trochilus_acredula	ASM230583v1	https://www.ncbi.nlm.nih.gov/assembly/GCA_002305835.1/
Birds	Picoides_pubescens	ASM69900v1	https://www.ncbi.nlm.nih.gov/assembly/GCF_000699005.1/
Birds	Podiceps_cristatus	ASM69954v1	https://www.ncbi.nlm.nih.gov/assembly/GCA_000699545.1/
Birds	Pseudopodoces_humilis	PseHum1.0	https://www.ncbi.nlm.nih.gov/assembly/GCF_000331425.1/
Birds	Psittacula_krameri	P.krameri1.0	https://www.ncbi.nlm.nih.gov/assembly/GCA_002870145.1/
Birds	Pterocles_gutturalis	ASM69924v1	https://www.ncbi.nlm.nih.gov/assembly/GCF_000699245.1/
Birds	Pterocnemia_pennata	rhePen1	https://www.ncbi.nlm.nih.gov/assembly/GCA_003342835.1/
Birds	Pygoscelis_adeliae	ASM69910v1	https://www.ncbi.nlm.nih.gov/assembly/GCF_000699105.1/
Birds	Recurvirostra_avosetta	ASM402374v1	https://www.ncbi.nlm.nih.gov/assembly/GCA_004023745.1/
Birds	Rhea_americana	rheAme1	https://www.ncbi.nlm.nih.gov/assembly/GCA_003343005.1/
Birds	Saxicola_maurus	Saxicola_maurus.2	https://www.ncbi.nlm.nih.gov/assembly/GCA_900205225.1/
Birds	Scolopax_mira	Scolopax_mira_ver1.0	https://www.ncbi.nlm.nih.gov/assembly/GCA_004320125.1/
Birds	Serinus_canaria	SCA1	https://www.ncbi.nlm.nih.gov/assembly/GCF_000534875.1/
Birds	Setophaga_coronata_coronata	mywagenomev1.1	https://www.ncbi.nlm.nih.gov/assembly/GCA_001746935.1/
Birds	Sporophila_hypoxantha	SpoHypox2.0	https://www.ncbi.nlm.nih.gov/assembly/GCA_002167245.1/
Birds	Struthio_camelus	ASM69896v1	https://www.ncbi.nlm.nih.gov/assembly/GCF_000698965.1/
Birds	Sturnus_vulgaris	Sturnus_vulgaris-1.0	https://www.ncbi.nlm.nih.gov/assembly/GCF_001447265.1/
Birds	Taeniopygia_guttata	Taeniopygia_guttata-3.2.4	https://www.ncbi.nlm.nih.gov/assembly/GCF_000151805.1/
Birds	Tauraco_erythrolophus	ASM70936v1	https://www.ncbi.nlm.nih.gov/assembly/GCF_000709365.1/
Birds	Tinamus_guttatus	ASM70537v2	https://www.ncbi.nlm.nih.gov/assembly/GCF_000705375.1/
Birds	Tympanuchus_cupido_pinnatus	T_cupido_pinnatus_GPC_3440_v1	https://www.ncbi.nlm.nih.gov/assembly/GCA_001870855.1/
Birds	Tyto_alba	ASM68720v1	https://www.ncbi.nlm.nih.gov/assembly/GCF_000687205.1/
Birds	Uria_lomvia	UriLom_1.1	https://www.ncbi.nlm.nih.gov/assembly/GCA_002289315.1/
Birds	Zonotrichia_albicollis	Zonotrichia_albicollis-1.0.1	https://www.ncbi.nlm.nih.gov/assembly/GCF_000385455.1/
Birds	Zosterops_lateralis_melanops	ASM128173v1	https://www.ncbi.nlm.nih.gov/assembly/GCA_001281735.1/
Cnidarians	Acropora_digitifera	Adig_1.1	https://www.ncbi.nlm.nih.gov/assembly/GCF_000222465.1/
Cnidarians	Actinia_tenebrosa	ASM960242v1	https://www.ncbi.nlm.nih.gov/assembly/GCF_009602425.1/
Cnidarians	Dendronephthya_gigantea	DenGig_1.0	https://www.ncbi.nlm.nih.gov/assembly/GCF_004324835.1/
Cnidarians	Exaiptasia_pallida	Aiptasia_genome_1.1	https://www.ncbi.nlm.nih.gov/assembly/GCF_001417965.1/
Cnidarians	Kudoa_iwatai	Kudoa1	https://www.ncbi.nlm.nih.gov/assembly/GCA_001407235.2/
Cnidarians	Montipora_capitata	Mcap_UHH_1.1	https://www.ncbi.nlm.nih.gov/assembly/GCA_006542545.1/
Cnidarians	Nematostella_vectensis	ASM20922v1	https://www.ncbi.nlm.nih.gov/assembly/GCF_000209225.1/
Cnidarians	Orbicella_faveolata	ofav_dov_v1	https://www.ncbi.nlm.nih.gov/assembly/GCF_002042975.1/
Cnidarians	Pocillopora_damicornis	ASM370409v1	https://www.ncbi.nlm.nih.gov/assembly/GCF_003704095.1/
Cnidarians	Porites_rus	Prus	https://www.ncbi.nlm.nih.gov/assembly/GCA_900290455.1/
Cnidarians	Stylophora_pistillata	Stylophora_pistillata_v1	https://www.ncbi.nlm.nih.gov/assembly/GCF_002571385.1/
Cnidarians	Thelohanellus_kitauei	ASM82789v1	https://www.ncbi.nlm.nih.gov/assembly/GCA_000827895.1/
Crustaceans	Daphnia_magna	daphmag2.4	https://www.ncbi.nlm.nih.gov/assembly/GCA_001632505.1/
Crustaceans	Daphnia_pulex	V1.0	https://www.ncbi.nlm.nih.gov/assembly/GCA_000187875.1/
Crustaceans	Eulimnadia_texana	clam_shrimp_assembly_v0.1	https://www.ncbi.nlm.nih.gov/assembly/GCA_002872375.1/
Crustaceans	Eurytemora_affinis	Eaff_1.0	https://www.ncbi.nlm.nih.gov/assembly/GCA_000591075.1
Crustaceans	Hyalella_azteca	Hazt_2.0	https://www.ncbi.nlm.nih.gov/assembly/GCF_000764305.1
Crustaceans	Oithona_nana	O_NANA_1	https://www.ncbi.nlm.nih.gov/assembly/GCA_900157175.1/
Crustaceans	Parhyale_hawaiensis	Phaw3.0	https://www.ncbi.nlm.nih.gov/assembly/GCA_001587735.1
Crustaceans	Procambarus_virginalis	Pvir0.4	https://www.ncbi.nlm.nih.gov/assembly/GCA_002838885.1/
Echinoderms	Acanthaster_planci	OKI-Apl_1.0	https://www.ncbi.nlm.nih.gov/assembly/GCF_001949145.1/
Echinoderms	Apostichopus_parvimensis	Ppar_1.0	https://www.ncbi.nlm.nih.gov/assembly/GCA_000934455.1/
Echinoderms	Eucidaris_tribuloides	Etri_1.0	https://www.ncbi.nlm.nih.gov/assembly/GCA_001188425.1/
Echinoderms	Hemicentrotus_pulcherrimus	HpulGenome_v1	https://www.ncbi.nlm.nih.gov/assembly/GCA_003118195.1/
Echinoderms	Lytechinus_variegatus	Lvar_2.2	https://www.ncbi.nlm.nih.gov/assembly/GCA_000239495.2/
Echinoderms	Ophiothrix_spiculata	Ospi.un_1.0	https://www.ncbi.nlm.nih.gov/assembly/GCA_000969725.1/
Echinoderms	Patiria_miniata	Pmin_1.0	https://www.ncbi.nlm.nih.gov/assembly/GCA_000285935.1/
Echinoderms	Strongylocentrotus_purpuratus	Spur_4.2	https://www.ncbi.nlm.nih.gov/assembly/GCF_000002235.4/
Fish	Acanthochromis_polyacanthus	ASM210954v1	https://www.ncbi.nlm.nih.gov/assembly/GCF_002109545.1/
Fish	Amphilophus_citrinellus	Midas_v5	https://www.ncbi.nlm.nih.gov/assembly/GCA_000751415.1/
Fish	Amphiprion_ocellaris	AmpOce1.0	https://www.ncbi.nlm.nih.gov/assembly/GCF_002776465.1/
Fish	Amphiprion_percula	Nemo_v1	https://www.ncbi.nlm.nih.gov/assembly/GCA_003047355.1
Fish	Anguilla_japonica	Ajp_01	https://www.ncbi.nlm.nih.gov/assembly/GCA_003597225.1/
Fish	Anguilla_rostrata	ASM160608v1	https://www.ncbi.nlm.nih.gov/assembly/GCA_001606085.1/
Fish	Arapaima_gigas	ASM784422v1	https://www.ncbi.nlm.nih.gov/assembly/GCA_007844225.1/
Fish	Astyanax_mexicanus	Astyanax_mexicanus-2.0	https://www.ncbi.nlm.nih.gov/assembly/GCF_000372685.2
Fish	Austrofundulus_limnaeus	Austrofundulus_limnaeus-1.0	https://www.ncbi.nlm.nih.gov/assembly/GCF_001266775.1/
Fish	Boleophthalmus_pectinirostris	BP.fa	https://www.ncbi.nlm.nih.gov/assembly/GCF_000788275.1/
Fish	Callorhinchus_milii	Callorhinchus_milii-6.1.3	https://www.ncbi.nlm.nih.gov/assembly/GCF_000165045.1/
Fish	Cebidichthys_violaceus	Cvio_1.0	https://www.ncbi.nlm.nih.gov/assembly/GCA_008087265.1/
Fish	Clupea_harengus	ASM96633v1	https://www.ncbi.nlm.nih.gov/assembly/GCF_000966335.1/
Fish	Coilia_nasus	knifefish_assembly_2.0	https://www.ncbi.nlm.nih.gov/assembly/GCA_007927625.1/
Fish	Coregonus_balchen	AWG_v1	https://www.ncbi.nlm.nih.gov/assembly/GCA_902175075.1/
Fish	Cynoglossus_semilaevis	Cse_v1.0	https://www.ncbi.nlm.nih.gov/assembly/GCF_000523025.1/
Fish	Cyprinodon_variegatus	C_variegatus-1.0	https://www.ncbi.nlm.nih.gov/assembly/GCF_000732505.1/
Fish	Cyprinus_carpio	common_carp_genome	https://www.ncbi.nlm.nih.gov/assembly/GCF_000951615.1/
Fish	Danionella_translucida	ASM722483v1	https://www.ncbi.nlm.nih.gov/assembly/GCA_007224835.1/
Fish	Danio_rerio	GRCz11	https://www.ncbi.nlm.nih.gov/assembly/GCF_000002035.6
Fish	Datnioides_undecimradiatus	BGI_Dund_1.0	https://www.ncbi.nlm.nih.gov/assembly/GCA_008933995.1/
Fish	Dicentrarchus_labrax	seabass_V1.0	https://www.ncbi.nlm.nih.gov/assembly/GCA_000689215.1/
Fish	Epinephelus_lanceolatus	ASM528154v1	https://www.ncbi.nlm.nih.gov/assembly/GCA_005281545.1/
Fish	Epinephelus_moara	YSFRI_EMoa_1.0	https://www.ncbi.nlm.nih.gov/assembly/GCA_006386435.1/
Fish	Esox_lucius	Eluc_V3	https://www.ncbi.nlm.nih.gov/assembly/GCF_000721915.3/
Fish	Etheostoma_spectabile	UIUC_Espe_1.0	https://www.ncbi.nlm.nih.gov/assembly/GCA_008692095.1/
Fish	Fundulus_heteroclitus	Fundulus_heteroclitus-3.0.2	https://www.ncbi.nlm.nih.gov/assembly/GCF_000826765.1/
Fish	Gasterosteus_aculeatus	ASM18067v1	https://www.ncbi.nlm.nih.gov/assembly/GCA_000180675.1/
Fish	Haplochromis_burtoni	AstBur1.0	https://www.ncbi.nlm.nih.gov/assembly/GCF_000239415.1/
Fish	Hippocampus_comes	H_comes_QL1_v1	https://www.ncbi.nlm.nih.gov/assembly/GCF_001891065.1/
Fish	Ictalurus_punctatus	IpCoco_1.2	https://www.ncbi.nlm.nih.gov/assembly/GCF_001660625.1/
Fish	Kryptolebias_hermaphroditus	ASM789654v1	https://www.ncbi.nlm.nih.gov/assembly/GCA_007896545.1/
Fish	Kryptolebias_marmoratus	ASM164957v1	https://www.ncbi.nlm.nih.gov/assembly/GCF_001649575.1/
Fish	Labrus_bergylta	BallGen_V1	https://www.ncbi.nlm.nih.gov/assembly/GCF_900080235.1/
Fish	Larimichthys_crocea	Larimichthys_crocea_chromosome_1.0	https://www.ncbi.nlm.nih.gov/assembly/GCA_900246015.1/
Fish	Lates_calcarifer	ASM164080v1	https://www.ncbi.nlm.nih.gov/assembly/GCF_001640805.1/
Fish	Latimeria_chalumnae	LatCha1	https://www.ncbi.nlm.nih.gov/assembly/GCF_000225785.1/
Fish	Lethenteron_camtschaticum	LetJap1.0	https://www.ncbi.nlm.nih.gov/assembly/GCA_000466285.1/
Fish	Leuciscus_waleckii	Amur_ide_genome	https://www.ncbi.nlm.nih.gov/assembly/GCA_900092035.1/
Fish	Maccullochella_peelii	mcod_v1	https://www.ncbi.nlm.nih.gov/assembly/GCA_002120245.1/
Fish	Maylandia_zebra	M_zebra_UMD2	https://www.ncbi.nlm.nih.gov/assembly/GCF_000238955.3
Fish	Melanogrammus_aeglefinus	MAEA_1	https://www.ncbi.nlm.nih.gov/assembly/GCA_900291075.1/
Fish	Miichthys_miiuy	ASM159371v1	https://www.ncbi.nlm.nih.gov/assembly/GCA_001593715.1/
Fish	Mola_mola	ASM169857v1	https://www.ncbi.nlm.nih.gov/assembly/GCA_001698575.1/
Fish	Monopterus_albus	M_albus_1.0	https://www.ncbi.nlm.nih.gov/assembly/GCF_001952655.1/
Fish	Nothobranchius_furzeri	Nfu_20140520	https://www.ncbi.nlm.nih.gov/assembly/GCF_001465895.1
Fish	Oncorhynchus_kisutch	Okis_V1	https://www.ncbi.nlm.nih.gov/assembly/GCF_002021735.1
Fish	Oncorhynchus_mykiss	Omyk_1.0	https://www.ncbi.nlm.nih.gov/assembly/GCF_002163495.1/
Fish	Oncorhynchus_tshawytscha	Otsh_v1.0	https://www.ncbi.nlm.nih.gov/assembly/GCF_002872995.1/
Fish	Oreochromis_niloticus	ASM185804v2	https://www.ncbi.nlm.nih.gov/assembly/GCF_001858045.1/
Fish	Oryzias_latipes	ASM31367v1	https://www.ncbi.nlm.nih.gov/assembly/GCF_000313675.1/
Fish	Paralichthys_olivaceus	Flounder_ref_guided_V1.0	https://www.ncbi.nlm.nih.gov/assembly/GCF_001970005.1/
Fish	Periophthalmodon_schlosseri	PS.fa	https://www.ncbi.nlm.nih.gov/assembly/GCA_000787095.1/
Fish	Periophthalmus_magnuspinnatus	PM.fa	https://www.ncbi.nlm.nih.gov/assembly/GCA_000787105.1/
Fish	Petromyzon_marinus	Pmar_germline_1.0	https://www.ncbi.nlm.nih.gov/assembly/GCA_002833325.1/
Fish	Pimephales_promelas	FHM_SOAPdenovo	https://www.ncbi.nlm.nih.gov/assembly/GCA_000700825.1/
Fish	Plectropomus_leopardus	YSFRI_Pleo_1.0	https://www.ncbi.nlm.nih.gov/assembly/GCA_008729295.1/
Fish	Poecilia_formosa	Poecilia_formosa-5.1.2	https://www.ncbi.nlm.nih.gov/assembly/GCF_000485575.1/
Fish	Poecilia_reticulata	Guppy_female_1.0_MT	https://www.ncbi.nlm.nih.gov/assembly/GCF_000633615.1/
Fish	Pundamilia_nyererei	PunNye1.0	https://www.ncbi.nlm.nih.gov/assembly/GCF_000239375.1/
Fish	Pygocentrus_nattereri	Pygocentrus_nattereri-1.0.2	https://www.ncbi.nlm.nih.gov/assembly/GCF_001682695.1/
Fish	Reinhardtius_hippoglossoides	MU_Rhippo_v1	https://www.ncbi.nlm.nih.gov/assembly/GCA_006182925.2/
Fish	Rhincodon_typus	ASM164234v2	https://www.ncbi.nlm.nih.gov/assembly/GCF_001642345.1/
Fish	Salmo_salar	ICSASG_v2	https://www.ncbi.nlm.nih.gov/assembly/GCF_000233375.1/
Fish	Salvelinus_alpinus	ASM291031v2	https://www.ncbi.nlm.nih.gov/assembly/GCF_002910315.2/
Fish	Scleropages_formosus	ASM162426v1	https://www.ncbi.nlm.nih.gov/assembly/GCF_001624265.1/
Fish	Scophthalmus_maximus	ASM634644v1	https://www.ncbi.nlm.nih.gov/assembly/GCA_006346445.1/
Fish	Sebastes_rubrivinctus	SRub1.0	https://www.ncbi.nlm.nih.gov/assembly/GCA_000475215.1/
Fish	Seriola_dumerili	Sdu_1.0	https://www.ncbi.nlm.nih.gov/assembly/GCF_002260705.1/
Fish	Seriola_quinqueradiata	Squ_2.0	https://www.ncbi.nlm.nih.gov/assembly/GCA_002217815.1/
Fish	Sinocyclocheilus_anshuiensis	SAMN03320099.WGS_v1.1	https://www.ncbi.nlm.nih.gov/assembly/GCF_001515605.1/
Fish	Sinocyclocheilus_grahami	SAMN03320097.WGS_v1.1	https://www.ncbi.nlm.nih.gov/assembly/GCF_001515645.1/
Fish	Stegastes_partitus	Stegastes_partitus-1.0.2	https://www.ncbi.nlm.nih.gov/assembly/GCF_000690725.1/
Fish	Symphodus_melops	ASM281910v1	https://www.ncbi.nlm.nih.gov/assembly/GCA_002819105.1/
Fish	Takifugu_flavidus	version_1_of_Takifugu_flavidus_genome	https://www.ncbi.nlm.nih.gov/assembly/GCA_000400755.1/
Fish	Takifugu_rubripes	FUGU5	https://www.ncbi.nlm.nih.gov/assembly/GCF_000180615.1/
Fish	Tetraodon_nigroviridis	ASM18073v1	https://www.ncbi.nlm.nih.gov/assembly/GCA_000180735.1/
Fish	Thalassoma_bifasciatum	UOO_Thbifa_1.2	https://www.ncbi.nlm.nih.gov/assembly/GCA_008086565.1/
Fish	Trachinotus_ovatus	golden_pompano_genome_number_1	https://www.ncbi.nlm.nih.gov/assembly/GCA_900231065.1/
Fish	Xiphophorus_couchianus	Xiphophorus_couchianus-4.0.1	https://www.ncbi.nlm.nih.gov/assembly/GCA_001444195.1/
Fish	Xiphophorus_hellerii	Xiphophorus_hellerii-3.0.1	https://www.ncbi.nlm.nih.gov/assembly/GCA_001443345.1/
Insects	Achalarus_lyciades	3311_assembly_v1_with_mito	https://www.ncbi.nlm.nih.gov/assembly/GCA_002930495.1/
Insects	Acromyrmex_echinatior	Aech_3.9	https://www.ncbi.nlm.nih.gov/assembly/GCF_000204515.1/
Insects	Acyrthosiphon_pisum	Acyr_2.0	https://www.ncbi.nlm.nih.gov/assembly/GCF_000142985.2/
Insects	Aedes_aegypti	AaegL5.0	https://www.ncbi.nlm.nih.gov/assembly/GCF_002204515.2/
Insects	Aedes_albopictus	canu_80X_arrow2.2	https://www.ncbi.nlm.nih.gov/assembly/GCF_001876365.2/
Insects	Aethina_tumida	Atum_1.0	https://www.ncbi.nlm.nih.gov/assembly/GCF_001937115.1/
Insects	Agrilus_planipennis	Apla_2.0	https://www.ncbi.nlm.nih.gov/assembly/GCF_000699045.2/
Insects	Amyelois_transitella	ASM118610v1	https://www.ncbi.nlm.nih.gov/assembly/GCF_001186105.1/
Insects	Anopheles_farauti	Anop_fara_FAR1_V2	https://www.ncbi.nlm.nih.gov/assembly/GCA_000473445.2/
Insects	Anopheles_gambiae	ASM154264v1	https://www.ncbi.nlm.nih.gov/assembly/GCA_001542645.1/
Insects	Anopheles_minimus	Anop_mini_MINIMUS1_V1	https://www.ncbi.nlm.nih.gov/assembly/GCA_000349025.1/
Insects	Anoplophora_glabripennis	Agla_2.0	https://www.ncbi.nlm.nih.gov/assembly/GCF_000390285.2/
Insects	Apis_cerana	ACSNU-2.0	https://www.ncbi.nlm.nih.gov/assembly/GCF_001442555.1/
Insects	Apis_florea	Aflo_1.0	https://www.ncbi.nlm.nih.gov/assembly/GCF_000184785.2/
Insects	Apis_mellifera	Amel_4.5	https://www.ncbi.nlm.nih.gov/assembly/GCF_000002195.4/
Insects	Athalia_rosae	Aros_1.0	https://www.ncbi.nlm.nih.gov/assembly/GCF_000344095.1
Insects	Atta_cephalotes	Attacep1.0	https://www.ncbi.nlm.nih.gov/assembly/GCF_000143395.1/
Insects	Atta_colombica	Acol1.0	https://www.ncbi.nlm.nih.gov/assembly/GCF_001594045.1/
Insects	Bactrocera_dorsalis	ASM78921v2	https://www.ncbi.nlm.nih.gov/assembly/GCF_000789215.1/
Insects	Bactrocera_latifrons	ASM185335v1	https://www.ncbi.nlm.nih.gov/assembly/GCF_001853355.1/
Insects	Bactrocera_tryoni	Assembly_2.2_of_Bactrocera_tryoni_genome	https://www.ncbi.nlm.nih.gov/assembly/GCA_000695345.1/
Insects	Belgica_antarctica	ASM77530v1	https://www.ncbi.nlm.nih.gov/assembly/GCA_000775305.1/
Insects	Bemisia_tabaci	ASM185493v1	https://www.ncbi.nlm.nih.gov/assembly/GCF_001854935.1/
Insects	Bicyclus_anynana	Bicyclus_anynana_v1.2	https://www.ncbi.nlm.nih.gov/assembly/GCF_900239965.1/
Insects	Blattella_germanica	Bger_2.0	https://www.ncbi.nlm.nih.gov/assembly/GCA_000762945.2/
Insects	Bombus_impatiens	BIMP_2.0	https://www.ncbi.nlm.nih.gov/assembly/GCF_000188095.1/
Insects	Bombus_terrestris	Bter_1.0	https://www.ncbi.nlm.nih.gov/assembly/GCF_000214255.1/
Insects	Bombyx_mori	ASM15162v1	https://www.ncbi.nlm.nih.gov/assembly/GCF_000151625.1/
Insects	Calephelis_nemesis	Cne_v1	https://www.ncbi.nlm.nih.gov/assembly/GCA_002245505.1/
Insects	Calephelis_virginiensis	Cvi_v1	https://www.ncbi.nlm.nih.gov/assembly/GCA_002245475.1/
Insects	Calopteryx_splendens	Calsple1.0	https://www.ncbi.nlm.nih.gov/assembly/GCA_002093875.1/
Insects	Calycopis_cecrops	3306_assembly_v2	https://www.ncbi.nlm.nih.gov/assembly/GCA_001625245.1/
Insects	Camponotus_floridanus	CamFlo_1.0	https://www.ncbi.nlm.nih.gov/assembly/GCF_000147175.1/
Insects	Catajapyx_aquilonaris	Caqu_2.0	https://www.ncbi.nlm.nih.gov/assembly/GCA_000934665.2/
Insects	Cephus_cinctus	Ccin1	https://www.ncbi.nlm.nih.gov/assembly/GCF_000341935.1/
Insects	Ceratitis_capitata	Ccap_2.1	https://www.ncbi.nlm.nih.gov/assembly/GCF_000347755.3/
Insects	Ceratosolen_solmsi_marchali	CerSol_1.0	https://www.ncbi.nlm.nih.gov/assembly/GCF_000503995.1/
Insects	Chironomus_tentans	CT01	https://www.ncbi.nlm.nih.gov/assembly/GCA_000786525.1/
Insects	Cimex_lectularius	Clec_2.0	https://www.ncbi.nlm.nih.gov/assembly/GCF_000648675.1
Insects	Clitarchus_hookeri	ASM277835v1	https://www.ncbi.nlm.nih.gov/assembly/GCA_002778355.1/
Insects	Clunio_marinus	CLUMA_1.0	https://www.ncbi.nlm.nih.gov/assembly/GCA_900005825.1/
Insects	Coboldia_fuscipes	ASM101433v1	https://www.ncbi.nlm.nih.gov/assembly/GCA_001014335.1/
Insects	Copidosoma_floridanum	Cflo_2.0	https://www.ncbi.nlm.nih.gov/assembly/GCF_000648655.2/
Insects	Cryptotermes_secundus	Csec_1.0	https://www.ncbi.nlm.nih.gov/assembly/GCF_002891405.2/
Insects	Culex_quinquefasciatus	CulPip1.0	https://www.ncbi.nlm.nih.gov/assembly/GCF_000209185.1/
Insects	Cyphomyrmex_costatus	Ccosl1.0	https://www.ncbi.nlm.nih.gov/assembly/GCF_001594065.1/
Insects	Dactylopius_coccus	ASM83368v1	https://www.ncbi.nlm.nih.gov/assembly/GCA_000833685.1/
Insects	Danaus_plexippus_plexippus	Dpv3	https://www.ncbi.nlm.nih.gov/assembly/GCA_000235995.2/
Insects	Dendroctonus_ponderosae	DendPond_male_1.0	https://www.ncbi.nlm.nih.gov/assembly/GCF_000355655.1/
Insects	Diachasma_alloeum	Dall1.0	https://www.ncbi.nlm.nih.gov/assembly/GCF_001412515.1
Insects	Diaphorina_citri	Diaci_psyllid_genome_assembly_version_1.1	https://www.ncbi.nlm.nih.gov/assembly/GCF_000475195.1/
Insects	Dinoponera_quadriceps	ASM131382v1	https://www.ncbi.nlm.nih.gov/assembly/GCF_001313825.1/
Insects	Diuraphis_noxia	Dnoxia_1.0	https://www.ncbi.nlm.nih.gov/assembly/GCF_001186385.1/
Insects	Drosophila_melanogaster	Release_6_plus_ISO1_MT	https://www.ncbi.nlm.nih.gov/assembly/GCF_000001215.4/
Insects	Drosophila_serrata	Dser1.0	https://www.ncbi.nlm.nih.gov/assembly/GCF_002093755.1/
Insects	Drosophila_simulans	ASM75419v3	https://www.ncbi.nlm.nih.gov/assembly/GCF_000754195.2/
Insects	Dufourea_novaeangliae	ASM127255v1	https://www.ncbi.nlm.nih.gov/assembly/GCF_001272555.1/
Insects	Ephemera_danica	Edan_2.0	https://www.ncbi.nlm.nih.gov/assembly/GCA_000507165.2/
Insects	Eufriesea_mexicana	ASM148370v1	https://www.ncbi.nlm.nih.gov/assembly/GCF_001483705.1/
Insects	Folsomia_candida	ASM221717v1	https://www.ncbi.nlm.nih.gov/assembly/GCF_002217175.1/
Insects	Fopius_arisanus	ASM80636v1	https://www.ncbi.nlm.nih.gov/assembly/GCF_000806365.1/
Insects	Frankliniella_occidentalis	Focc_2.0	https://www.ncbi.nlm.nih.gov/assembly/GCF_000697945.1
Insects	Galleria_mellonella	ASM258982v1	https://www.ncbi.nlm.nih.gov/assembly/GCA_002589825.1/
Insects	Gerris_buenoi	Gbue_2.0	https://www.ncbi.nlm.nih.gov/assembly/GCA_001010745.2/
Insects	Glossina_fuscipes_fuscipes	Glossina_fuscipes-3.0.2	https://www.ncbi.nlm.nih.gov/assembly/GCA_000671735.1/
Insects	Glossina_palpalis_gambiensis	Glossina_palpalis_gambiensis-2.0.1	https://www.ncbi.nlm.nih.gov/assembly/GCA_000818775.1/
Insects	Habropoda_laboriosa	ASM126327v1	https://www.ncbi.nlm.nih.gov/assembly/GCF_001263275.1/
Insects	Halyomorpha_halys	Hhal_2.0	https://www.ncbi.nlm.nih.gov/assembly/GCF_000696795.2
Insects	Harpegnathos_saltator	HarSal_1.0	https://www.ncbi.nlm.nih.gov/assembly/GCF_000147195.1/
Insects	Heliconius_melpomene_melpomene	ASM31383v2	https://www.ncbi.nlm.nih.gov/assembly/GCA_000313835.2/
Insects	Helicoverpa_armigera	Harm_1.0	https://www.ncbi.nlm.nih.gov/assembly/GCF_002156985.1/
Insects	Helicoverpa_zea	Hzea_1.0	https://www.ncbi.nlm.nih.gov/assembly/GCA_002150865.1/
Insects	Heliothis_virescen	K63_refined_pacbio	https://www.ncbi.nlm.nih.gov/assembly/GCA_002382865.1/
Insects	Holacanthella_duospinosa	ASM273828v1	https://www.ncbi.nlm.nih.gov/assembly/GCA_002738285.1/
Insects	Homalodisca_vitripennis	Hvit_1.0	https://www.ncbi.nlm.nih.gov/assembly/GCA_002738285.1/
Insects	Hypothenemus_hampei	ASM101285v1	https://www.ncbi.nlm.nih.gov/assembly/GCA_001012855.1/
Insects	Ladona_fulva	Lful_2.0	https://www.ncbi.nlm.nih.gov/assembly/GCA_000376725.2/
Insects	Lasioglossum_albipes	ASM34657v1	https://www.ncbi.nlm.nih.gov/assembly/GCA_000346575.1/
Insects	Laupala_kohalensis	ASM231320v1	https://www.ncbi.nlm.nih.gov/assembly/GCA_002313205.1/
Insects	Leptidea_sinapis	ASM90019941v1	https://www.ncbi.nlm.nih.gov/assembly/GCA_900199445.1
Insects	Leptinotarsa_decemlineata	Ldec_2.0	https://www.ncbi.nlm.nih.gov/assembly/GCF_000500325.1/
Insects	Lerema_accius	lac_assembly_V1	https://www.ncbi.nlm.nih.gov/assembly/GCA_001278395.1/
Insects	Limnephilus_lunatus	Llun_2.0	https://www.ncbi.nlm.nih.gov/assembly/GCA_000648945.2/
Insects	Linepithema_humile	Lhum_UMD_V04	https://www.ncbi.nlm.nih.gov/assembly/GCF_000217595.1/
Insects	Lucilia_cuprina	ASM118794v1	https://www.ncbi.nlm.nih.gov/assembly/GCA_001187945.1/
Insects	Lutzomyia_longipalpis	Llon_1.0	https://www.ncbi.nlm.nih.gov/assembly/GCA_000265325.1/
Insects	Maconellicoccus_hirsutus	MHIR	https://www.ncbi.nlm.nih.gov/assembly/GCA_900064465.1
Insects	Macrocentrus_cingulum	MCINOGS1.0	https://www.ncbi.nlm.nih.gov/assembly/GCA_002156465.1/
Insects	Mamestra_configurata	ASM219265v1	https://www.ncbi.nlm.nih.gov/assembly/GCA_002192655.1
Insects	Mayetiola_destructor	Mdes_1.0	https://www.ncbi.nlm.nih.gov/assembly/GCA_000149185.1/
Insects	Megachile_rotundata	MROT_1.0	https://www.ncbi.nlm.nih.gov/assembly/GCF_000220905.1/
Insects	Melanaphis_sacchari	SCAv1.0	https://www.ncbi.nlm.nih.gov/assembly/GCF_002803265.1
Insects	Melipona_quadrifasciata	ASM127656v1	https://www.ncbi.nlm.nih.gov/assembly/GCA_001276565.1/
Insects	Melitaea_cinxia	MelCinx1.0	https://www.ncbi.nlm.nih.gov/assembly/GCA_000716385.1/
Insects	Microplitis_demolitor	Mdem2	https://www.ncbi.nlm.nih.gov/assembly/GCF_000572035.2/
Insects	Monomorium_pharaonis	M.pharaonis_V2.0	https://www.ncbi.nlm.nih.gov/assembly/GCF_000980195.1/
Insects	Musca_domestica	Musca_domestica-2.0.2	https://www.ncbi.nlm.nih.gov/assembly/GCF_000371365.1/
Insects	Myzus_persicae	MPER_G0061.0	https://www.ncbi.nlm.nih.gov/assembly/GCF_001856785.1/
Insects	Nasonia_giraulti	Ngir_1.0	https://www.ncbi.nlm.nih.gov/assembly/GCA_000004775.1/
Insects	Nasonia_longicornis	Nlon_1.0	https://www.ncbi.nlm.nih.gov/assembly/GCA_000004795.1/
Insects	Nasonia_vitripennis	Nvit_2.1	https://www.ncbi.nlm.nih.gov/assembly/GCF_000002325.3/
Insects	Neodiprion_lecontei	Nlec1.0	https://www.ncbi.nlm.nih.gov/assembly/GCF_001263575.1
Insects	Nicrophorus_vespilloides	Nicve_v1.0	https://www.ncbi.nlm.nih.gov/assembly/GCF_001412225.1/
Insects	Nilaparvata_lugens	NilLug1.0	https://www.ncbi.nlm.nih.gov/assembly/GCF_000757685.1/
Insects	Oncopeltus_fasciatus	Ofas_1.0	https://www.ncbi.nlm.nih.gov/assembly/GCA_000696205.1
Insects	Onthophagus_taurus	Otau_2.0	https://www.ncbi.nlm.nih.gov/assembly/GCF_000648695.1/
Insects	Ooceraea_biroi	CerBir1.0	https://www.ncbi.nlm.nih.gov/assembly/GCF_000611835.1/
Insects	Operophtera_brumata	ASM126657v1	https://www.ncbi.nlm.nih.gov/assembly/GCA_001266575.1/
Insects	Orchesella_cincta	ASM171814v1	https://www.ncbi.nlm.nih.gov/assembly/GCA_001718145.1/
Insects	Orussus_abietinus	Oabi_2.0	https://www.ncbi.nlm.nih.gov/assembly/GCF_000612105.2/
Insects	Pachypsylla_venusta	Pven_2.0	https://www.ncbi.nlm.nih.gov/assembly/GCA_000695645.2/
Insects	Papilio_polytes	Ppol_1.0	https://www.ncbi.nlm.nih.gov/assembly/GCF_000836215.1/
Insects	Papilio_xuthus	Pxut_1.0	https://www.ncbi.nlm.nih.gov/assembly/GCF_000836235.1/
Insects	Pediculus_humanus_corporis	JCVI_LOUSE_1.0	https://www.ncbi.nlm.nih.gov/assembly/GCF_000006295.1/
Insects	Periplaneta_americana	ASM293952v1	https://www.ncbi.nlm.nih.gov/assembly/GCA_002939525.1/
Insects	Phoebis_sennae	3314_assembly_v1	https://www.ncbi.nlm.nih.gov/assembly/GCA_001586405.1/
Insects	Phormia_regina	ASM173554v1	https://www.ncbi.nlm.nih.gov/assembly/GCA_001735545.1/
Insects	Pieris_rapae	P_rapae_3842_assembly_v2	https://www.ncbi.nlm.nih.gov/assembly/GCF_001856805.1/
Insects	Plodia_interpunctella	Plodia_dt	https://www.ncbi.nlm.nih.gov/assembly/GCA_900182495.1/
Insects	Plutella_xylostella	DBM_FJ_V1.1	https://www.ncbi.nlm.nih.gov/assembly/GCF_000330985.1/
Insects	Pogonomyrmex_barbatus	Pbar_UMD_V03	https://www.ncbi.nlm.nih.gov/assembly/GCF_000187915.1/
Insects	Polistes_canadensis	ASM131383v1	https://www.ncbi.nlm.nih.gov/assembly/GCF_001313835.1/
Insects	Polistes_dominula	Pdom_r1.2	https://www.ncbi.nlm.nih.gov/assembly/GCF_001465965.1/
Insects	Proctacanthus_coquilletti	200kmer_750.trimmed	https://www.ncbi.nlm.nih.gov/assembly/GCA_001932985.1/
Insects	Pseudomyrmex_gracilis	ASM200609v1	https://www.ncbi.nlm.nih.gov/assembly/GCF_002006095.1/
Insects	Rhagoletis_zephyria	Rhagoletis_zephyria_1.0	https://www.ncbi.nlm.nih.gov/assembly/GCF_001687245.1/
Insects	Rhodnius_prolixus	Rhodnius_prolixus-3.0.3	https://www.ncbi.nlm.nih.gov/assembly/GCA_000181055.3/
Insects	Sitophilus_oryzae	Soryzae_1.0	https://www.ncbi.nlm.nih.gov/assembly/GCA_002938485.1
Insects	Solenopsis_invicta	Si_gnG	https://www.ncbi.nlm.nih.gov/assembly/GCF_000188075.1
Insects	Spodoptera_frugiperda	ASM221328v1	https://www.ncbi.nlm.nih.gov/assembly/GCA_002213285.1/
Insects	Spodoptera_litura	ASM270686v1	https://www.ncbi.nlm.nih.gov/assembly/GCF_002706865.1
Insects	Stomoxys_calcitrans	Stomoxys_calcitrans-1.0.1	https://www.ncbi.nlm.nih.gov/assembly/GCF_001015335.1/
Insects	Teleopsis_dalmanni	Tel_dalmanni_2A_v1.0	https://www.ncbi.nlm.nih.gov/assembly/GCA_002237135.1/
Insects	Timema_cristinae	tcristinae_1.3c2	https://www.ncbi.nlm.nih.gov/assembly/GCA_002928295.1/
Insects	Trachymyrmex_cornetzi	Tcor1.0	https://www.ncbi.nlm.nih.gov/assembly/GCF_001594075.1/
Insects	Trachymyrmex_septentrionalis	Tsep1.0	https://www.ncbi.nlm.nih.gov/assembly/GCF_001594115.1/
Insects	Trachymyrmex_zeteki	Tzet1.0	https://www.ncbi.nlm.nih.gov/assembly/GCF_001594055.1/
Insects	Tribolium_castaneum	Tcas5.2	https://www.ncbi.nlm.nih.gov/assembly/GCF_000002335.3/
Insects	Trichogramma_pretiosum	Tpre_2.0	https://www.ncbi.nlm.nih.gov/assembly/GCF_000599845.2/
Insects	Vanessa_tameamea	ASM293899v1	https://www.ncbi.nlm.nih.gov/assembly/GCF_002938995.1/
Insects	Vollenhovia_emeryi	V.emery_V1.0	https://www.ncbi.nlm.nih.gov/assembly/GCF_000949405.1/
Insects	Wasmannia_auropunctata	wasmannia.A_1.0	https://www.ncbi.nlm.nih.gov/assembly/GCF_000956235.1/
Insects	Zeugodacus_cucurbitae	ASM80634v1	https://www.ncbi.nlm.nih.gov/assembly/GCF_000806345.1/
Insects	Zootermopsis_nevadensis	ZooNev1.0	https://www.ncbi.nlm.nih.gov/assembly/GCF_000696155.1/
Mammals	Acinonyx_jubatus	aciJub1	https://www.ncbi.nlm.nih.gov/assembly/GCF_001443585.1/
Mammals	Ailuropoda_melanoleuca	AilMel_1.0	https://www.ncbi.nlm.nih.gov/assembly/GCF_000004335.2/
Mammals	Ailurus_fulgens_styani	ASM200746v1	https://www.ncbi.nlm.nih.gov/assembly/GCA_002007465.1/
Mammals	Ammotragus_lervia	ALER1.0	https://www.ncbi.nlm.nih.gov/assembly/GCA_002201775.1
Mammals	Aotus_nancymaae	Anan_2.0	https://www.ncbi.nlm.nih.gov/assembly/GCF_000952055.2/
Mammals	Balaenoptera_acutorostrata_scammoni	BalAcu1.0	https://www.ncbi.nlm.nih.gov/assembly/GCF_000493695.1/
Mammals	Bison_bison_bison	Bison_UMD1.0	https://www.ncbi.nlm.nih.gov/assembly/GCF_000754665.1/
Mammals	Bos_indicus	Bos_indicus_1.0	https://www.ncbi.nlm.nih.gov/assembly/GCF_000247795.1/
Mammals	Bos_taurus	Bos_taurus_UMD_3.1.1	https://www.ncbi.nlm.nih.gov/assembly/GCF_000003055.6
Mammals	Camelus_bactrianus	Ca_bactrianus_MBC_1.0	https://www.ncbi.nlm.nih.gov/assembly/GCF_000767855.1/
Mammals	Camelus_dromedarius	PRJNA234474_Ca_dromedarius_V1.0	https://www.ncbi.nlm.nih.gov/assembly/GCF_000767585.1/
Mammals	Canis_lupus_familiaris	CanFam3.1	https://www.ncbi.nlm.nih.gov/assembly/GCF_000002285.3
Mammals	Capra_hircus	ARS1	https://www.ncbi.nlm.nih.gov/assembly/GCF_001704415.1
Mammals	Carlito_syrichta	Tarsius_syrichta-2.0.1	https://www.ncbi.nlm.nih.gov/assembly/GCF_000164805.1/
Mammals	Castor_canadensis	C.can_genome_v1.0	https://www.ncbi.nlm.nih.gov/assembly/GCF_001984765.1/
Mammals	Cavia_porcellus	Cavpor3.0	https://www.ncbi.nlm.nih.gov/assembly/GCF_000151735.1/
Mammals	Cebus_capucinus_imitator	Cebus_imitator-1.0	https://www.ncbi.nlm.nih.gov/assembly/GCF_001604975.1/
Mammals	Cercocebus_atys	Caty_1.0	https://www.ncbi.nlm.nih.gov/assembly/GCF_000955945.1/
Mammals	Chlorocebus_sabaeus	Chlorocebus_sabeus_1.1	https://www.ncbi.nlm.nih.gov/assembly/GCF_000409795.2/
Mammals	Choloepus_hoffmanni	C_hoffmanni-2.0.1	https://www.ncbi.nlm.nih.gov/assembly/GCA_000164785.2/
Mammals	Colobus_angolensis_palliatus	Cang.pa_1.0	https://www.ncbi.nlm.nih.gov/assembly/GCF_000951035.1/
Mammals	Condylura_cristata	ConCri1.0	https://www.ncbi.nlm.nih.gov/assembly/GCF_000260355.1/
Mammals	Cricetulus_griseus	CriGri_1.0	https://www.ncbi.nlm.nih.gov/assembly/GCF_000223135.1/
Mammals	Dasypus_novemcinctus	Dasnov3.0	https://www.ncbi.nlm.nih.gov/assembly/GCF_000208655.1/
Mammals	Dipodomys_ordii	Dord_2.0	https://www.ncbi.nlm.nih.gov/assembly/GCF_000151885.1/
Mammals	Echinops_telfairi	EchTel2.0	https://www.ncbi.nlm.nih.gov/assembly/GCF_000313985.1
Mammals	Elephantulus_edwardii	EleEdw1.0	https://www.ncbi.nlm.nih.gov/assembly/GCF_000299155.1/
Mammals	Ellobius_lutescens	ASM168507v1	https://www.ncbi.nlm.nih.gov/assembly/GCA_001685075.1/
Mammals	Eptesicus_fuscus	EptFus1.0	https://www.ncbi.nlm.nih.gov/assembly/GCF_000308155.1/
Mammals	Equus_asinus	ASM130575v1	https://www.ncbi.nlm.nih.gov/assembly/GCF_001305755.1/
Mammals	Equus_caballus	EquCab2.0	https://www.ncbi.nlm.nih.gov/assembly/GCF_000002305.2/
Mammals	Equus_przewalskii	Burgud	https://www.ncbi.nlm.nih.gov/assembly/GCF_000696695.1/
Mammals	Erinaceus_europaeus	EriEur2.0	https://www.ncbi.nlm.nih.gov/assembly/GCF_000296755.1/
Mammals	Eschrichtius_robustus	ASM218922v1	https://www.ncbi.nlm.nih.gov/assembly/GCA_002189225.1/
Mammals	Eulemur_flavifrons	Eflavifronsk33QCA	https://www.ncbi.nlm.nih.gov/assembly/GCA_001262665.1/
Mammals	Eulemur_macaco	Emacaco_refEf_BWA_oneround	https://www.ncbi.nlm.nih.gov/assembly/GCA_001262655.1/
Mammals	Felis_catus	Felis_catus_9.0	https://www.ncbi.nlm.nih.gov/assembly/GCF_000181335.3/
Mammals	Fukomys_damarensis	DMR_v1.0	https://www.ncbi.nlm.nih.gov/assembly/GCF_000743615.1/
Mammals	Giraffa_camelopardalis_tippelskirchi	ASM165123v1	https://www.ncbi.nlm.nih.gov/assembly/GCA_001651235.1/
Mammals	Gorilla_gorilla_gorilla	gorGor4	https://www.ncbi.nlm.nih.gov/assembly/GCF_000151905.2/
Mammals	Heterocephalus_glaber	HetGla_female_1.0	https://www.ncbi.nlm.nih.gov/assembly/GCF_000247695.1/
Mammals	Hipposideros_armiger	ASM189008v1	https://www.ncbi.nlm.nih.gov/assembly/GCF_001890085.1/
Mammals	Homo_sapiens	GRCh38.p12	https://www.ncbi.nlm.nih.gov/assembly/GCF_000001405.38
Mammals	Ictidomys_tridecemlineatus	SpeTri2.0	https://www.ncbi.nlm.nih.gov/assembly/GCF_000236235.1/
Mammals	Jaculus_jaculus	JacJac1.0	https://www.ncbi.nlm.nih.gov/assembly/GCF_000280705.1/
Mammals	Leptonychotes_weddellii	LepWed1.0	https://www.ncbi.nlm.nih.gov/assembly/GCF_000349705.1/
Mammals	Lipotes_vexillifer	Lipotes_vexillifer_v1	https://www.ncbi.nlm.nih.gov/assembly/GCF_000442215.1/
Mammals	Loxodonta_africana	Loxafr3.0	https://www.ncbi.nlm.nih.gov/assembly/GCF_000001905.1
Mammals	Macaca_fascicularis	Macaca_fascicularis_5.0	https://www.ncbi.nlm.nih.gov/assembly/GCF_000364345.1/
Mammals	Macaca_nemestrina	Mnem_1.0	https://www.ncbi.nlm.nih.gov/assembly/GCF_000956065.1/
Mammals	Macropus_eugenii	Meug_1.1	https://www.ncbi.nlm.nih.gov/assembly/GCA_000004035.1/
Mammals	Mandrillus_leucophaeus	Mleu.le_1.0	https://www.ncbi.nlm.nih.gov/assembly/GCF_000951045.1/
Mammals	Manis_javanica	ManJav1.0	https://www.ncbi.nlm.nih.gov/assembly/GCF_001685135.1/
Mammals	Manis_pentadactyla	M_pentadactyla-1.1.1	https://www.ncbi.nlm.nih.gov/assembly/GCA_000738955.1/
Mammals	Marmota_marmota_marmota	marMar2.1	https://www.ncbi.nlm.nih.gov/assembly/GCF_001458135.1
Mammals	Mesocricetus_auratus	MesAur1.0	https://www.ncbi.nlm.nih.gov/assembly/GCF_000349665.1/
Mammals	Microcebus_murinus	Mmur_3.0	https://www.ncbi.nlm.nih.gov/assembly/GCF_000165445.2/
Mammals	Microtus_agrestis	ASM130599v1	https://www.ncbi.nlm.nih.gov/assembly/GCA_001305995.1/
Mammals	Miniopterus_natalensis	Mnat.v1	https://www.ncbi.nlm.nih.gov/assembly/GCF_001595765.1/
Mammals	Monodelphis_domestica	ASM229v1	https://www.ncbi.nlm.nih.gov/assembly/GCA_000002295.1/
Mammals	Mus_caroli	CAROLI_EIJ_v1.1	https://www.ncbi.nlm.nih.gov/assembly/GCF_900094665.1/
Mammals	Mus_musculus	GRCm38.p6	https://www.ncbi.nlm.nih.gov/assembly/GCF_000001635.26/
Mammals	Mus_pahari	PAHARI_EIJ_v1.1	https://www.ncbi.nlm.nih.gov/assembly/GCF_900095145.1/
Mammals	Mus_spretus	SPRET_EiJ_v1	https://www.ncbi.nlm.nih.gov/assembly/GCA_001624865.1/
Mammals	Mustela_putorius_furo	MusPutFur1.0	https://www.ncbi.nlm.nih.gov/assembly/GCF_000215625.1/
Mammals	Myodes_glareolus	ASM130578v1	https://www.ncbi.nlm.nih.gov/assembly/GCA_001305785.1/
Mammals	Myotis_brandtii	ASM41265v1	https://www.ncbi.nlm.nih.gov/assembly/GCF_000412655.1/
Mammals	Myotis_lucifugus	Myoluc2.0	https://www.ncbi.nlm.nih.gov/assembly/GCF_000147115.1/
Mammals	Nannospalax_galili	S.galili_v1.0	https://www.ncbi.nlm.nih.gov/assembly/GCF_000622305.1/
Mammals	Nasalis_larvatus	Charlie1.0	https://www.ncbi.nlm.nih.gov/assembly/GCA_000772465.1/
Mammals	Neomonachus_schauinslandi	ASM220157v1	https://www.ncbi.nlm.nih.gov/assembly/GCF_002201575.1/
Mammals	Neotoma_lepida	ASM167557v1	https://www.ncbi.nlm.nih.gov/assembly/GCA_001675575.1/
Mammals	Nomascus_leucogenys	Nleu_3.0	https://www.ncbi.nlm.nih.gov/assembly/GCF_000146795.2/
Mammals	Ochotona_princeps	OchPri3.0	https://www.ncbi.nlm.nih.gov/assembly/GCF_000292845.1/
Mammals	Octodon_degus	OctDeg1.0	https://www.ncbi.nlm.nih.gov/assembly/GCF_000260255.1/
Mammals	Odobenus_rosmarus_divergens	Oros_1.0	https://www.ncbi.nlm.nih.gov/assembly/GCF_000321225.1/
Mammals	Odocoileus_virginianus_texanus	Ovir.te_1.0	https://www.ncbi.nlm.nih.gov/assembly/GCF_002102435.1/
Mammals	Okapia_johnstoni	ASM166083v1	https://www.ncbi.nlm.nih.gov/assembly/GCA_001660835.1/
Mammals	Orcinus_orca	Oorc_1.1	https://www.ncbi.nlm.nih.gov/assembly/GCF_000331955.2/
Mammals	Ornithorhynchus_anatinus	ASM296699v1	https://www.ncbi.nlm.nih.gov/assembly/GCA_002966995.1
Mammals	Orycteropus_afer_afer	OryAfe1.0	https://www.ncbi.nlm.nih.gov/assembly/GCF_000298275.1/
Mammals	Oryctolagus_cuniculus	OryCun2.0	https://www.ncbi.nlm.nih.gov/assembly/GCF_000003625.3/
Mammals	Otolemur_garnettii	OtoGar3	https://www.ncbi.nlm.nih.gov/assembly/GCF_000181295.1/
Mammals	Ovis_aries	Oar_v4.0	https://www.ncbi.nlm.nih.gov/assembly/GCF_000298735.2/
Mammals	Panthera_pardus	PanPar1.0	https://www.ncbi.nlm.nih.gov/assembly/GCF_001857705.1/
Mammals	Panthera_tigris_altaica	PanTig1.0	https://www.ncbi.nlm.nih.gov/assembly/GCF_000464555.1/
Mammals	Pantholops_hodgsonii	PHO1.0	https://www.ncbi.nlm.nih.gov/assembly/GCF_000400835.1
Mammals	Pan_troglodytes	Pan_tro_3.0	https://www.ncbi.nlm.nih.gov/assembly/GCF_000001515.7/
Mammals	Papio_anubis	Panu_3.0	https://www.ncbi.nlm.nih.gov/assembly/GCF_000264685.3/
Mammals	Peromyscus_maniculatus_bairdii	Pman_1.0	https://www.ncbi.nlm.nih.gov/assembly/GCF_000500345.1/
Mammals	Phascolarctos_cinereus	phaCin_unsw_v4.1	https://www.ncbi.nlm.nih.gov/assembly/GCF_002099425.1/
Mammals	Physeter_catodon	Physeter_macrocephalus-2.0.2	https://www.ncbi.nlm.nih.gov/assembly/GCF_000472045.1/
Mammals	Pongo_abelii	P_pygmaeus_2.0.2	https://www.ncbi.nlm.nih.gov/assembly/GCA_000001545.3/
Mammals	Procavia_capensis	Pcap_2.0	https://www.ncbi.nlm.nih.gov/assembly/GCA_000152225.2/
Mammals	Propithecus_coquereli	Pcoq_1.0	https://www.ncbi.nlm.nih.gov/assembly/GCF_000956105.1/
Mammals	Psammomys_obesus	ASM221593v1	https://www.ncbi.nlm.nih.gov/assembly/GCA_002215935.1/
Mammals	Pteropus_alecto	ASM32557v1	https://www.ncbi.nlm.nih.gov/assembly/GCF_000325575.1/
Mammals	Pteropus_vampyrus	Pvam_2.0	https://www.ncbi.nlm.nih.gov/assembly/GCF_000151845.1/
Mammals	Rattus_norvegicus	Rnor_6.0	https://www.ncbi.nlm.nih.gov/assembly/GCF_000001895.5
Mammals	Rhinolophus_ferrumequinum	ASM46549v1	https://www.ncbi.nlm.nih.gov/assembly/GCA_000465495.1/
Mammals	Rhinolophus_sinicus	ASM188883v1	https://www.ncbi.nlm.nih.gov/assembly/GCF_001888835.1
Mammals	Rhinopithecus_bieti	ASM169854v1	https://www.ncbi.nlm.nih.gov/assembly/GCF_001698545.1/
Mammals	Rhinopithecus_roxellana	Rrox_v1	https://www.ncbi.nlm.nih.gov/assembly/GCF_000769185.1/
Mammals	Rousettus_aegyptiacus	Raegyp2.0	https://www.ncbi.nlm.nih.gov/assembly/GCF_001466805.2/
Mammals	Saimiri_boliviensis_boliviensis	SaiBol1.0	https://www.ncbi.nlm.nih.gov/assembly/GCF_000235385.1/
Mammals	Sorex_araneus	SorAra2.0	https://www.ncbi.nlm.nih.gov/assembly/GCF_000181275.1/
Mammals	Sus_scrofa	Sscrofa11.1	https://www.ncbi.nlm.nih.gov/assembly/GCF_000003025.6
Mammals	Trichechus_manatus_latirostris	TriManLat1.0	https://www.ncbi.nlm.nih.gov/assembly/GCF_000243295.1/
Mammals	Tupaia_chinensis	TupChi_1.0	https://www.ncbi.nlm.nih.gov/assembly/GCF_000334495.1/
Mammals	Ursus_maritimus	UrsMar_1.0	https://www.ncbi.nlm.nih.gov/assembly/GCF_000687225.1/
Mammals	Vicugna_pacos	Vicugna_pacos-2.0.2	https://www.ncbi.nlm.nih.gov/assembly/GCF_000164845.2/
Molluscs	Aplysia_californica	AplCal3.0	https://www.ncbi.nlm.nih.gov/assembly/GCF_000002075.1/
Molluscs	Bankia_setacea	ASM192298v1	zhttps://www.ncbi.nlm.nih.gov/assembly/GCA_001922985.1/
Molluscs	Bathymodiolus_platifrons	Bpl_v1.0	https://www.ncbi.nlm.nih.gov/assembly/GCA_002080005.1/
Molluscs	Biomphalaria_glabrata	ASM45736v1	https://www.ncbi.nlm.nih.gov/assembly/GCF_000457365.1/
Molluscs	Crassostrea_gigas	oyster_v9	https://www.ncbi.nlm.nih.gov/assembly/GCF_000297895.1/
Molluscs	Crassostrea_virginica	C_virginica-3.0	https://www.ncbi.nlm.nih.gov/assembly/GCF_002022765.2/
Molluscs	Elysia_chlorotica	ElyChl2.0	https://www.ncbi.nlm.nih.gov/assembly/GCA_003991915.1/
Molluscs	Haliotis_rubra	ASM391887v1	https://www.ncbi.nlm.nih.gov/assembly/GCA_003918875.1/
Molluscs	Haliotis_rufescens	H.ruf_v1.0	https://www.ncbi.nlm.nih.gov/assembly/GCA_003343065.1/
Molluscs	Lottia_gigantea	Helro1	https://www.ncbi.nlm.nih.gov/assembly/GCF_000327385.1/
Molluscs	Mizuhopecten_yessoensis	ASM211388v2	https://www.ncbi.nlm.nih.gov/assembly/GCF_002113885.1/
Molluscs	Modiolus_philippinarum	Mph_v1.0	https://www.ncbi.nlm.nih.gov/assembly/GCA_002080025.1/
Molluscs	Octopus_bimaculoides	Octopus_bimaculoides_v2_0	https://www.ncbi.nlm.nih.gov/assembly/GCF_001194135.1/
Molluscs	Octopus_vulgaris	ASM395772v1	https://www.ncbi.nlm.nih.gov/assembly/GCA_003957725.1/
Molluscs	Pinctada_martensii	PinMar1.0	https://www.ncbi.nlm.nih.gov/assembly/GCA_002216045.1/
Molluscs	Pomacea_canaliculata	ASM307304v1	https://www.ncbi.nlm.nih.gov/assembly/GCF_003073045.1/
Molluscs	Saccostrea_glomerata	Sgl1.0	https://www.ncbi.nlm.nih.gov/assembly/GCA_003671525.1/
Nematodes	Ancylostoma_ceylanicum	Acey_2013.11.30.genDNA	https://www.ncbi.nlm.nih.gov/assembly/GCA_000688135.1/
Nematodes	Angiostrongylus_costaricensis	A_costaricensis_Costa_Rica_0011_upd	https://www.ncbi.nlm.nih.gov/assembly/GCA_900624975.1
Nematodes	Ascaris_suum	AscSuum_1.0	https://www.ncbi.nlm.nih.gov/assembly/GCA_000298755.1
Nematodes	Brugia_malayi	B_malayi-3.0_cds_from	https://www.ncbi.nlm.nih.gov/assembly/GCA_000002995.4/
Nematodes	Brugia_pahangi	Brugia_pa_1.0	https://www.ncbi.nlm.nih.gov/assembly/GCA_001280985.1/
Nematodes	Caenorhabditis_briggsae	CB4	https://www.ncbi.nlm.nih.gov/assembly/GCA_000004555.3
Nematodes	Caenorhabditis_elegans	ASM148330v2	https://www.ncbi.nlm.nih.gov/assembly/GCA_001483305.2/
Nematodes	Caenorhabditis_latens	CaeLat1.0	https://www.ncbi.nlm.nih.gov/assembly/GCA_002259235.1/
Nematodes	Dictyocaulus_viviparus	D_viviparus_9.2.1.ec.pg	https://www.ncbi.nlm.nih.gov/assembly/GCA_000816705.1/
Nematodes	Diploscapter_coronatus	ASM220778v1	https://www.ncbi.nlm.nih.gov/assembly/GCA_002207785.1/
Nematodes	Ditylenchus_destructor	ASM157970v1	https://www.ncbi.nlm.nih.gov/assembly/GCA_001579705.1/
Nematodes	Dracunculus_medinensis	D_medinensis_Ghana_0011_upd	https://www.ncbi.nlm.nih.gov/assembly/GCA_900625125.1
Nematodes	Globodera_ellingtonae	ASM172322v1	https://www.ncbi.nlm.nih.gov/assembly/GCA_001723225.1/
Nematodes	Globodera_pallida	GPAL001	https://www.ncbi.nlm.nih.gov/assembly/GCA_000724045.1/
Nematodes	Haemonchus_contortus	HCON	https://www.ncbi.nlm.nih.gov/assembly/GCA_000469685.1
Nematodes	Haemonchus_placei	ASM172322v1	https://www.ncbi.nlm.nih.gov/assembly/GCA_001723225.1/
Nematodes	Heligmosomoides_polygyrus_bakeri	nHp_v2.0	https://www.ncbi.nlm.nih.gov/assembly/GCA_900096555.1/
Nematodes	Heterorhabditis_bacteriophora	Heterorhabditis_bacteriophora-7.0	https://www.ncbi.nlm.nih.gov/assembly/GCA_000223415.1/
Nematodes	Loa_loa	Loa_loa_V3.1	https://www.ncbi.nlm.nih.gov/assembly/GCF_000183805.2/
Nematodes	Meloidogyne_incognita	Meloidogyne_incognita_V3	https://www.ncbi.nlm.nih.gov/assembly/GCA_900182535.1/
Nematodes	Necator_americanus	N_americanus_v1	https://www.ncbi.nlm.nih.gov/assembly/GCF_000507365.1/
Nematodes	Nippostrongylus_brasiliensis	NbL5_MIMR_Canu1.5	https://www.ncbi.nlm.nih.gov/assembly/GCA_900200055.1/
Nematodes	Onchocerca_flexuosa	O_flexuosa_1.0.allpaths.pg.lrna_cds_from	https://www.ncbi.nlm.nih.gov/assembly/GCA_002249935.1/
Nematodes	Onchocerca_volvulus	ASM49940v2	https://www.ncbi.nlm.nih.gov/assembly/GCA_000499405.2/
Nematodes	Oscheius_tipulae	Oscheius_tipulae_assembly_v2	https://www.ncbi.nlm.nih.gov/assembly/GCA_900184235.1/
Nematodes	Panagrellus_redivivus	Pred3	https://www.ncbi.nlm.nih.gov/assembly/GCA_000341325.1/
Nematodes	Parascaris_univalens	ASM225921v1	https://www.ncbi.nlm.nih.gov/assembly/GCA_002259215.1/
Nematodes	Parastrongyloides_trichosuri	P_trichosuri_KNP	https://www.ncbi.nlm.nih.gov/assembly/GCA_000941615.1/
Nematodes	Rhabditophanes_sp._KR3021	Rhabditophanes_sp_KR3021	https://www.ncbi.nlm.nih.gov/assembly/GCA_000944355.1/
Nematodes	Schistosoma_haematobium	SchHae_1.0	https://www.ncbi.nlm.nih.gov/assembly/GCF_000699445.1/
Nematodes	Schistosoma_mansoni	ASM23792v2	https://www.ncbi.nlm.nih.gov/assembly/GCF_000237925.1
Nematodes	Steinernema_carpocapsae	S_carpo_v1	https://www.ncbi.nlm.nih.gov/assembly/GCA_000757645.1
Nematodes	Steinernema_scapterisci	S_scapt_v1	https://www.ncbi.nlm.nih.gov/assembly/GCA_000757745.1/
Nematodes	Strongyloides_stercoralis	S_stercoralis_PV0001	https://www.ncbi.nlm.nih.gov/assembly/GCA_000947215.1/
Nematodes	Thelazia_callipaeda	T_callipaeda_Ticino_0011_upd	https://www.ncbi.nlm.nih.gov/assembly/GCA_900618365.1
Nematodes	Toxocara_canis	Toxocara_canis_adult_r1.0	https://www.ncbi.nlm.nih.gov/assembly/GCA_000803305.1/
Nematodes	Trichinella_britovi	T3_ISS120_r1.0	https://www.ncbi.nlm.nih.gov/assembly/GCA_001447585.1/
Nematodes	Trichinella_nativa	T2_ISS10_r1.0	https://www.ncbi.nlm.nih.gov/assembly/GCA_001447565.1/
Nematodes	Trichuris_suis	T_suis_1.0.allpaths	https://www.ncbi.nlm.nih.gov/assembly/GCA_000797535.1/
Nematodes	Trichuris_trichiura	TTRE2.1	https://www.ncbi.nlm.nih.gov/assembly/GCA_000613005.1/
Nematodes	Wuchereria_bancrofti	Wb_PNG_Genome_assembly_pt22	https://www.ncbi.nlm.nih.gov/assembly/GCA_001555675.1/
OtherGenomes	Adineta_vaga	AMS_PRJEB1171_v1	https://www.ncbi.nlm.nih.gov/assembly/GCA_000513175.1/
OtherGenomes	Amphimedon_queenslandica	v1.0	https://www.ncbi.nlm.nih.gov/assembly/GCF_000090795.1/
OtherGenomes	Branchiostoma_belcheri	Haploidv18h27	https://www.ncbi.nlm.nih.gov/assembly/GCF_001625305.1/
OtherGenomes	Branchiostoma_floridae	Version_2	https://www.ncbi.nlm.nih.gov/assembly/GCF_000003815.1/
OtherGenomes	Ciona_savignyi	ASM14926v1	https://www.ncbi.nlm.nih.gov/assembly/GCA_000149265.1/
OtherGenomes	Hydra_vulgaris	Hydra_RP_1.0	https://www.ncbi.nlm.nih.gov/assembly/GCF_000004095.1/
OtherGenomes	Hypsibius_dujardini	nHd_3.1	https://www.ncbi.nlm.nih.gov/assembly/GCA_002082055.1/
OtherGenomes	Limulus_polyphemus	Limulus_polyphemus-2.1.2	https://www.ncbi.nlm.nih.gov/assembly/GCF_000517525.1/
OtherGenomes	Lingula_anatina	LinAna1.0	https://www.ncbi.nlm.nih.gov/assembly/GCF_001039355.1
OtherGenomes	Mnemiopsis_leidyi	MneLei_Aug2011	https://www.ncbi.nlm.nih.gov/assembly/GCA_000226015.1/
OtherGenomes	Oikopleura_dioica	ASM20953v1	https://www.ncbi.nlm.nih.gov/assembly/GCA_000209535.1/
OtherGenomes	Priapulus_caudatus	Priapulus_caudatus-5.0.1	https://www.ncbi.nlm.nih.gov/assembly/GCF_000485595.1/
OtherGenomes	Ptychodera_flava	Rhabditophanes_sp_KR3021	https://www.ncbi.nlm.nih.gov/assembly/GCA_000944355.1/
OtherGenomes	Ramazzottius_varieornatus	Rvar_4.0	https://www.ncbi.nlm.nih.gov/assembly/GCA_001949185.1/
OtherGenomes	Saccoglossus_kowalevskii	Skow_1.1	https://www.ncbi.nlm.nih.gov/assembly/GCF_000003605.2/
OtherGenomes	Strigamia_maritima	Smar_1.0	https://www.ncbi.nlm.nih.gov/assembly/GCA_000239455.1/
OtherGenomes	Trichoplax_adhaerens	v1.0	https://www.ncbi.nlm.nih.gov/assembly/GCF_000150275.1/
Platyhelminthes	Clonorchis_sinensis	C_sinensis-2.0	https://www.ncbi.nlm.nih.gov/assembly/GCA_000236345.1/
Platyhelminthes	Echinococcus_granulosus	ASM52419v1	https://www.ncbi.nlm.nih.gov/assembly/GCF_000524195.1/
Platyhelminthes	Echinococcus_multilocularis	EMULTI002	https://www.ncbi.nlm.nih.gov/assembly/GCA_000469725.3/
Platyhelminthes	Fasciola_hepatica	F_hepatica_1.0.allpaths.pg	https://www.ncbi.nlm.nih.gov/assembly/GCA_002763495.2/
Platyhelminthes	Hymenolepis_diminuta	H_diminuta_Denmark_0011_upd	https://www.ncbi.nlm.nih.gov/assembly/GCA_900618445.1
Platyhelminthes	Hymenolepis_microstoma	HMIC002	https://www.ncbi.nlm.nih.gov/assembly/GCA_000469805.2
Platyhelminthes	Macrostomum_lignano	Mlig_3_7	https://www.ncbi.nlm.nih.gov/assembly/GCA_002269645.1/
Platyhelminthes	Mesocestoides_corti	M_corti_Specht_Voge_0011_upd	https://www.ncbi.nlm.nih.gov/assembly/GCA_900604375.1
Platyhelminthes	Opisthorchis_viverrini	OpiViv1.0	https://www.ncbi.nlm.nih.gov/assembly/GCF_000715545.1/
Platyhelminthes	Schmidtea_mediterranea	S2F2	https://www.ncbi.nlm.nih.gov/assembly/GCA_000691995.1
Platyhelminthes	Taenia_asiatica	Taenia_asiatica_TASYD01_v1	https://www.ncbi.nlm.nih.gov/assembly/GCA_001693035.2/
Platyhelminthes	Taenia_solium	MEX_genome_complete.1-6-13	https://www.ncbi.nlm.nih.gov/assembly/GCA_001870725.1/
Reptiles	Alligator_mississippiensis	ASM28112v4	https://www.ncbi.nlm.nih.gov/assembly/GCF_000281125.3/
Reptiles	Alligator_sinensis	ASM45574v1	https://www.ncbi.nlm.nih.gov/assembly/GCF_000455745.1/
Reptiles	Anolis_carolinensis	AnoCar2.0	https://www.ncbi.nlm.nih.gov/assembly/GCF_000090745.1/
Reptiles	Apalone_spinifera	ASM38561v1	https://www.ncbi.nlm.nih.gov/assembly/GCA_000385615.1/
Reptiles	Chelonia_mydas	CheMyd_1.0	https://www.ncbi.nlm.nih.gov/assembly/GCF_000344595.1/
Reptiles	Chrysemys_picta_bellii	Chrysemys_picta_bellii-3.0.3	https://www.ncbi.nlm.nih.gov/assembly/GCF_000241765.3/
Reptiles	Crocodylus_porosus	CroPor_comp1	https://www.ncbi.nlm.nih.gov/assembly/GCF_001723895.1/
Reptiles	Crotalus_horridus	ASM162548v1	https://www.ncbi.nlm.nih.gov/assembly/GCA_001625485.1/
Reptiles	Crotalus_pyrrhus	CrotMitch1.0	https://www.ncbi.nlm.nih.gov/assembly/GCA_000737285.1/
Reptiles	Emydocephalus_ijimae	emyIji_1.0	https://www.ncbi.nlm.nih.gov/assembly/GCA_004319985.1/
Reptiles	Gavialis_gangeticus	GavGan_comp1	https://www.ncbi.nlm.nih.gov/assembly/GCF_001723915.1/
Reptiles	Gekko_japonicus	Gekko_japonicus_V1.1	https://www.ncbi.nlm.nih.gov/assembly/GCF_001447785.1/
Reptiles	Gopherus_agassizii	ASM289641v1	https://www.ncbi.nlm.nih.gov/assembly/GCA_002896415.1/
Reptiles	Hydrophis_cyanocinctus	ASM402372v1	https://www.ncbi.nlm.nih.gov/assembly/GCA_004023725.1/
Reptiles	Hydrophis_melanocephalus	hydMel_1.0	https://www.ncbi.nlm.nih.gov/assembly/GCA_004320005.1/
Reptiles	Laticauda_colubrina	latCor_1.0	https://www.ncbi.nlm.nih.gov/assembly/GCA_004320045.1/
Reptiles	Malaclemys_terrapin_terrapin	terp_v2_2	https://www.ncbi.nlm.nih.gov/assembly/GCA_001728815.2/
Reptiles	Notechis_scutatus	TS10Xv2-PRI	https://www.ncbi.nlm.nih.gov/assembly/GCF_900518725.1/
Reptiles	Ophiophagus_hannah	OphHan1.0	https://www.ncbi.nlm.nih.gov/assembly/GCA_000516915.1/
Reptiles	Pantherophis_guttatus	PanGut1.0	https://www.ncbi.nlm.nih.gov/assembly/GCA_001185365.1/
Reptiles	Paroedura_picta	BDOT	https://www.ncbi.nlm.nih.gov/assembly/GCA_003118565.1/
Reptiles	Pelodiscus_sinensis	PelSin_1.0	https://www.ncbi.nlm.nih.gov/assembly/GCF_000230535.1/
Reptiles	Pogona_vitticeps	pvi1.1	https://www.ncbi.nlm.nih.gov/assembly/GCF_900067755.1/
Reptiles	Protobothrops_mucrosquamatus	P.Mucros_1.0	https://www.ncbi.nlm.nih.gov/assembly/GCF_001527695.2/
Reptiles	Pseudonaja_textilis	EBS10Xv2-PRI	https://www.ncbi.nlm.nih.gov/assembly/GCF_900518735.1/
Reptiles	Python_bivittatus	Python_molurus_bivittatus_5.0.2	https://www.ncbi.nlm.nih.gov/assembly/GCF_000186305.1/
Reptiles	Sphenodon_punctatus	ASM311381v1	https://www.ncbi.nlm.nih.gov/assembly/GCA_003113815.1/
Reptiles	Terrapene_mexicana_triunguis	T_m_triunguis-1.0	https://www.ncbi.nlm.nih.gov/assembly/GCF_002925995.1/
Reptiles	Thamnophis_sirtalis	Thamnophis_sirtalis-6.0	https://www.ncbi.nlm.nih.gov/assembly/GCF_001077635.1/
Reptiles	Vipera_berus	Vber.be_1.0	https://www.ncbi.nlm.nih.gov/assembly/GCA_000800605.1/
