# Supplementary material for: New Environment, New Invaders—Repeated Horizontal Transfer of LINEs to Sea Snakes
Source: Genome Biol Evol. 2020 Oct 6;12(12):2370–83. doi: 10.1093/gbe/evaa208 (PMC7846101; doi:10.1093/gbe/evaa208)
Supplement: evaa208_Supplementary_Data [file evaa208_supplementary_data.zip › Dataset_S4_repeat_counts.xlsx]

## Sheet: Dataset_S3_repeat_counts
clade	species_name	Rex1-Snek_1H1	Rex1-Snek_2	Rex1-Snek_1H2	Rex1-Snek_1H3	RTE-Snek_1	RTE-Snek_2	Proto2-Snek
Amphibians	Rhinella_marina	0	1	0	0	0	0	0
Amphibians	Xenopus_laevis	23	153	18	9	0	0	0
Amphibians	Xenopus_tropicalis	15	8	9	6	0	0	0
Cnidarians	Acropora_digitifera	0	0	0	0	8	0	0
Cnidarians	Dendronephthya_gigantea	0	0	0	0	10	0	0
Cnidarians	Exaiptasia_pallida	0	0	0	0	2	0	0
Cnidarians	Montipora_capitata	0	0	0	0	70	2	0
Cnidarians	Nematostella_vectensis	0	0	0	0	9	0	0
Cnidarians	Orbicella_faveolata	0	0	0	0	5	0	0
Cnidarians	Pocillopora_damicornis	0	0	0	0	2	0	0
Cnidarians	Porites_rus	0	0	0	0	0	11	0
Cnidarians	Stylophora_pistillata	0	0	0	0	11	0	0
Crustaceans	Hyalella_azteca	0	0	0	0	8	0	0
Crustaceans	Parhyale_hawaiensis	0	0	0	0	7	0	0
Crustaceans	Penaeus_vannamei	0	0	0	0	5	7	0
Crustaceans	Procambarus_virginalis	0	0	0	0	65	0	0
Echinoderms	Acanthaster_planci	0	0	0	0	12	0	0
Echinoderms	Apostichopus_parvimensis	0	0	0	0	8	9	0
Echinoderms	Hemicentrotus_pulcherrimus	0	0	0	0	4	5	3
Echinoderms	Lytechinus_variegatus	0	0	0	0	4	0	1
Echinoderms	Ophiothrix_spiculata	0	0	0	0	0	9	0
Echinoderms	Patiria_miniata	0	0	0	0	16	7	0
Echinoderms	Strongylocentrotus_purpuratus	0	0	0	0	11	8	4
Fish	Acanthochromis_polyacanthus	27	7	19	20	7	0	0
Fish	Amphilophus_citrinellus	88	41	82	73	12	0	2
Fish	Amphiprion_ocellaris	78	51	63	53	7	0	0
Fish	Amphiprion_percula	174	86	155	144	9	0	0
Fish	Anabas_testudineus	118	76	109	103	0	0	0
Fish	Anguilla_japonica	3	2	4	3	1	0	4
Fish	Anguilla_rostrata	13	8	14	10	0	0	6
Fish	Astatotilapia_calliptera	1096	677	732	592	0	0	17
Fish	Astyanax_mexicanus	526	1134	441	322	6	0	0
Fish	Austrofundulus_limnaeus	15	13	14	11	0	0	5
Fish	Boleophthalmus_pectinirostris	7	1	5	5	0	0	4
Fish	Cebidichthys_violaceus	2	3	0	0	0	0	4
Fish	Clupea_harengus	128	35	127	113	0	0	7
Fish	Coilia_nasus	100	114	78	64	0	0	1
Fish	Coregonus_balchen	2667	452	220	0	0	0	0
Fish	Cynoglossus_semilaevis	13	14	13	11	0	0	0
Fish	Cyprinodon_variegatus	18	44	11	7	0	0	1
Fish	Cyprinus_carpio	185	737	123	90	5	1	14
Fish	Danio_rerio	51	55	34	29	13	0	0
Fish	Danionella_translucida	142	152	133	123	3	0	0
Fish	Datnioides_undecimradiatus	54	22	47	43	0	0	0
Fish	Dicentrarchus_labrax	7	15	6	4	0	0	0
Fish	Epinephelus_lanceolatus	73	32	66	56	0	0	27
Fish	Epinephelus_moara	72	27	59	48	0	0	33
Fish	Esox_lucius	0	2	0	0	0	0	2
Fish	Etheostoma_spectabile	122	21	114	99	0	0	23
Fish	Fundulus_heteroclitus	48	95	37	14	0	0	1
Fish	Gasterosteus_aculeatus	9	10	7	1	0	0	7
Fish	Haplochromis_burtoni	31	12	25	21	0	0	0
Fish	Hippocampus_comes	16	20	10	14	5	13	0
Fish	Ictalurus_punctatus	135	91	132	128	9	0	0
Fish	Kryptolebias_hermaphroditus	37	52	29	19	1	0	18
Fish	Kryptolebias_marmoratus	27	29	26	12	2	0	17
Fish	Labrus_bergylta	318	260	290	173	0	0	10
Fish	Larimichthys_crocea	9	12	8	4	0	0	0
Fish	Lates_calcarifer	9	11	8	7	0	0	0
Fish	Latimeria_chalumnae	0	0	0	0	5	0	0
Fish	Lethenteron_camtschaticum	1	0	1	1	23	0	0
Fish	Leuciscus_waleckii	48	14	44	40	8	3	17
Fish	Maccullochella_peelii	6	7	6	6	0	0	2
Fish	Mastacembelus_armatus	27	45	21	12	0	0	0
Fish	Maylandia_zebra	1242	767	837	724	0	0	14
Fish	Melanogrammus_aeglefinus	32	26	30	21	0	1	17
Fish	Miichthys_miiuy	9	19	6	6	0	0	0
Fish	Mola_mola	51	39	44	45	0	2	0
Fish	Monopterus_albus	35	86	31	27	1	0	13
Fish	Nothobranchius_furzeri	170	124	148	126	0	0	17
Fish	Oncorhynchus_kisutch	24	86	2	0	0	0	0
Fish	Oncorhynchus_mykiss	39	107	30	0	0	0	0
Fish	Oncorhynchus_tshawytscha	57	148	6	0	0	0	0
Fish	Oreochromis_niloticus	1282	520	957	853	0	0	8
Fish	Oryzias_latipes	95	76	88	82	5	0	4
Fish	Paralichthys_olivaceus	10	24	8	2	0	0	0
Fish	Periophthalmodon_schlosseri	0	1	0	0	0	0	1
Fish	Periophthalmus_magnuspinnatus	5	5	5	5	0	0	0
Fish	Petromyzon_marinus	40	0	38	30	54	0	0
Fish	Pimephales_promelas	9	8	10	9	0	0	5
Fish	Plectropomus_leopardus	19	13	19	11	0	0	1
Fish	Poecilia_formosa	6	6	7	6	0	0	10
Fish	Poecilia_reticulata	5	2	4	3	0	0	2
Fish	Pundamilia_nyererei	72	18	52	41	0	0	0
Fish	Pygocentrus_nattereri	114	157	97	73	0	0	0
Fish	Reinhardtius_hippoglossoides	112	140	70	8	0	0	0
Fish	Rhincodon_typus	3	0	0	1	0	0	0
Fish	Salarias_fasciatus	152	64	127	120	42	0	9
Fish	Salmo_salar	339	640	75	0	0	0	0
Fish	Salvelinus_alpinus	176	381	36	0	0	0	0
Fish	Scleropages_formosus	24	137	27	7	2	0	0
Fish	Scophthalmus_maximus	9	16	9	9	0	0	3
Fish	Sebastes_rubrivinctus	2	5	2	2	1	0	1
Fish	Seriola_dumerili	2	2	2	2	0	0	1
Fish	Seriola_quinqueradiata	2	2	2	2	0	0	0
Fish	Sinocyclocheilus_anshuiensis	35	49	23	17	13	8	4
Fish	Sinocyclocheilus_grahami	48	110	41	31	8	2	4
Fish	Sparus_aurata	88	13	81	70	0	0	36
Fish	Stegastes_partitus	22	22	21	17	1	0	0
Fish	Symphodus_melops	73	163	65	48	0	0	1
Fish	Takifugu_flavidus	15	4	10	9	3	0	0
Fish	Takifugu_rubripes	16	5	11	11	5	0	0
Fish	Tetraodon_nigroviridis	101	110	92	89	0	0	0
Fish	Thalassoma_bifasciatum	46	20	38	11	0	0	0
Fish	Trachinotus_ovatus	17	8	12	17	0	0	1
Fish	Xiphophorus_couchianus	22	12	20	15	0	0	2
Fish	Xiphophorus_hellerii	29	15	26	19	0	0	3
Molluscs	Aplysia_californica	0	0	0	0	6	93	0
Molluscs	Biomphalaria_glabrata	0	0	0	0	26	21	0
Molluscs	Crassostrea_gigas	0	0	0	0	4	0	0
Molluscs	Elysia_chlorotica	0	0	0	0	1	0	0
Molluscs	Haliotis_rubra	0	0	0	0	7	1	0
Molluscs	Octopus_bimaculoides	0	0	0	0	29	1	0
Molluscs	Octopus_vulgaris	0	0	0	0	18	0	0
Molluscs	Saccostrea_glomerata	0	0	0	0	13	11	0
OtherGenomes	Branchiostoma_belcheri	0	0	0	0	16	2	0
OtherGenomes	Branchiostoma_floridae	0	0	0	0	15	10	0
OtherGenomes	Limulus_polyphemus	0	0	0	0	3	26	0
OtherGenomes	Lingula_anatina	0	0	0	0	0	3	0
OtherGenomes	Priapulus_caudatus	0	0	0	0	3	0	0
OtherGenomes	Saccoglossus_kowalevskii	0	0	0	0	4	0	0
Reptiles	Aipysurus_laevis	212	14	147	181	10	32	21
Reptiles	Aipysurus_laevis	189	6	130	166	6	20	18
Reptiles	Alligator_mississippiensis	0	0	0	0	1	0	0
Reptiles	Alligator_sinensis	0	0	0	0	3	0	0
Reptiles	Apalone_spinifera	0	0	0	0	6	0	0
Reptiles	Chelonia_mydas	0	0	0	0	11	66	0
Reptiles	Chrysemys_picta_bellii	0	0	0	0	7	67	0
Reptiles	Crotalus_horridus	13	22	9	4	6	0	0
Reptiles	Crotalus_mitchellii	0	1	0	0	0	0	0
Reptiles	Emydocephalus_ijimae	226	1	166	212	1	0	7
Reptiles	Gekko_japonicus	29	0	30	31	0	0	0
Reptiles	Gopherus_agassizii	0	0	0	0	1	36	0
Reptiles	Hydrophis_cyanocinctus	8	0	5	10	0	0	0
Reptiles	Hydrophis_melanocephalus	52	1	33	56	1	5	0
Reptiles	Laticauda_colubrina	212	0	134	187	140	0	0
Reptiles	Malaclemys_terrapin_terrapin	0	0	0	0	7	64	0
Reptiles	Notechis_scutatus	433	0	370	457	2	0	0
Reptiles	Ophiophagus_hannah	29	1	21	18	2	0	0
Reptiles	Pantherophis_guttatus	3	0	3	3	0	0	0
Reptiles	Pelodiscus_sinensis	0	0	0	0	65	0	0
Reptiles	Pogona_vitticeps	92	0	55	68	300	0	0
Reptiles	Protobothrops_mucrosquamatus	38	70	23	23	16	0	0
Reptiles	Pseudonaja_textilis	335	0	263	334	1	0	0
Reptiles	Python_bivittatus	0	3	0	0	0	0	0
Reptiles	Terrapene_mexicana_triunguis	0	0	0	0	15	81	0
Reptiles	Thamnophis_sirtalis	8	17	5	12	2	0	0
Reptiles	Vipera_berus	33	65	25	6	25	0	0
