# Supplementary material for: New Environment, New Invaders—Repeated Horizontal Transfer of LINEs to Sea Snakes
Source: Genome Biol Evol. 2020 Oct 6;12(12):2370–83. doi: 10.1093/gbe/evaa208 (PMC7846101; doi:10.1093/gbe/evaa208)
Supplement: evaa208_Supplementary_Data [file evaa208_supplementary_data.zip › Dataset_S5_snake_seqs.txt]

>Proto2-Snek
CTTGCAATAGAAGAGGGTCGATGTAGCTTAAGGTTGAACTGAGGAGTTCTTGGTGTGGTCTGAGCTTGATTGGTTTAAATTTGTTCATGGCGGCTGCTACGGCAGCACGGCGTGCAGCGGGAGAGTTGTCCCGAGAGTTCACTCGCTTTAAACCGGAGATTTACCGAACTTCTGACGGTAAAGTCTTGGTTGAGGATGAATTACTGAACTTTATTGTGATTAAGATGCGAACTTTAAGCCATGATGACATTATATCGATTGTTACAAGCAGCTTCAGCTCTGAACGGATTGAGTCCTCAAAGGCGGTCCTATCAGAATTGCTTCCACACAGCAAACGATGGGTTACGCACAGGGGACAAAAGAAGGATATAAACAACGTTAAAATGTGCCTGCAAGTGCTTAATGAGTGTGGAGAAGATATACCAAGATTTGTTTCGCATTTCCTGGATGAACTACCTCCTGTTTCATTTAATCACATCGATGTCTCAGCGCTCCTCGGGAGAATGCAGCAAATTAATAAGGACATTGACTATCTAAAAACAACTATGAATACCCAGGTAGCTGCCTGTGCCACACTGCGGGAGGTCTCCGTTGCTTTTGACAACCGCCTATCTGCTGTGGAGAAGCCATTTGGATCAGGCGCTACTTCATCGGCAGCCGGCTTCTCTGCCATGGATACATCGGGTCCTGCTCCGAGCATGTCGGGCTTTCGCTTGCTCTCTGGGGAAAAGCAGCTGGCTCTTGCTGGCCTTCACAGCCCTGTTGGAGTCAAAGGAGAGACGGGAGCGCCGCCTGGTGAGACTGTGGGGAGCCAACTAGCCCTGCCTGCGGACTCAACACCGGGTCGTATGACCTCCCAGTCGTGGAGTATGGTGGTTAAGGAAGGTCGCCGTACAAAGCTGGGTCCCAAGACTGCTCATCGTGGCCCTCCACCCCCCATGGTCAAAGCTCTCGTGAGGCATGAGAGGAAAAAGGCTGGTATAATCGGAACCGGTATTATAAGCAACATTCAGGCGATCAAAACTAAGTTGGTGAGTGTGTTCGCTACCAAGTTTGATCTCAATGTTGATGCTGACACTCTGAGTAAATACCTACGAGGGAAGCTAGGACGGGAAGTGAATTGCCGAAAAATTGAGACGTCACAGAGCAGATTTAACTCCTTCTGTGTCATGGCTGAATGCAATGATGTGGCGGAAATGTACGATCCACAGCTATGGCCCGCTGGGTCATTTGTTCGACGCTACTATGAGCCTCGCCGCCCCAGAGGAGCAGTTGGTGGTTCGACTACAACTGAGGAGGCCCCCTGCTCTCGGCAGGCTGGGATGCAGTCGGGTGTTGGAGCTGGGATGCTTGCTACACCGGAGACGGAGACGGTCAGCTGCCCCGTAGGCAGGAGTCATACGGATCGCCAGTAATGAGGATCATCTCATATAACACTCGCGGGTTGCGAGTAGGTCACACTGCTGCTGACAAATCAAGACGTCTGGTGGTAGATACACTTCTTGAACAATGTGATATTTTGTGCCTCCAAGAAACCTGGCTGGCTAAACAAGACCTGGATAAACTGAATACATTACACAAGAACTTCCATGGTGCTGGTGAGTCCACTACTGATCTCTGCACCAGATTAGTCTGGGGTAGAATAGCTGGGGGCGTTGCCATATTATGGAACATTAAATATGATCCATTGGTGAAGGTGATACGCTTAGATGTGGATTGGGCCATTGGATTAGAATTTAATTTTAATGGAAAGAAATTTACTGTTTTAAATATTTATACACCCTATGAATCCCACGAGAGTGAGGATGAATTTCTGAACAGATTAGCTTTCATTCAGTCATTTAAAGACGATAATAGTTCATCTTGCCTCTATGTCATGGGTGACTTTAATGCTGACATGTCTGATAGTAAGTCGTCATTTGCAAAGCACTTGCTGCGATTTTGTGATGACTCTAAACTTATTCTGTCTACTAAAGCTTTATTGCCGGACACAAGCTTTACTTATGTTAGTGAAGCATGGCATACGACTTCTTGGCTGGACCATGTAGTAACCACAGCTGATGCTCATAACTCTCTGAAAAGTGTTGAGATATGCTATGGTCACGCTACCTCTGATCACATACCAATTGCTATGGTGCTAAATCTTGTGGATATTCCTTTTGTGACCAATAAAAATAATGCTGCTCCCTCTAAGAAACTGGACTGGTCAAAACTGAATGATGAAGACAAGGCTGGATACTCTCTGCTAACTGACTGTCTTCTGAACAACATAGTGTTGCCTAATGAGGCCATAATGTGCTCAGATACAAACTGTAAGGATGTACATCATGCAGAGCTTCTCTGTGCTATGTTTGATGATATTGTGAACTGTCTTAATGCTTCCACTGAACCTTTTCATGAACAAAAACGTAAGGTGCCCAAAAGCAGAGCTGGGTGGAACGAGTTTGTGTCTGAGAAACATATTGCTGCTAAAGAGGCTTTTGCAATTTGGTCAGAAGCAGGTAGACCTAGGCAGGGGGTGCTTTTAGAGAACAAAAAACTCACAAATGCTAGGTTTAAAAATGCACTTCGCTTTATTAAGAAAAATGAAGATGCAATGAGAAAGGATTCGCTTGCCAAGAAGCTTCTGAATAAGAGCTGCACCGATTTCTGGAAGGAGGTTAAGGTCATGAATAACTGTGCGACCTCCTTGCCTTCCAATATTGAGGGTATCAGCAGCCCAGATGGCATAGCTGATATCTGGCGGTGGCACTATTACAATCTCTTTAACTGTATTCCAAGCAACAAGCTTATTATTGATGTTGACAGTGCTGACTCTACAGCGGATATGCTAGTTAAGGCAGAAGATATTTATAATGTCATTAAAACGCTGGAGAATAATAAAGCTTGTGGTATGGACTACATAACTGCAGAACATCTAAAATATGCAAGCTACAGACTCAGTCCCTTGCTCTCCTTGTGCTTTACTGGTCTCTTGATTCATGGTATTCTGCCTAACTCTATTATGTCTGTCCTGCTAGTGCCAGTGCTTAAAGACAAGGCTGGGAAATTGAATAGTATAGACAATTATAGACCTATTGCTCTGGCAAGTATTTTATCAAAAGTACTGGAGAGAATCTTGCTAACAAAGTTAGAAATGTTCATCCGTACTTCAGACAATCAGTTTGGCTTCAAAAGAGAGCATGGTACTGACTTCTGTATCTATGCTCTCAAAGAGATTGTATCTAAATATACAAGTCTCAATACATCTGTCTTTCTTTGTTTTATTGATGCGTCGAAGGCATTTGACAGAATTAATCATGAAAAATTGTTCAGGAAATTGCTGGGAAGAGGTGTCCCTAAATTCTTAGTGAGAATTTTAGCGTTTTGGTATGCCCATCAAACTTTTTATGTAAAATGGGACAATGTTATATCTGCGCCATTTTGTGTGTGTAATGGGGTCAGGCAAGGTGGCATATTGTCTCCTATTTTATTCAATGTTTATATGGATGATTTATCCTATCAACTGAATAGGTCCAATACAGGCTGCTGTGTGGGCAGTTCTATTGTGAACCACCTTATGTATGCGGATGACTTGGTCTTAATCAGCCCATACTCGGCTGGGTTGCAACAGTTGTTGAAGGTTTGCTCCCAATTCGGCATAGATCATGATATTAAATATAATCCTAAGAAAAGTTGCATTATGACGGTAAGAAGCACTGGAGACAGGAATTTGAGGTTTCTGACCTTTTATCTGTCTGACAGTCCCCTTGATGAGTGTGAGGACATTAAATATCTTGGTCATGTCTTGTCTAATGACTGGACAGATGACAAAGACATATATAGACAACGTTGTAAATTATATGCTCAGGCGAACATGCTGATTAGGAAATTTTCTATGTGTTCTGTCGCTGTTAAGTGCTCACTTTTCAGGGCCTACATTACCCCACTATATACTGCTCATTTGTGGTCTAACTTCAAGGCACTGAGTATGCAGCGGCTCAAAGTAGCTTACAACGACGCTCTGAGGCTCCTGCTTCATGTCCCAAGGTGGCATAGAGCCAGCCAGTTATTTGTGTCCAATAGGGTGATAACATATGAGGCTCTTTTAAGAAAGTTGATGTTCAGTTTTATCTGTCGTCTTGATCTGTCTGAGAACAACATAATACAATCCTTAGTCAGCCCAAGGAGTAGCTGCTACAGATTTACTTCTATGCTGAGGCGACACTGGTGTAAGAGGTTATATAGATTTTAATAACTTTATAACCTGTACCTTATGTATCTCGGCATCTTATATATTACCTCCCTCTTTTATGTCTGTTTTGTTTGTTTTGTTGTTCTTGTATATGGACCTGTGTCTGCAATAAAGATTTTATTA
>RTE-Snek_1
TGACGGTGGGAGGGATCTTTGTATTCCATTGGCCAGCTACCGCCCGCCTTAAGCTGGGCAGCCCCCAGCCAATAAGGTGCTGGCCCGTCACTATCCGTCTACTTCAGTGGGTGCCTGGAGTGTAGGCCAAAAGTCGAAAAACGGATTGAAAACTTGTACCAACGAAGAACAAGAAAGTGAAACTGAAACCGCCAGTGCTAAAACTGGCAACATGGAACGTCAGAACATTGTGTCCTGGCCTGTCTGACGACCTCCAAAAAATTGATGACTCCAGGAAAACCGCAATCATCGATCAAGAATTGAGAAGACTCAACATAGACATAGCAGGACTGCAGGAGACACGGCTCCCTGGTGATGGCAGTCTAAAGGAGAGAGACTACACCTTTTTCTGGCAGGGGCAGGAACCCCATGAACACCGACTCTATGGGGTTGGATTTGCCGTTCGGAACACCCTGCTACAAGCCATAGAAGCACCCTCCTCAGGCACACCAAGAATCCTCTCCCTCCGACTCAACACCTCGTCTGGACCAGCAACTATTGTTAGTGCTTATGCCCCCACACTCTGCTCCACAGCAGAGGCTAAGGACCTGTTCTACCAGGAACTAGAGGCAAAGATACAGCAAATCCCTGTAAAGGAGCATCTATTCCTACTCGGTGACTTCAATGCCCGGGTGGGAGCAGACTACGTCTCTTGGCCCCGTTCCTTAGGCCACTTCGGTGTCGGCAAGTTGAATGAAAACGGCCAGCGTCTGCTTGAGCTCTGTTCTTACTGCGACCTCTGCGTCACCAACACGTTCTTTCCGACTAAGCCTCATCATAGGGTGTCGTGGAGACATCCCAGGTCTCGCCACTGGCATCAACTAGACTACGTCATTATTCGTAGATCACTCCTAGACCAAGTACTGGTTACACGCAGCTTCCACAGCGCCGACTGTGACACCGACCATTCTTTGGTTGCTAGCAAGATACGCCTACTCCCCAAACGTGTCCACCGATCAAAGCAGAAGCCACTACCTCGCATAAATACAGTCGGAACAGCTATGCCTGAGCTATGTAAACGCTTCGCAAAAGCCATTGACAAAGCCCTGGAAGACTGTCCAACAGACAGTACCACGCTGAGGTGGAACCACATCCGAGAGGCCATGTTTCAGACTGCTCTTCATACTTTTGGCAAGAAAGAAAAGAAACAAGAAGACTGGTTTGCGGCAGGAGCTGCAGAGATCAAACCTGCGATAGCTGCAAAGCGTGATGCCGTCCTCGCCTACAAGAGAGATCCATCCACTGAGACACTCGCAGCACTCCGTACTGCTCGTAGCAATACACAGAGGATCGCCAGGCGCTGTGCAAATGATTACTGGCTCAATCTCTGCCAGAATATCCAGCTTTCTGCCGATCTGGGAAACGTACGCGGGATGTATGAGGGAATGAAAAAGGCTTTCGGTCCAATCGCCGTTAAGACCGCCCCACTCAAGTCAGCTGAAGGCCTGGTCATTAATGACCGCTGCAAACAGATGGAAAGGTGGGCTCAGTACTACCAGGAACTCTACTCGCAGAAAACCACTGTCACTGACTCAGCAATCCTGAAAACCAGATCACTGCCCAGAATGGATGAGCTGGACGCTCCACCCACCATAGAAGAGCTCAGCGAAGCCATAGACCACCTAGCCAGCGGCAAGGCCTCAGGCAGCGATAACATTCCACCTGAAGTAGTGAAGTTGGCGAAAGGTAGCTCCCTCCTAGAGCACCTGCATGGACTCTTGTTACACTGCTGGGAGGAAGGAGCTGTGCCGAAAGACATGCGTCACGCTAAGATCATCACGTTGTACAAAAACAAAGGAGAAAGGAGTGACTGCAATAATTATCGTGGTATATCGCTTCTAAGCATTGTCGGCAAGGCCTACGCACGCGTTCTCCTCAAGAGACTGCAAACCCTGGCTGATCGTGTATACCCGGAGGCACAATGTGGCTTCAGAACCGCCAGATCGACCATAGACATGGTTTTTTCCGTAAGGCAACTCCAAGAGAAGTGCCGCGAACAGAGGCAGCCCCTCTATCTGGCCTTCATCGACCTAACCAAAGCCTTCGACTTGGTCAGCCGAGATGGACTGTTTGCCCTCCTTCAGCGGATTGGATGCCCACCAAAGCTTCTGAGTCTGATCGTGTCCTTTCATGAAGACATGAGCGGTACTGTCCAGTTCGACGGATTGAGCTCTGAGCCGTTTCCTATCAAAAACGGTGTCAAACAGGGATGCGTTCTTGCTCCTACACTCTTCGGAATTTTTTTCTCCTTGCTCCTCTCATACGCATTCGATGAGTCAGTTGACGGCGTGTACATACACACCAGAAGCGACGGTGGATTATTCAACATCGCACGTCTGCGAGCCAAAACGAAGGTTCAGAAAGTTCTCATCAGAGATCTGCTTTTTGCAGATGATGCTGCCCTTGCTGCGCACTCAGAGGAGGCCATACAGCGTCTCATTGACTGCTTTGCAGCTGCATGCAATGAATTCGGACTATCAATTAGCATGAAGAAAACAGAGGTCATGTGCCAGGATGTCAGTGATGCTCCAAGCATCTCCATTGGTGAACACACCCTCATGGTTGTAGACAAGTTCACCTATCTCGGCTCGACGATCACAAACAACCTATCCCTTGACTTTGAGCTCAATACAAGGATCGGCAAGGCAGCAACAGCAATGGCTCGCCTGACCAAACGAGTGTGGAATAATGGTATGCTGACTACCAACACAAAGATGCAAGTATACCGGGCAGTTGTGCTGAGCACTCTCCTCTATGGCAGTGAAGCGTGGACACTATACTCTCATCAGGAGCGCAGACTGAATGCCTTTCACTTTCGTTGCCTCCGCAGACTCCTTGGTATCACCTGGCAGGATCGAGTCACCAACATCGACGTCCTCGCCCAGGCAGGATTGCCTAGCATGTATGCCATGCTGCGAGCTAGACGCCTCCGCTGGTTGGGCCACGTACTCCGTATGAACGACGGCCGCATCCCCAAAGACATGCTATTTGGAGAGCTCGCCACCGGCACTAGGCGTACTGGAAGACCCACTCTCCGCTACAAAGACGTCTGCAAGCGGGATCTTAAAGCTGGTGGGCTCAAACCCTCTCAACTCGAGACCACTGCCTCAAACCGCCAAGGCTGGCGAGCTGCCGTCCGGAACATGATCAATTCAGCTGAGGAGGAAAGAAACAGCCGATGGAAAGAAAAGCAATCACGCAGAGCGAAAAGACAAGAATTGCCCAACCCCAGGCTCATTCGGACTTCACAGACTCTTGCAGCCCTGAATACTGACTATAACCACGACGCGCCTCCCCCATGATCTCCCGAGATCGATGGAGCCAA
>RTE-Snek_2
TATGCTACTGGTGCCACAAGATCAAGGCTCTCTGCCAGAAGTAACATCGTGACTGGCACCTGGAACGTTAGAACACTACGTGAGGATGGGAAACTGGAAGAACTGATTTACGAGATGAAAAACTACCGCTGGAATTTATTGGGATTATGTGAGGTGCGGTGGAAGAACATAGGGGAGCTGACAACCTTTGAAGGACACAAATTGTATTACAGTGGGAAAGACGATCGACACGAACAAGGCGTAGGTTTTCTAGTCCACAAAGATACCGTGGGCACAGTCATGGAGTGTCGCCCTGTCTCTAGCCGACTGATCACCATCCGCCTGAAGGCATCACCGTTCAATATCACCGTCATCCAAGTCTATGCCCCAACAACAGAATACAGTGATGACGATGTGGAGGACTTCTACAACCTACTCCAAGCAACCATCGATGAAAAACCCAAAAAAGACATCTTAGTAGTGCAAGGTGATTGGAATGCAAAAATAGGAGAGAACACTCGAACAAATTGGCCGGGTACCTATGGAACATCTTGCAACTCTGTCACAAACGAACGCGGTCTCCGGCTACTAGAATTTACTGCTACCATCAACCTGGTCATTGCGAACACTTTTGGTAATCACAAACCTTCAAGAATATGGACTTGGAACCACCCAGATGGCCATACACGAAACCAGATCGACTACATTCTGATCCAAAAGCGATTTCGCTCAGGAGTAAAAACTGCACTTACACGCAGCTTCCCGCGGGCAGATATAGGAAGTGACCATGCTTTAGTGCTGATGACTTTCAAACTGCGCCTGAAGAAGATCAACAAGCCCAAGTTCACACGACTACGTTTCAACCTCGAAAAACTGAAAGACCCGGCAGTAAGAGAAGAATTCCAAGCAATGATTGGAGGGAAGTTCGCTCCTCTGACGGTCCTAGATGATGACGTGGACCTCGAGACAACAGTCAGCTCTTTCAACATAGCAGTGATAGAGACCGCTAATGAGGTCCTGGGGAAACACCAACGTCCCAAAAAACCGTGGGTCACAAGTGAACTCCTAGGTCTATGTAACAAAAGACGGGAACTAAAGAAAAAGAAAAGCGATCCAGATGGAGCTCAGAAGTGCAGGGAAGCTAACAACAAAGTAAAAAAGGGGATGAAAAAGGCAAAGGAAAATTGGATAGAGGACCAGTGTAAAGACATCGAGGAAAACTTGAAGAGAAATAACACCAAGAAAGCATACCAAATGGTTAAAAGCCTCACCACACAGAAACAAGGGAGACCCTCGAGCATACAGAGCAAATCAGGCAAAACACTCACTGGGGAAAGAGAGGTGATGGACAGATGGACAGAATACTGCGCTGAATTGTACAACCATCAGCACAATGGAGACACTACAGTATTGCAGGGCCCACGGACAAGTCCAGATGATGCCTGCCATCCAATACTACGTGAGGAAGTCGAAGCAGCAATAAAGGCACTTAAACAAGGGAAGTCAGCGGGAATTGACAACATACCTGCAGAACTGATTCAGGAAGGAGGAGAGGCAGTGATCACCATCCTCACTGTCATCTGCAACAAGATCTGGACCACTGGAGTATGGCCAGTCCCCTGGACTCAATCATTAATCATAACCCTGCCCAAGAAGGGGAATCTTCAGATGTGCCAGAATTATCGTACCATCAGCTTAATCAGCCACCCAAGCAAAGTCATGCTAAAAATCATTCTTAACAGACTGAAACCACAAGCAGAGACTATCATTGCAGAAGAACAAGCGGGTTTCAGAGCAGGACGGAGCACTATTGAGCAAATATTCAACTTGAGAGTGATCTGTGAGAAATATCTCCAACACCAACAGGACTTATACCACGTTTTCGTTGATTTCAAAAAGGCTTTCGACAGGGTGTGGCATGCAGCCTTGTGGTCTACCATGAGGAAATATAACATCAACGATAACCTTGTCAGAGTGATAGAACAACTTTATGAGAAAGCCACAAGCGCCGTCCTCCTGAACGGCAGCAAAGGTAACTGGTTCCGGACGAGTGTAGGAGTGCGTCAAGGATGTTTGCTTTCCCCCACACTGTTTAATGTATTCCTCGAACGGATCATGGAAGATGCCTTGGAAGACCACGAAGGCACAGTTTCCATCGGTGGTAGAACCATCACCAACCTGCGATTCGCAGATGACATCGATGGCCTGGCAGGAAATGAGGATGAACTATTGAGCCTTGTCCAACACTTAGATAAAGCGGCTTCAGCGTACGGCATGGAGATCAATGCCGAGAAAACCAAGCTGATGACGAACAGTACCCAAGGTATCTCCTCAGACATCAGAGTCAGCGGAACACCCCTAGAGACAGTAAAAAATTTCAAATATCTTGGGTCCATCATTTCCGATGAAGGCTCAAAACCAGAAGTAATGGCAAGGATAGCACAAACAACAGCTGCGCTTTCGAAGCTCCAAACTATTTGGAAAGATAAGAACATCAGTCTGCGCTCAAGGATCCACCTAATGCGCTCCCTCGCAATATCAATCTTTTTATATGCCTGCGAAACCTGGACACTCAATGCGGATTTACAAAGAAGAATCCTTGCAACAGAAATGAGATGCTACCGAAAGATCCTTGGCATCCACTACACAGACCATGTGACAAATGAAGAGGTCTTAAATAAAATACAACAGGCAATAGGACCACACGACAACCTTCTTACTGTCGTCAAGAAACGGAAATTGAGATGGTACGGACACGTGTCTCGCTCTACTGGCCTCGCAAAGACCATCATGCAAGGGACGGTAAGAGGAAGCCGCAAACGGGGAAGACAACGAAGGAGATGGGAGGATGATATCCATGATTGGACAGGCTTGAACCTGGCAGCATCCCAGAGAGCAGTGGAGGACAGAGACGGATGGAGAAGCGTGGTGGTTAAATCTTCGCAGGCGCCCCAACGACCTCAAAAGAGGTCACGGGATAGGTGAAGGTGAAGGTGAA
>RTE-Kret
TATGGTTTCGAAGGTTGTCATAGCCGGGAGTGGCACTGGGGATAAGCTCCCATTGCTTATAAAATGCTCCCAATGGCGTGCGGCTCAAATAGCCTCTGACAACAAGTCCAACTCCTAGCCTGCGCGTGGCGAAACTGCTTCTACTGATAGGAAAAGGGCGAAAGGCGGGTCTCTGGCGCCTGAAAACCAGATGCTTCGGGCAGACGGGGCTCGTCAACCTTGTAAGGTAGCCCGTCTAGGGGAAGGAAAACCCTGATTACAAACCTCCGCTGCCTTGTGGATCACCTGCACACGGGAAAGTCTAAGGGAGTAAACCCTGAAAGAAAATCCGGAGTGGAGCCCCGTAGGCGGTTGATCTCTGCACTGCAAGGTCTTCCGGCAACTCCTGCAGCCAAGCAGGCGCCAACTGTATCGGCATGCCTTTCCGTTGGATCCCGTCAGCAAGGTTAGAGAGGGGGGTCCTGGCGACTGGGCATTCTCAGGTCCTCCATATATTCTGCCCAGGCTCGCGTCCTGGAGAGGTCACTCCAGTGCTGCACTGCGGCAGCTCAACACGGGGAGACAGCAGATACCGGTTAAAAGTCCAAGCATATTGGCGTCAGCTTGGACGCCTTGGGCTGTCTCCTGTCGGTGGGAGGAATTCTAGGATTCCACTGGCCAGCTACCGCCCGCCTCAAGCTGGGCAGCCCCCAGTCAATAAGGTGCTGGCCCGCCACGGTCCGCCTACTTCAGTGGGTGCCTGGAGTGTAGGCCAAAAGCCGAAAAACGGACTGTATACTTTGCACCAACGATTACGAATACTAAGAAATCAAAGCCGCCAGTGCTGAAACTGGCAACATGGAATGTGAGAACGATGTGTCCTGGCCTATCTTCCGACCTCCAAAAGATTGATGATTTCAGAAAAACCGCTATCCTCAATCGTGAATTAAAGCGATTAAAGGTTGACATAGCCGCACTGCAGGAGACACGACTCCCTGGTGTCGGCAGTATAAAGGAAAGAGATTACACCTTCTTTTGGCATGGGCAGGAACCACATGAGCACAGGCTCTATGGAGTCGGATTTGCTGTCCGGAACTCCCTCATAGAAGCTATAGAAGCACCATCCTCAGGCACACCACGAATCCTGTCACTCCGCCTCAACACCTCATCCGGACCGACAAACATCCTCAGCGTCTACGCCCCAACGCTCTGTTCTGCAGTAGAGGCAAAGGACCTGTTCTACAGGGAACTTGAGACGACGATACGGCAGATCCCTGTAGAGGAGCACCTGTTTCTACTGGGTGACTTCAACGCCCGGGTGGGAGCGGACCACACCTCCTGGCCCCTTTCTTTGGGCCACTTCGGTGTCGGCAAGTTGAATGACAACGGCCAGCGTCTACTCGAGCTCTGCTCTTATAACGACCTCTGTGTCACCAACACCTTCTTCCCGACTAAGCCCCACCATAGGGTGTCGTGGAGACATCCCAGGTCTCGCGATTGGCATCAACTAGACCACATCATCACTCGAAGATCGCTTCTGAATCAAGTGCTTGTTACGCGCAGCTTCCACAGTGCCGACTGTGACACAGACCATTCTCTGGTCGCCAGCAAGATACGCCTCCTCCCCAAACGTGTTTACCGATTGAAGCAGAAGCCCCGGCCTCGCATCAATACAGTCGGAACCGCTATACCTGAGCTACGTGAACGCTTTGCCAGAACCATCAACGACGCCCTGGAAGACTGTCCAACAGATAGTGCCACGTTGAGGTGGAACCACATCCGTGAGGCTATGTTCCAGACTGCTCTCGATACTTTTGGCAGAAAACAAAGGAAACAAGAAGACTGGTTTGAGGCAGGAGCCGCTGTGATCGAACCCGTCATAGCTGTGAAGCGTGATGCCCTCCTTGCCTACAAGAGAGACCCATCTACTAAGACACTCGCAGCACTCCGTGCTGCTCGTAGCGATGCACAAAGGGTTGCTAGGCGCTGTGCAAATGATTACTGGCTTGATCTCTGCCAGAACATCCAGCTTTCTGCCGATCTGGGAAATGTGCGTGGAATGTATGAAGGAATGAAAAAGGCTTACGGTCCAAGCGCAATCAAGATCGCCCCACTCAAGTCAGCGGAAGGCCTAGTCATCACTGACCGCAGCAAACAGATGGAAAGGTGGGCTGAGCACTACCAGGAACTTTACTCGAGAAAGACCACTGTCACCGACTCAGCACTTGAGAAAACCCGAGTACTTCCCAGAATGGACGAGCTGGACGCCCCACCCACAATGGAAGAGCTTAGTAAAGCCATCGATTCCCTAGCCAACGGCAAGGCCGCAGGCAGTGACAACATCCCACCTGAAGTAGTGAAGATGGCAAAAGATAGCTCTCTCCTGGAACACCTACATGAACTCTTGCTACAATGCTGGGAGGAAGGAGCTGTACCCAAAGACATGCGTGACGCCAAGATTATCACGCTGTACAAAAACAAAGGAGAAAGAAGTGACTGTAACAACTACCGTGGTATATCGCTGCTAAGCACTGTCGGTAAAGCCTACGCACGTGTTCTTCTCAACAGACTGCAAATTCTCGCTAATCGTGTCTACCCAGAGGCACAGTGCGGCTTTAGAGCCGCCAGATCGACCATCGACATGGTTTTCTCCGTAAGACAACTCCAGGAGAAATGCCGTGAGCAGAGACAGCCGCTTTATCTCGCCTTCATAGACCTAACCAAGGCCTTCGACTTGGTCAGTCGAGATGGACTGTTTGCCCTCCTCCAGCGCATTGGATGCCCCCCCAAGCTTCTGAGAATGATCGTGTCTTTTCATGATGACATGAATGGGACTGTCCAATTCGGTGGGTCGTGCTCTGAACCCTTCCCAATCAAAAACGGTGTCAAACAGGGATGCGTTCTTGCCCCTACACTCTTTGGAATATTCTTCTCCTTACTCCTCTCATATGCATTTGACGAGTCTGATGACGGCGTATTCATACGCACCAGGAGCAACGGTGGATTATTCAACATCGCGCGTCTGCGAGCCAAAACGAAAGTTACGAAAGTCCTCATCAGAGAATTACTTTTTGCAGATGATGCCGCCCTTGCTGCGCACTCAGAGGAGGCCCTGCAGCGACTTATTGACCGCTTTGCAGCTGCATGCAACAAGTTTGGACTAACCATCAGTCTGAAGAAAACAGAGGTTATGTGCCAGGATGTCAGTGGTGCTCCAAGCATCTCCATTGGCGAACACACCCTCATGATGGTAGACAAATTCACCTATCTCGGTTCTACACTTGCGAACAACCTCTCTCTTGACTCTGATTTGAACGCTAGGATTGGCAAGGCAGCAGCAGCAATGGCCCGCCTGAAAAAAAGAGTGTGGGACAATGTTATGCTGACTACCAACACAAAGATGCAAGTCTATCGGGCAGTTGTTTTGAGTACCCTCCTCTATGGCAGTGAAGCATGGACACTCTACTCTCATCAGGAGCGCAGGCTGAACGCCTTTCACCTTCGTTGCCTCCGCAGACTCCTTCGTATCACCTGGCAAGATCATATAACCAACGATGACGTCCTGGCCAAGGCAGGGTTGCCAAGTATGTATGCCTTGCTGACAGCAAGACGCCTGCGTTGGTTGGGCCATGTCATCCGCATGGACGACGACCGTATACCTAAAAGCATGCTTTTTGGAGAGCTTGCCACCGGCACAAGGCGTATTGGACGCCCAGCTCTCCGCTACAAGGACGTCTGCAAGCGAGATCTTAAAGCTGGCGGATTCAACCCCTCTCAGCTCGAGACCATGGCCTCAAATCGCCAAGGTTGGCGAACAGCCACCAGGAACATCATCAAGGCAGCTGAGGAAAGAAGAAATATCCGATGGCGAGAAAAACGGTCACACAGAATGCAAAGGACGAGAGCGGTTCCACCACAGACTCAGCACATTTCATGTCCATTTCCATGACGCGAATTTTCCATGATCTCCCGAGATCGACGGAGCCAA
>Rex1-Snek_1H1
CTATGATGGCGGCGCGCATGGACGCAGCGGCTTATGGCTCTCCCGTTCGGAGTTCTTTTTTGTTGTTTGTAAAYGTCTTTCTCGCTTACCTGTGGACTATCGGTTCTACGAACCAACTTTACACACGATCGGACATCATAGGTATGGGAAACCAACACCAGACGTCTGTTTCGAGTGTCTTTCATCGCACACATAACATTCCCGAYGAGATAGCGAGACCAGCGGGCTCTCCGTGGATTGTTGTCGGGACTAGGAGGCGGCGCAGACGGAGGAGGGAGAGGAAGCAGAAGCGGGGTTGCAGGTCCGGTGTTATACTAAGGCTGAGGAAACATCCATACAAGCCACCTCTTCCGAGCTTGTATCTCGCCAACGCCAGATCCTTGGTATATAAAACGGACTATTTAAATCTACAACTCGCTGGCAACCGCTATGTTCGAGACTGCTGCATTATGGTAATTACCGAAACCTGGTTACATCCTGGGATACCTGACGCTAGCATGCAGCTAGCAGGCCGCACTTTTTTACGCTGGGATAGAACGAAGGACTCTGGTAAGAGCAGAGGAGGGGGGCTCTGTATCTATGTACATGAGAACTGGTGTAACAACGGGACAATTATAGATAATCACTGTTCCCCTGATCTCGAGTACATGTCTGTAAGATGTCGGCCTTTTTTTCTACCGAGAGAGCTAACTGTTGTGATTGTCACGGCGGTGTATATTCCACCCGATGCAAACACAGACAAGGCACTCTCTCTCCTGCTGAACATCATAAACGAACAGCAGCAGGCTTACCCTGATGGTGTTCACGTCATTGCAGGAGATTTCAATAAGGCCAATCTGAAAACTGTACTCCCGAAATTCTACCAGCATGTTAAGTGTGCCACGAGGGGAGAAAACACTCTGGATCATGTTTATACTAACATCAAACATGCATACAGAGCTATACCCCTCCCCCACCTCGGGCATTCAGACCATCTCTCCCTCCTGTTACCCCCAGCCTACACCCCCCTCAGACGCAGTGGCAGGCCCATTACAAAGACTGTAACGACCTGGCCTGAGGATGCACTCAGCAGATTACAAGACTGCTTTGAGCAGACAGATTGGAATATGTTTCAACACCAGGAGCTGGAAACGTACACGAGTACGGTGCTGGACTACATTAAGTTCTGTATCGGAAACGTGACTGTAGACAAAAACATCCGGGTTTTCCCAAATCAGAAGCCCTGGATGACCACCCAAGTCCGCAGACTCCTTAAAGCCCGCGATGCAGCCTTTAGGTCAGGTGACAGAGTTTTGTACACAGCCGCCCGAGCCGACCTGAGGAGGGGGATCATAAAAGCCAAGATGGACCACAGGAGGAGCATAGAGTCCCACCTGTCCAGCCACAACACACGGGAGGTGTGGAAGGGCATACATGACATCACTAACTATAGGGGCCGTCATGTGACAACAGAACATCTGAGTGCAGCACTAGCAGAGGAGCTGAACAACTTCTTTGCTCGTTTTGAAGTTTCACAACAGCATACAGCCGCACCAGCCCTATTCCCACCTCCAATCACATTCACCACATCCAGCTCTACCATTCCACCCAGTACATTCTCTGTGACGGAGGACGACGTTAGACGGGTGCTCCGTGCAGTGAACCCCAGGAAGGCAGCTGGTCCAGATGGAGTTCCTGGTAAGGTGCTCAGGGCATGTGCCCCCCAGCTTGCCTCCATCTTTAAAGATATTTTCAATCTCTCCCTGGCCCAGGCAGTTATACCATCCTGTCTGAAATCTGCCACAATCATCCCTGTGCCGAAGAAATCTTCCATCTCCAGCCTCAATGACTACCGTCCAGTGGCGCTCACTCCTGTAATCATGAAGTGCTTTGAGAGGCTGGTGCTCCGGCACATCATCAATCATCTCCCTCCGGATTTCGATCCCCATCAGTTCGCCTACCGCACAAACCGGTCTACGGAGGATGCCATAGCCATAGCTCTGCACGCTGCGTTGAACCACCTGGAGCAGCAGCAGAGCTATGTCCGGATGCTCTTTGTGGACTACAGGTCAGCTTTTAACACAATCATCCCAGAAATATTGATCAAGAAACTGGACATATTAGGTTTGCCCCCCCTCATATGTGCCTGGATAAAGGACTTTCTAAGTGACCGGCCCCAGACTGTGAGGCTTGGCCCCCACCTCTCTTCCACACGCACACTGAGTATTGGCTCCCCACAGGGTTGTGTGCTGAGCCCACTCCTGTACTGCCTCTACACCCACGACTGCAGTCCACAGTATGACAGCAACCTCATTGTGAAGTTTGCTGATGACACCACAGTGGTCGGACTCATCTCGAAGGGAGACGAGGCAGCCTACAGGAAGGAGGTCCTGATGTTGACAGCTTGGTGTTCAGATAACAACTTAGCTCTGAACACCAAGAAAACTAAGGAACTTATTGTGGACTTCAGGAGGCACAACACCGACCTGGCTCCCCTTTACATCAATGGAGAGCAGGTGGAGAGGATCCACACCTTCCGGTTTCTGGGTGTCATCATTGCCGACAAAATCTCCTGGACGGAAAACATCACGGTGGTCATTAAGAAGGCCCAGCAGAGACTCCATTTCCTGCGGGTGCTCAGGAAGCACAACTTGGACTCCAGCCTGCTGATTACCTTCTACCGTGCGTCCATTGAAAGCCTGCTGACATACTGCATCACAGTGTGGTATGGCAATTGCACCATGGCAGACAGGGAGAGACTACAGAGGGTAGTCAAAGCAGCCCAGAAGATCATTGGCTGCCCTCTCCCCTCCCTGTCAGACATCTATTCCTCCCGCTGTCTTAGTAGAGCTGTGAACATCATAAAAGACAGCTCTCATCCTGGTTATGGACTGTTTGACCTGTTGCCCTCAGGGAGGCGCTATAGGAGTATCAGGTCAAGGACAAACCGCCTTAAGAATAGTTTTTTCCCTAAAGCCATAACCACCTTGAACTCACACATGCACTGACTTTTTTTTATTAGTTGTGTTTTTATTACTCTGTGTTTTTATTAYTCTGTGTTTTTATTACTCTGTGTTTTTATTACTGAACGATGAGTTGCTCTAATCTCACTGTGTATGCGTATAATGTAAATTGTACATGTGGATAGTGACAATAAAAGGCATTCT
>Rex1-Snek_1H2
TTGTAAAAGTTTCTTCTGCCTTTGAATGGCGGCGCGCACAGACGCAGCGGCTTATGGCTCTCCTGTTCGGTGCTCTTTTTTGTTGTTTGTATACGTCTTTTCTGTTTATCTGTGGACTATTGGCTCTACGATCCAATTATACTCACGACTGGACATCATAGGCATAGGAAACCGACACCAGACGTCTGTTTTGAGTGCTTTTCATCGTTTACATAACATTCCTGACGAGATAGCGAGACCGGCGGGCTCTCCGTGGATTGTTGTCGGGACTGGGAGGCGGCGCAGACGGAGGAGGGAGAGGAAGCAGAGGCGAGGCTGTAGGTCTGGTGTTATGCTAAGGCTGAGGAAACATCCATACAAGCCACCTCTTCCGAGTCTGTATCTTGCCAACGCCAGATCCCTGGTACATAAAACGGACTATCTGAACTTACAACTCGCTGGAAATCGCTATGTTCGAGACTGCTGCGTTATGGTAATTACCGAAACTTGGTTACATCCCGGGATTCCTGACGCTAGCATGCAGCTTGCAGGTCGTACTTTTTTACGCTGGGATAGAACGAGGGACTCTGGCAAGAGTAGAGGGGGGGGGCTCTGTATTTATGTACATGAGAATTGGTGTAATAACGGGACAATTATAGACAATCACTGTTCCCCTGATCTCGAGTATATGTCTGTAAGATGTCGGCCTTTTTTTCTACCGAGAGAGCTAACTGTCGTGATTGTTACGGCGGTGTATATTCCACCCGGTGCAAACACGGACAAGGCACTCTCTCTCCTGCTGAACACCATAAATGAACAGCAACGGGTTTATCCCGATGGTGTTCACGTTATTGCAGGAGATTTCAATCAGGCCAATCTGAAAACTGTACTCCCGAAATTCTATCAGCATGTTAAGTGTGCTACGAGGGGAGGAAATACTCTGGATCACGTTTACACCAACATCAAGCATGCATACAGAGCCATACCCCTCCCCCATCTTGGGCTTTCAGATCATCTCTCCCTCCTGTTACCCCCAGCCTATACCCCCCTCAGACGTAGGGGTAGGCCTATCATAAAGACTATTACGACCTGGCCGGAGGATGCACTCAGCAGACTACAAGACTGCTTTGAGCAGACAGATTGGAATACGTTTCAACATCAGGAGCTGGAAATGTACACGAGTACGGTGCTGGACTATATCAAGTTCTGTATCGGAAATGTGACTGTAGATAAAAACATCCGGGTTTTCCCAAACCAGAAACCCTGGATGACCACTCAAGTCCGCAGACTCCTCAAAGCCCGGGATGTAGCCTTCAGGTCAGGTGATAGAGTCCTGTATACAGCCGCTCGTGCCGACTTGAGGAGAGGGATCATAAAAGCCAAGATAGACCACAGGAGGAGCATAGAGCTCCATTTGTCCAGCCATAACACACGGGAGGTGTGGAAGGGCATACATGACATTACTAATTACAGGGGCTGTCATGCGACAACAGAACATCCGAGTGCAGCGCTAGCAGAGGAGCTGAATAACTTCTTTGCTCGTTTTGAAGTCCCTCAACATCATAAAGCTGTACCAGCCCTATTCCCACCTTCAACTATACCCAGCTCCACTATTTCACCCAGTACACTTTCCGTGACGGAGGATGACGTCAGACGGGTGTTCCGTGCGGTGAATCCCAGGAAGGCAGCCGGTCCAGACGGAGTTCCTGGCAAGGTGTTCAAGGCATGTGCTTTCCAGCTCGCTTCCATCTTCAAAGGCATCTTTAACCTCTCCTTGGCCCAGGCAGTTATACCATCTTGTCTGAAATCTGCTATAATTATCCCTGTGCCGAAGAAATCCTCCATCTCCAGCCTCAATGACTATCGTCCAGTGGCGCTTACTCCTGTAGTTATGAAGTGCTTTGAGAGGCTGGTGCTCCGGCACATTATCAACCATCTCCCCCTGGATTTCGACCCTTACCAGTTTGCCTACCGTACAAACCGGTCTACAGAGGACGCTATAGCCATAGCTCTGCACGCTGCGCTGAGCCACCTGGAGCAGCAGCAGAGCTATGTCCGGATGCTCTTTGTGGACTATAGCTCTGCCTTTAACACAATTATCCCAGGAATACTGGTTAAAAAACTGGAAATATTAGGTTTGCCTTCCCTTACATGTGCCTGGATAAAAGACTTTCTAAGCGATCGGTCCCAGACTGTGAGGCTTGGCCCCCACCTCTCTTCCACTTGTACACTCAGCACTGGCTCCCCACAGGGCTGCGTGCTGAGCCCACTCCTGTACTGCCTCTACACCCACGACTGTAGTCCACAGCACGACAGCAACCTCATTGTGAAGTTTGCTGATGACACCACAGTGGTTGGACTCATTTCGAAGGGAGACGAGGCAGCTTACAGGAAGGAGGTCCTGATGTTAACAGCTTGGTGTTCGGACAACAATTTAGTTCTGAACACCAAGAAAACTAAGGAACTCATTGTGGATTTTAGGAGGCATAACACCGATTTGGCTCCCCTTTACATCGATGGAGAGCAGGTGGAGAGGATCCACACCTTCCGGTTTCTGGGTATCATCATTGCTGATAAAATCTCTTGGACGGAAAATACCACGGCGGTCATTAAGAAGGCCCAGCAGAGACTCCATTTTCTGCGGGTGCTCAGGAAGCACAACCTGGACTCTAACCTGCTGACTACCTTCTACCGTGCGTCCATTGAAAGTCTGTTGACATACTGCATCACAGTGTGGTATGGCAACTGCACCATGGCAGACAGGAAGAGATTACAGAGGGTAGTCAAAGCAGCTCAGAAGATCATCGGCTGCCCTCTTCCCTCCCTGTCGGACATTTATTCCTCCCGCTGTCTTAGTAGAGCTGTGAACATCATAAAAGACAGCTCTCATCCTGGTTATGGACTGTTTGACCTGTTGCCCTCAGGGAGGCGTTACAGGAGCATCTGGTCAAGGACAAACCGCCTTAAAAACAGTTTTTTCCCTAAAGCCATAACTACCTTGAACTTACACATGCACTGATTTTAAATACTGCCAGATACACTGTAATAATTGTGAACAAATCTTGTGCAATATGATCACTATTGTTATTGTGTTGGCGGGCATGTGCAATAATTCCTACTGGGACAGGCACAGTAGGGTATTTTTATTCTTTTATTCTTTTATCCTTTTTACTTTTTTATCATAATTTTTTAGAGATTTATGTATATTTCTGGTGTGTATGTTGCACTGAAGGACGAGTCGCTTAATCTCACTGTGTATGCGTATGATGCAAATTGTACATGTGGATAGTGACAATAAAGGTATTCTG
>Rex1-Snek_1H3
CGCGTATAGACGCAGCGGCTTATGGCTCTCCCGTTCGGTGCTCTTTTCGGTGCTTTTTTCCGCTGTTTGTATACGTCTTCTGGACTATCGGCTCTACGAGCCAACTCTATACACGATCAGATATTATAGACATTGGAATTCGATGCCAGATGTCTGTTTCGAGTGACTTTCATCGCGTCCATAACATCCCCGATGAGATAGCGAGACCAGCGGGCTCTCCGTGGATTGTTGTCGGGGCCAGGAGGCGGCGAAGACGGAGGAGGGAGAGGAAGCAGAAGCGAGGCTGTAGGTCTGGCGTTATGCTTAGGCTGAGGAAACATCCATTCAAGCCACCTCTTCCGAGTCTGTATCTCGCCAACGCCAGATCCCTGGCACATAAAACGGATTATTTACAGCTACAGCTCGCCGGTAACCGCTATGTTCGAGACTGCTGCGTCATGGTAATTACTGAAACATGGCTACATTCTGGGATACCTGACGCTAGCATGCAGCTGGCAGGCCGTACTTTTTTACGCTGGGACAGAACGAAGGACTGTGGTAAGAGCAGAGGAGGGGGGCTCTGCATCTACGTACATGAGAACTGGTGTAATAATGGGACAGTTATAGATAATCATTGTTCCCCGGATCTTGAGTACATGTCTGTAAGATGTCGGCCTTTTTTTCTACCGAGAGAGCTAACTGTTGTGATCGTTACGGCGGTGTATATCCCGCCCGACGCAAACACAGATAAGGCACTCTCTCTCCTGCTGAATACCATAAACGAACAGCAGCAGGCTTACCCTGATGGTGTTCATATTATTGCAGGAGACTTTAATAAGGCCAATCTGAAAACTGTACTCCCGAAGTTTTACCAGTATGTTAAGTGTGCCACGAGGGGAGAAAATACTCTGGATCATGTTTATACCAACATTAAACATGCATACAGAGCCATACCCCTCCCCCACCTTGGGTATTCAGATCATCTCTCCCTCCTGTTATCCCCAGCTTATACCCCCCTCAGACGCAGTAGCAGGCCCATTACGAAGACTGTAACGATTTGGCCTGAGGATGCACTTAGTAGACTTCAAGACTGCTTTGAACAGACAGACTGGAAGATGTTCCAACATCAAGAGTTGGAAATGCATACAAGTACGGTGCTGGACTATATCAAGTTCTGCATCGGAAATGTGACTGTAGACAGAAACATCCGGGTCTTCCCAAATCAGAAACCCTGGATGACTACTCAAGTCCGTGGACTTCTTAAAGCCCGTGACGTAGCCTTCAGGTCAGGCGATAGAGCTTTGTATACAGTCGCCCGAGCTGACCTGAGGAGGGGGATTAAGAAAGCCAAGATGGATCACAGGAGGAGTATCGAGTCCCACTTGTCTAGCCATAACACACGGGAGGTGTGGAAGGGCATACATGACATCACTAATTATAGGGGTTGTCACGGAACAACAGAACATCTGAGTGCAGCGCTAGCAGAGGAGCTGAATAACTTCTTTGCTCGCTTTGAAGTTTCACAACAGCGTACAGCTGCACCAGCCCTACTCCCTCCTCCAATTACATTCAGTTCTGCTACCCCACCCAGTATTTTTTCTGTGACGGAGGATGACGTCAGACGGGTGTTCCGAGCAGCGAACCCCAGAAAGGCAGCTGGCCCAGATGGAGTCCCTGGCAAGGTGCTTAGGGCATGTGCCCCCCAGCTTGCCTCCATCTTCAGAGATATTTTCAACCTCTCCCTGGCCCAGGCAGTTATACCATCCTGTCTGAAATCTGCCATAATCATCCCTGTGCCGAAGAAATTTCCCATCTCCAGCCTCAATGATTACCGCCCAGTGGCGCTTACTCCTGTAATCATGAAATGTTTTGAGAGGCTGGTGCTCCGGCACATCATGAATCATCTCCCCTTGGATTTTGATCCTTATCAGTTCGCTTACCGCACTAATCGGTCTACGGAGGATGCCATAGCCATAGCTCTGCACGCTACGCTGAACCATCTGGAGCAACGGCAGAGCTATGTCCGGATGCTTTTCGTGGACTACAGTTCTGCCTTTAATACAATCATCCCAGGAATTTTAATCAAAAAACTGGATACATTGGGTTTGCCCCCCTTTACTTGTGCCTGGATAAAGAACTTCCTGAGTGATCGGCCCCAGATTGTGAGGCTTGGTCCCCACCTTTCTTCCACACGTACGCTGAGCACTGGCTCCCCACAGGGCTGTGTGCTGAGCCCACTCCTGTACTGCCTCTATACCCACGACTGTAGTCCACACCATGATAGCAACCTTATTGTGAAGTTTGCTGATGACACCACGGTGGTTGGACTCATTTCGAGGGGAGATGAGGCAGCTTATAGGAAGGAGGTCCTGATGTTGGCTGCTTGGTGTTCGGACAATAATTTAGCTCTGAACACCAAGAAAACTAAGGAACTCATTGTGGACTTTAGGAGGCACAACACTGACCTGGCTCCCCTTTACATTAATGGAGAGCAGGTGGAGAGGGTCCATACTTTCCGGTTTTTGGGTGTTACTATTGTTGATAAGATCTCCTGGACGGAAAACACCACGGCAGTTATTAAGAAGGCTCAGCAGAGACTCCACTTCCTGCGAGTGCTCAGGAAGCACAATCTGGCCTCCAGCCTGCTGATTACCTTCTATCGTGCGTCCATTGAAAGCCTGTTGACATACTGCATTACAGTGTGGTATGGTCATTGTACTATGGCAGACAGGGAGAGACTACAGAGGATAGTCAAAACAGCTCAGAAGATCATTGGCTGCCCTCTTTCCTCCCTGTCAGACATCTATTCTTCACGCTGTCTTAGTAGAGCTGTGAACATCATAAAAGACAGTTTCCATCCTGGTAACGGACTGTTTGACCTGTTGCCCTCGGGGAGGCGCTATAGGTGCATCAGGTCAAGGACAAATCGTCTTCAAAACAGTTTTTTTCCCAAAGCTATAACTACCCTGAACTTACATATGTACTGACTTTAAGTCCTGTCAAACATATTGTAAATGATACTTTGGGACAATTGGGAAATTTTTGTGCAATATATCATGACTATTACTGTGCTGGCTGACAAGTGCAATAACTCCTACTGTGAATAGGCACAAATTAAGTGCAATAAGCTGGTAATTTTACTTATTTTATTCTTCTTTGTTGTTTTAGATATTTTTAGATATTCTTATGCACATTCTCTTTTTAACATGTATGGTTGTACTGAACGACGAGTCGCTCAATCTCACTGTGTATGCGTATGATGCAAGTTGTACACGTGGATAGTGACAATAAAGGTATTCGT
>Rex1-Snek_2
AAAGATGGCGGCGCGTGCAGACGCAGCGGCTACTCGCTCCCCTGATAGTGCGATGTTTATGTGTTCTTCGTTGTGTATGTATAAGTGTTCGTCACGTCTTTGTGTTTCAAGGCTAACATATAGCCGTAAGAGACTTTTAGATGTCGGTAGAACGGGTCTTATCGAGTTAGACCTGGCGTGCGTGGAGATGTTACGGAGCTACGGTCTTCTCCAGCGGCTCCAGCGGCCTGCTATGCCGCCGACCCCTACGGGAGTTACACGCCCGCTTTGGACGCGCCGCAGGCGGTGCTCGAGAAGGAGGAAGCGAGGCAAGCGTGGTGGTGTCCGAGCGAGGTTAGCGGCTAACCCAAACAAGCCAGCTATTCCTTCCATCCTACTTGCCAACGTACGCTCTTTGGATAATAAACGGGATCACATACGACTTTTGCGATCATCCCAGCAGTCCGTGAGAGAATGCTGTGTTTTTGTTTTCACTGAGTCATGGCTCAACGACGGCGTCCCGGACTCCGCCATCCAGCTTGAGCAACTAACATGCTATCGGGCTGATAGGACTCTCACTGGGAGAGGTAAGACCCGTGGCGGCGGGATCTGTGTTTATATTAAAGACGCCTGGTGCCAGGACACAGTAGTGATACGAAAACACTGTTCAGCCCTTGTAGAGTTTATGTTACTTAAGTGTCGGCCTTTCTATCTGCCGAGGGAGTTTACAGCCGTCTTGCTAGCCGCTGTTTACATCCCTCCCTCCTCCAACAACAAGGACAGGGAGGGGGCTCTGTGGGAGCTGAACAGTGCTATCAGTGAACAACAGATAGCACATCCAGACGGGTTTCTCATCGTGGCGGGGGATTTTAATCATGCAAATCTTAAGTCGGTGTGTCCACAGCTATACCAGCACATTGACTTTCCTACAAGGGGAGTCAACATACTGGACCTTGTTTATACTAATCAGCGTGGAGCCTACAAAGCCTCCCCTCTTCCCCATTTGGGTGCTTCTGATCATATTGCAGTTATGCTAATGCCGGCGTATAGACCAAAGACTAAACTCAATAAACCGGTTCTGAAACAAATTAGGGTGTGGCCAGAAGGTGCTTCCTCTGTGCTCCAGGACTGTTTTGGAACTACAGCCTGGGACATGTTCAAAGAGGCAGCCACCTATAATGGCCACACTGACATTGAGGAATACACAGAGACTGTTACTGCCTACATCACCAAGTGTATTGATGATGTCACGGAAATAAGGACTATCACAGTACGGGCCAATCAAAAGCCTTGGCTCACAGGAGAAGTCTACAGGCTATTGCGGGCCCGGAATGCCGCCTTCAGAGCAGGTGATGATGTTGGCCTGAGAACAGCCAGGGCTAACTTGGACCGGGGTATCAAAGAGGCAAAGAGGCAGTATATCAGGAAGATAGCCCATCATTTCAGTGACAGCAGAGACACCAGGAGCCTGTGGCAAGGTCTTCAGACCATCACGGACTACAAACCCCGGCCTCGGACCTGTGATAATGACATCACTCTGCTGAACAATCTGAATGATTTCTTCGGTCGTTTTGAGGCACAGAACAGCACTCCTGCACGAAAGTCCGTACCTCCATCCGGCGACCATGTGCTGCGCCTGTCTCCAGCCAGCGTGAGACGATCCTTTTCCAGGATTAGTGCCCGCAAGGCTGCGGGGCCGGACAACATTCCTGGTCGCGTACTAAAGGACTGTGCAGGGGAACTCATGGATGTCTTCACAGACATCTTTAACATCTCTCTGAGCCAGGCTGCTGTCCCTACATGCTTCAAACTAACTACCATCATTCCAATACCCAAGAAGGCTTCCCCTTCCTGTTTTAATGACTACCGCCCTGTTGCACTGACTTCCATCATCATGAAGTGTTTCGAGCGGTTAGTCATGCAGTACATTAAATCCATCCTTCCTCCTACCTTGGATCCCTTCCAGTTTGCATATCGGGCCAACAGGTCCACCGATGATGCAATTTCTACCGCTCTCCATTCAGCTCTCACCCATCTGGACACTAAGGACTCACATGTCAGAATGCTGTTTATAGACTTTAGCTCAGCGTTCAACACCATTATCCCCCAGCAGCTTATACGGAAACTGGATCGGCTGGGTGTGAATACCATATTGTGCAATTGGTTGTTGGACTTCCTGACTGGGAGACCTCAGACAGTCCGGGTTGGCGGCAACTCATCGAGAACCATTATTTTGAATACGGGGGCCCCCCAGGGATGTGTGCTCAGCCCTCTACTTTTCACTCTGCTGACCCATGACTGCACACCTAAGCATAGCACCAACATCTTCGTCAAGTTTGCGGACGACACAACTGTTGTTGGTCTCATCCATAATAACAACGAGTCTAACTACAGGGATGAGGTGAGCCAGCTCACCACGTGGTGTGGTGATAACAACCTCTCTCTTAATGTCGATAAAACTAAGGAGATCATTATCGACTTCAGGAGAGCACGTACCCAGCATTCTCCTCTGTCCATTAACGGTACAGTTGTGGAGAGAGTGAGCAGCACTAAATTTCTGGGCGTGCACATTACAGAAGATCTTACCTGGAGCATCAACACCACATCACTTTACAAGAAAGCACAACAACGTCTTCACTTCCTCCGCAGACTGAGAAACGCCAGAGCCCCTACCCCTATCATGCTCTCCTTTTACCGTGGGATCATTGAGAGCATCCTGATTAGCTGCCTCACTGTGTGGTATGGCAGCTGCACAGCATTCTGCCGTAAGACCTTGCAGCGCACAGTGAGAGCAGCTGAGAAGATTATCGGTGCCTCCCTCCCACCCATTCACAACATTTATAATACACGCCTGACCCGCAAAGCCATCCAGATTTCAGGCGACGCCTCCCACCCCACACACAGCTACTTCAGCCTCATGCCATCAGGCAGGAGACTGAGGTGCCTTCGGGCTAGGACTTGTAGATTAAGGGACAGCTTTGTCCATCAGGCTGTCAGGCAGTTAAACTCCCTGCCAGCTCTCCCCCCCAGTCTGTTTCCGTTGTCTTCGGACTAATACTATATACATACATGAGCATTCACTGTGTTTTAAATTGCTGCTTTTCCCTTGCACTTTGCACTCACAGTACTTTTAATGTTTTAACTTTTATCCTGCATTTTTATTGCCCTCGAATCCGCTGCACTAGGGTTATTGTTTAGTGNTTTATTGTATTTTATTGTTTTATTGTATTTTTTATTGTTTTTATTGTTCTACTGTATTTTATTGTATTGTTGTTACTTTTTTTACTGTACTGTGGGAGAGTGGGAACGTAATTTCATTCCTATATATGATTTGTTTGTCATGTATTGGAGTGACAATAAAGGAACCTTG
