# Supplementary material for: New Environment, New Invaders—Repeated Horizontal Transfer of LINEs to Sea Snakes
Source: Genome Biol Evol. 2020 Oct 6;12(12):2370–83. doi: 10.1093/gbe/evaa208 (PMC7846101; doi:10.1093/gbe/evaa208)
Supplement: evaa208_Supplementary_Data [file evaa208_supplementary_data.zip › Dataset_S6_Curated_fastas.txt]

>Proto2-Snek_Aipysurus_laevis
CTTGCAATAGAAGAGGGTCGATGTAGCTTAAGGTTGAACTGAGGAGTTCTTGGTGTGGTCTGAGCTTGATTGGTTTAAAT
TTGTTCATGGCGGCTGCTACGGCAGCACGGCGTGCAGCGGGAGAGTTGTCCCGAGAGTTCACTCGCTTTAAACCGGAGAT
TTACCGAACTTCTGACGGTAAAGTCTTGGTTGAGGATGAATTACTGAACTTTATTGTGATTAAGATGCGAACTTTAAGCC
ATGATGACATTATATCGATTGTTACAAGCAGCTTCAGCTCTGAACGGATTGAGTCCTCAAAGGCGGTCCTATCAGAATTG
CTTCCACACAGCAAACGATGGGTTACGCACAGGGGACAAAAGAAGGATATAAACAACGTTAAAATGTGCCTGCAAGTGCT
TAATGAGTGTGGAGAAGATATACCAAGATTTGTTTCGCATTTCCTGGATGAACTACCTCCTGTTTCATTTAATCACATCG
ATGTCTCAGCGCTCCTCGGGAGAATGCAGCAAATTAATAAGGACATTGACTATCTAAAAACAACTATGAATACCCAGGTA
GCTGCCTGTGCCACACTGCGGGAGGTCTCCGTTGCTTTTGACAACCGCCTATCTGCTGTGGAGAAGCCATTTGGATCAGG
CGCTACTTCATCGGCAGCCGGCTTCTCTGCCATGGATACATCGGGTCCTGCTCCGAGCATGTCGGGCTTTCGCTTGCTCT
CTGGGGAAAAGCAGCTGGCTCTTGCTGGCCTTCACAGCCCTGTTGGAGTCAAAGGAGAGACGGGAGCGCCGCCTGGTGAG
ACTGTGGGGAGCCAACTAGCCCTGCCTGCGGACTCAACACCGGGTCGTATGACCTCCCAGTCGTGGAGTATGGTGGTTAA
GGAAGGTCGCCGTACAAAGCTGGGTCCCAAGACTGCTCATCGTGGCCCTCCACCCCCCATGGTCAAAGCTCTCGTGAGGC
ATGAGAGGAAAAAGGCTGGTATAATCGGAACCGGTATTATAAGCAACATTCAGGCGATCAAAACTAAGTTGGTGAGTGTG
TTCGCTACCAAGTTTGATCTCAATGTTGATGCTGACACTCTGAGTAAATACCTACGAGGGAAGCTAGGACGGGAAGTGAA
TTGCCGAAAAATTGAGACGTCACAGAGCAGATTTAACTCCTTCTGTGTCATGGCTGAATGCAATGATGTGGCGGAAATGT
ACGATCCACAGCTATGGCCCGCTGGGTCATTTGTTCGACGCTACTATGAGCCTCGCCGCCCCAGAGGAGCAGTTGGTGGT
TCGACTACAACTGAGGAGGCCCCCTGCTCTCGGCAGGCTGGGATGCAGTCGGGTGTTGGAGCTGGGATGCTTGCTACACC
GGAGACGGAGACGGTCAGCTGCCCCGTAGGCAGGAGTCATACGGATCGCCAGTAATGAGGATCATCTCATATAACACTCG
CGGGTTGCGAGTAGGTCACACTGCTGCTGACAAATCAAGACGTCTGGTGGTAGATACACTTCTTGAACAATGTGATATTT
TGTGCCTCCAAGAAACCTGGCTGGCTAAACAAGACCTGGATAAACTGAATACATTACACAAGAACTTCCATGGTGCTGGT
GAGTCCACTACTGATCTCTGCACCAGATTAGTCTGGGGTAGAATAGCTGGGGGCGTTGCCATATTATGGAACATTAAATA
TGATCCATTGGTGAAGGTGATACGCTTAGATGTGGATTGGGCCATTGGATTAGAATTTAATTTTAATGGAAAGAAATTTA
CTGTTTTAAATATTTATACACCCTATGAATCCCACGAGAGTGAGGATGAATTTCTGAACAGATTAGCTTTCATTCAGTCA
TTTAAAGACGATAATAGTTCATCTTGCCTCTATGTCATGGGTGACTTTAATGCTGACATGTCTGATAGTAAGTCGTCATT
TGCAAAGCACTTGCTGCGATTTTGTGATGACTCTAAACTTATTCTGTCTACTAAAGCTTTATTGCCGGACACAAGCTTTA
CTTATGTTAGTGAAGCATGGCATACGACTTCTTGGCTGGACCATGTAGTAACCACAGCTGATGCTCATAACTCTCTGAAA
AGTGTTGAGATATGCTATGGTCACGCTACCTCTGATCACATACCAATTGCTATGGTGCTAAATCTTGTGGATATTCCTTT
TGTGACCAATAAAAATAATGCTGCTCCCTCTAAGAAACTGGACTGGTCAAAACTGAATGATGAAGACAAGGCTGGATACT
CTCTGCTAACTGACTGTCTTCTGAACAACATAGTGTTGCCTAATGAGGCCATAATGTGCTCAGATACAAACTGTAAGGAT
GTACATCATGCAGAGCTTCTCTGTGCTATGTTTGATGATATTGTGAACTGTCTTAATGCTTCCACTGAACCTTTTCATGA
ACAAAAACGTAAGGTGCCCAAAAGCAGAGCTGGGTGGAACGAGTTTGTGTCTGAGAAACATATTGCTGCTAAAGAGGCTT
TTGCAATTTGGTCAGAAGCAGGTAGACCTAGGCAGGGGGTGCTTTTAGAGAACAAAAAACTCACAAATGCTAGGTTTAAA
AATGCACTTCGCTTTATTAAGAAAAATGAAGATGCAATGAGAAAGGATTCGCTTGCCAAGAAGCTTCTGAATAAGAGCTG
CACCGATTTCTGGAAGGAGGTTAAGGTCATGAATAACTGTGCGACCTCCTTGCCTTCCAATATTGAGGGTATCAGCAGCC
CAGATGGCATAGCTGATATCTGGCGGTGGCACTATTACAATCTCTTTAACTGTATTCCAAGCAACAAGCTTATTATTGAT
GTTGACAGTGCTGACTCTACAGCGGATATGCTAGTTAAGGCAGAAGATATTTATAATGTCATTAAAACGCTGGAGAATAA
TAAAGCTTGTGGTATGGACTACATAACTGCAGAACATCTAAAATATGCAAGCTACAGACTCAGTCCCTTGCTCTCCTTGT
GCTTTACTGGTCTCTTGATTCATGGTATTCTGCCTAACTCTATTATGTCTGTCCTGCTAGTGCCAGTGCTTAAAGACAAG
GCTGGGAAATTGAATAGTATAGACAATTATAGACCTATTGCTCTGGCAAGTATTTTATCAAAAGTACTGGAGAGAATCTT
GCTAACAAAGTTAGAAATGTTCATCCGTACTTCAGACAATCAGTTTGGCTTCAAAAGAGAGCATGGTACTGACTTCTGTA
TCTATGCTCTCAAAGAGATTGTATCTAAATATACAAGTCTCAATACATCTGTCTTTCTTTGTTTTATTGATGCGTCGAAG
GCATTTGACAGAATTAATCATGAAAAATTGTTCAGGAAATTGCTGGGAAGAGGTGTCCCTAAATTCTTAGTGAGAATTTT
AGCGTTTTGGTATGCCCATCAAACTTTTTATGTAAAATGGGACAATGTTATATCTGCGCCATTTTGTGTGTGTAATGGGG
TCAGGCAAGGTGGCATATTGTCTCCTATTTTATTCAATGTTTATATGGATGATTTATCCTATCAACTGAATAGGTCCAAT
ACAGGCTGCTGTGTGGGCAGTTCTATTGTGAACCACCTTATGTATGCGGATGACTTGGTCTTAATCAGCCCATACTCGGC
TGGGTTGCAACAGTTGTTGAAGGTTTGCTCCCAATTCGGCATAGATCATGATATTAAATATAATCCTAAGAAAAGTTGCA
TTATGACGGTAAGAAGCACTGGAGACAGGAATTTGAGGTTTCTGACCTTTTATCTGTCTGACAGTCCCCTTGATGAGTGT
GAGGACATTAAATATCTTGGTCATGTCTTGTCTAATGACTGGACAGATGACAAAGACATATATAGACAACGTTGTAAATT
ATATGCTCAGGCGAACATGCTGATTAGGAAATTTTCTATGTGTTCTGTCGCTGTTAAGTGCTCACTTTTCAGGGCCTACA
TTACCCCACTATATACTGCTCATTTGTGGTCTAACTTCAAGGCACTGAGTATGCAGCGGCTCAAAGTAGCTTACAACGAC
GCTCTGAGGCTCCTGCTTCATGTCCCAAGGTGGCATAGAGCCAGCCAGTTATTTGTGTCCAATAGGGTGATAACATATGA
GGCTCTTTTAAGAAAGTTGATGTTCAGTTTTATCTGTCGTCTTGATCTGTCTGAGAACAACATAATACAATCCTTAGTCA
GCCCAAGGAGTAGCTGCTACAGATTTACTTCTATGCTGAGGCGACACTGGTGTAAGAGGTTATATAGATTTTAATAACTT
TATAACCTGTACCTTATGTATCTCGGCATCTTATATATTACCTCCCTCTTTTATGTCTGTTTTGTTTGTTTTGTTGTTCT
TGTATATGGACCTGTGTCTGCAATAAAGATTTTATTA
>Proto2-Snek_Astatotilapia_calliptera
ATTAATATGGCGGATGTAGCAGGTGGTGGTGCAGACGTAGCTCCGACTTTCAAACGGTCACGATTAAAACCAGAGATATA
TAAAACAACTGATGGAAGGGTAATTGTAGAGGATGAACTACTTAATTTCCTTGCTGTAAAAATCAAAACTTTAAGTCAGG
ATGAAATTGTGTTGTTGGCCACGAACACATTTGAATCCGAGGGGATTGAAGCCTCCAAGAAAGTTTTGTTTGAGCTCTGC
CCCACTACCTCACAGCGGTGCGTTGGATATAAAGGACAGCATAAAGACGCCAACAATATTAAACTCTGTCTTAAAGTGCT
GAATGAGTGTGGGGAGAATATCCCAAGATTTGTCTCTCATCACCTGGATGATCTGCCGCCTGTTACATACTCCAGCATGG
ATGTGTGTTGTCTACTACGGCGAATGGACCAGCTGTGTGCTGAGGTGGGTGCTTTAAAACATGTAGTTAAACTACAGGCG
GATGTCTGCGAGCAAGTTATGACCAATGCTGTGGAGGTCGACCAACGTGTGACTGTTCTTGAGTGTCAGCCTGAGGTACC
GGCTGAGCCTGTTATGCTGAATGCTCAGGGGTCGGGGACCGCTTCCCACTTTCCCCTGGGGAAACACGCAGAGGAGCGGT
GGGGGAATCGAAGTAAAGGCGGCCCGCGCGGAAGGCAGGGAGCCGGAGCTTTGGCTGCTTCAAGGACTGGGACAACAAGC
ACAGTGTCAGCGTTTTGTCCGGAGATGTTGCTATGTGGTCAAGATCGGGCTCCGACGACAGCCCGAGGCCGTAATATGGA
AACTACAGCAACAACGGAGGATCCCGTTGAGACAGTGCTTTCTACATGCTCTCCACAATGGAGTAAAGTTGTGAAAAATG
GCAAGCCTCGTCTCAAGCTGGAGAAGGTTAATTCAGGTTCAGGAATGCATGCTGCTACCACTGGACACAATAAGAGGCCT
GGACCTGTATCGATTATCGGCACTGGAGCTGTGAGTACAATCAGAACTGTGAAAACTAAATTGGTGAGCGTGTTTGCCAC
TAWATTTGCCCTGGATGTAGATGCAGAAACTCTTGCTCTGTATTTGAGAGAGAAACTTAAAAGAGATGTGACCTGTCAAA
AAATTGCTAGTAAACGTAGCAGGTTCAGCTCTTTCAAGGTTACTGCTGAATGTAATGATGTGGGTGAAATGTACAATCCT
GAACTCTGGCCTGAAGGGGCTCTGGTCCGGCGTTTTTATGAACCTCGTAAGCCCGGTACGGTGGTGCCAAGCTCAGTGGA
TCCAGCAGGGGAGATAACTGCGCCTTTTGGTACCAACGTATCAACATGAAGATGTCTATTCGGGTATTATCTTACAACTG
TCGTGGTCTACGTTTGGGACAGAGTGCAGGGGACAAAGCTCGACGGATTGTTGTGGACAGTCTGCTTGCAGAATGTGACA
TTTTATGCTTGCAGGAGACATGGTTGTCCAAACAGGACCTGGGAAAACTTAACTGTCTAAATGCAAGTTTTTTGGGAGTG
GGGGAATCAACAACTGATCTCAGCACAGCTATAGTCAGAGGCAGAATACCTGGAGGGGTTGCTGTGCTTTGGGACAAAAA
AATAGACCCTGTGATAAAGCCCATTAGACTGGATGTAGACTGGTGTATTGGTATACAATATACACAGAACAATAGTAGTT
TTATCATTCTTAATATTTATACTCCCTATGAATCTTGTCAAAATGAGCAAGAATACCTCAGTAGGCTGGCTTTTATTAAT
GCATTTATTCAAGACAATGATACTTACAGCATATATGTTTTGGGTGATTTTAATGCTGATCTCACAGACAGCAGTTCTCA
GTTTGCTGACCACTTAACTCATTTTTGTCAAGTTAATAATCTTATCTTGTCTACCAAAGTGTTACTGCCTGCAGATAGCT
ATACATACATAAGTGAAGCCTGGCATAGTACATCATGGCTGGACCACTGTATCTGTACAGCTGATGGACATGCAGCTTTA
GCAAACATGACTATTAGGTATGAGGTAACTGTGTCAGATCATATACCTTTTGGTTTTACTGTGAATGTGGAACAAATGCC
AGCAACAACTGGAAACAATATTGCTAATATTGCTACCAGTGTAAAATTAGACTGGTCAGCTTGTAGTGAAGATGATTTCT
TAGCTTATCATAGTAATACCGATATACATCTGAACAACATTTCTTTGCCSAAAGAAGCTATTTTGTGCAAGGATGTCAAC
TGTAAGAATGCTGTGCATAAACATTTACTCTGCTCCATGTATGATGATATAGTGACTGCTCTGCATGAAAGTGGTACACT
GCTTGATAAACAATATAAGCATAAGAAACCTAACATCAGACCTGGCTGGAAAGAACATGTATCCATGTACCATGATGAAG
CTCGCATAGCTTATAAATGTTGGGCCATGGCTGGAAGACCTAAACAAGGCCCAGAATTTGAACAGAAAAAATGTGCGAAT
GCCAGATATAAGTACGCTGTTCGCTTTATAACTAAAAATGAGCAAATGCTGAGAGCAGATTCTTTGGCCAGGAAAATGYT
GTGTAATAATATGGCAGATTTTTGGAAAGAGGTGAAAGCTCTTAATAACTGTAAACCATCTCTACCATCAACTGTTGAAG
GTGTTTCTGGGGCAGATAACATTGCAGCATTATGGAGACAGCATTACAGTGCGTTGTTTAACTGTATAAAAAGTGATCCA
TATGAGGACAATCTTGACATGAGTAATGACACAATAAGTGTAAGGACACATGAAGTATATGAAGCCATTCATAGGTTGTC
TGATAATAAATCCTCTGGTTTGGATCACATCACTGCAGAACATTTAAAACATGCTAGTTTAAGGCTAGCTCCTCTTTTAG
CACTCTGTTTCACTGGGTTTATGATTCATGGCATATTACCAGACTCAATGCTGTGTATTTTACTGGTACCAGTTATGAAA
GACAAAGCTGCAAAAGTGAGCTGTTTGGATAATTACAGGCCGATTGCACTAGCCAGTATTTTATCTAAGGTGTTAGAAAG
AATCTTGTTTGATAGAGTTAGTGTGTTCATCTCTTCTCTGGATAATCAGTTTGGCTTYAAACCAAAGCACGGCACTGACA
TGTGCATATATGCACTCAAGGAAATAGTCAGKTTGTATAGGGCTAAAAATTCATCTGTCCTCATGTGTTTCATTGATGCC
TCTAAGGCTTTTGATCGAGTGAACCACAGAAAACTTTTTGATAAATTGAAGACACGGGGAGTTCCTCAATACATCGTGAG
GATTCTCTCTTACTGGTACGCTCATCAGAACATGCAGGTTAAATGGGGAAGCAGTATTTCTGCCCCCTTTGGTGTCAGCA
ATGGTGTCAGACAGGGTGGGATTTTGTCTCCAATTTTATTTAATTTATATGTCGATGATTTGTCCATACAGCTGAGAGCC
TGTAACACTGGGTGTATATTAGGTGAAGCACTGATAAATCATCTTATGTATGCAGATGACCTGGTTGTTTTTAGTCCAAG
CAGTGCTGGGTTACAGGATCTTCTTAATGTCTGTACTGAATATGGTGTGCAATATGACATTGAGTACAATGCTGCTAAAA
GTGCTGTTTTGATATGTAGAACCAAGCAGGATAAACAGCTAAATTTCCCTTTGTTTAAACTGGCACAAAAAACTCTTGAA
GTTCATAAAAAGGTGAAATACCTCGGTCACTTTATTACTGAGCAAATGAATGATGATGATGACATATACAGACAACGATG
TAAGCTCTATGTGCAGGCAAATACTATTGCACGCAAATTCAGCTTTTGTTCACTTCCAGTTAAAGTGGCTTTGTTTAAAG
CGTATTGCACACCGCTATATACTGCCCCCTTGTGGTCATCCTACAAACAATGTAGCATGCAGAAGCTGCATGTTGCATAT
AATGATGCGATGAGAATCCTTTGCAGGATACCTAGAAGTGGTAGTGCCAGCCAGATGTTTGTAGCTGTGGGTGTCTGGAC
TTTTAAAGCACTTTTAAGAAAGTTAATGTTCAGTTTTAGAGAACGACTGGATGGTTCGAGTAACAGTATAATTTTAGCAC
TTACAGATCCGACAGTGAGTGGTTCCCGTTACTCATCCAGTCTCAGAAAGCACTGGTTAAAGTGTTTGTGTATTTATTGA
TTTATTTTAAGTAATTGTGTTTTATGTATATTATGGTTTTATATTTTTACAAATGCTTTATATACTTATTTATATACATA
TATATATTTAATGGTATACCTTGTGTTGTGTGTGTGTGTGTGTGNGGGGGGGGGGGGGGGAGTTGTGTGTGTGTGTTTCT
TGTCTTGTTTTTATGGACATGTAGTCTGCCAATAAAGATTGAATTGAATTGAATTGAA
>Proto2-Snek_Cebidichthys_violaceus
GAGGCTGGGTGATGGCGGACGTTGCACGTCGAGGCTCGGCCNCTCNTNCTTTTAACCGGTCTCGAATGAAACCTGAGATT
TACAAAACTGTTGACGGCAAAGTTATTGTTGAGGATGAGTTGCTTAACTTTCTCGCCGTGAAAATTAAGNCNTTAAGCCA
GGACGAGGTCGTCCTGTTGGCTGCAAACACGTTTGACTCCGAGTGGATAGAGTCCTCGAAAAAAGTTTTGTTTGAACTCT
GCCCTACTACACAGCGGTACGTTTCCCATAAAGGGGCACAGAAAGACATAAACAACATTAAGAGTTGCCTTAAAGTACTG
AATGAGTGCGGGGAGAACACTCCCAGATTTGTCTCTCATTACCTGGATGAANTGCCTCCGGTGACTTTTTCCAACATGGA
CGTTTCAAGCCTACTTGGGAGAATGGAGCAGCTGTACACCGAGGTCTGCTCAATGAAGCGGTCAATGCAGCTACAGGCTG
ATGTAAGCGAAGATTTCCGTGCCATCACTGTGGAAATTGATCGCCGACTGTGTGCACTGGAGCGTCCCACTGACCTGACT
CCGGTGGTGGAACAGGTGCGTCAGCGACACTGGACGGAGGCACTGTATGCGCGAAGGCTGGGACCACTGGCTCTGACGAT
GGAGGGCTTGGGGATACCCTNGCNGAGGCTGAGGCGGGGCCCTGCGATCTGGACGAAGAGAGGGCTGCNGCTGNGACTGC
GAGAAGTTCCGATTGTTTAATATCCTTGTCACGCTCCCCAAAATGNAGTCATGTCGTGAAAAAAGGCCGACGGCTAATGC
ATGTTCCAGAGAATGCTGCTGCTCAGTCGGGATCGCGTACTGTCGCCCCCGGGCGGAAAAAGAGACCCGGCAACGTTAAG
CCTGTTGTTGGGACCGGAGCTGTGGGCACCATCAAAACGGTCAAGACCAAGCTGGTGAGTGTCTTTGCTACCAGGTTCTC
ACCAGATCTCGACGCTGAAACTTTATCTGTGTATCTTAAGGAAAAACTTGGCCGTGAGGTCAACTGTCAAAAGATCGACA
CTGTCCACAGAAGATTCAGCTCATTTAAAGTATCTGCTGAATGCAATGAGTTTGATGAAATGTACATTCCGGAGCTCTGG
CCAGAAGGGGCATTTGTCCGGCGCTATTTTGAGCCCCGTAGGGCAGGAGTTATCGGGTCTAACCATGCACNTGCTGTNNG
GGGAATAAGTGNGCCTGCTGGTGCTATGGGCACCACTNNGCNNCTTTGTCGTACAACTGTCGTGGCCTGCGTGTGGGCCA
GAGCGTAGGGGATAAAGCTCGCCGCANNGTTGTTGACAACCTTTTGGAGAATTGTGACATACTATGTTTACAAGAGANAT
TNTTACCAAAGCAAGACTTGGAAANACTGAACTCTTTCAATGANAACTTTCATGGTGCTGGGGAGTCTACAACBGACCTC
AGCAGGGGACTAVTCAGAGGAAGGATACCAGGGGGTGTGGCTATTCTCTGGAGTAAGADGCTTGACTCATTAATAAATGT
GGTCAGGCTTGGTGTTGACTGGTGTATTGCAATACAGTTTACTCATGATGATAAGGAATTCATTATCCTGAATGTCTATA
CACCCTATGAGTGCAATCACAATGAGGATGAATATCTAAATAGGCTTGCCTTCATCAATTCCTTTATTCAAGATAATACT
TCTTCTAGTATATATGTCATTGGGGATATGAATGCAGATATCTCAGACACAAGCTCATTATTTGCCAATCACATGGCTCA
GTTCTGTAAAGATAATCATTTTATATTGTCAAGCGAAGTGCTTTTGCCTACAGATAGCTATACATACATTAGTGAGGCCT
GGCACACTACGTCATGGCTGGACCATTGTATTAGTACAGCTGATGCACATGCTTCATTGGGATGTATGGGCATTCTTTAT
GGAGCAGCAACAACTGATCATATACCTTTTGCTATGTCGATAAATGTTGAACATCTACCGGCGCTATCTAGAAATGGAAA
TAGTGTCAACACAGAAAAACTTGACTGGTCAACTCTCACTGAAGARGACGTCTTAGGCTATTCTGCTCGTACAGACCAAT
CCTTAGGTAATATTCATCTACCTAGAGATGCAGCTATGTGTACTGACGTTAACTGTAAGGATCTGGCGCATAGGAGAGAT
CTCTGCTTCATGTACAATGATATAGTAAGTGCTCTGTATAAAGACAGTAAGCCCTTCTACAAGCATAAAAATAAGACCCA
TAACATCAAACCTGGTTGGAATGAGTATGTAGCNGAGTATCGTGCTGAANCCTGTGAAGCTTTCAAATCATGGGCTATAG
CTGNTAGACCCAGACAAGGGCCAGTGCTTGAGTACAAGAAACTCACCAATGCTAGATATAAGTATGCCATTCGCTTCATT
TGCAAAAATGATCAACTCATGAGGGCTGATTCCATGGCCAAGAAGCTGCTAAGCAACAACGTTGTTGATTTTTGGAAAGA
AGTGAGAGCTCTTAACTGTAAAACATCTTTACCATGCACTGTTGATGGAATTTCAGGAACAGACAACATTGCTGAGTTAT
GGCGACAGCATTATAGCACCTTATTCAACTGTATCAAAAGTGATTTGTATAAGGTGGACAATTTTGAGAGTAATGAGTCA
ATGTCAATYACGTCATATGAGGTGTACCAAGCTATAAATAAGCTGTCTGAAGGCAAAGCAAGTGGTTTAGACCATATTAC
TGCTGAACACCTTAAATATGCTAGTCCGAGGTTAGCTCCTCTCCTCGCTATTTGTTTTACTGGCTTCATGATTCACGGCT
TGTTACCAGACTCAATGCTGTCTGTTCTCTTAGTGCCAGTCATTAAAAACAAAGCTGGTAAAGTATGTAGCCTAGATAAT
TACAGGCCCATTGCTTTGGCCAGCGTACTGTCAAAAGTCCTAGAACGAATCCTGCTGGACAGAATATATGACTTTATCAC
CTCCACAGATAACCAGTTYGGCTTTAAAGCCAAACATGGCACTGACTTGTGTATATATGCCTTAAAGGAAATTGTCAACA
AATACAGAGGTCAAAACTCATCAGTTCTGATGTGTTTTATCGATGCCTCCAAAGCTTTTGATCGTGTTAATCATAGCAAG
TTGTTTTTTAAACTGAGCCAAAGAGGTGTCCCCACATACATTGTGAGAATTCTGGCTTACTGGTATGCTCACCAGACTAT
GCAAGTAAAATGGGGTAAAAGTGTCTCAGCCCCATTTGGGGTTAGCAATGGTGTCCGACAAGGGGGAATTTTGTCCCCAA
TTCTTTTTAATCTATATATTGATGATCTGTCCAAGCAACTGAAAGCCTGTAATACTGGGTGCATGATTGGAAATACTCTG
GTTAACCATATCATGTATGCAGATGATCTGGTGATTTTTAGTCCATCTAGCGCTGGTCTTCAACAGCTCCTTACTATATG
TACTGTGTATGGTGTCAAACATGACATCAAATACAACGCCAGTAAGAGTGCTATCTTGATCTGTCMAACCAAAGAGGACA
AATGTTTAAACTTCCCTGACTTCAAATTGTCTGACAAAAATCTTGGTGTCTGTGATGAAGTAAAATATCTTGGTCATTTT
ATAACAGAACACATGACCGATGACAAGGACATTTCTAGGCAATGTCGTATGATGTATGCACAAGCAAACAGTCTCTTACG
CAAGTTTGGTATGTGTACAGATARAGTGAAGATGTCTCTGTTCAGAGCATATTGTACACCACTCTACACTGCACACTTGT
GGTCAAACTACARAAAGAAGAGCTTACAGAGACTTCAAGTAGCTTATAATGACGCCATGAGGATACTGCTGAAGAGACCG
AGATGGAGTAGTGCTAGTGAAATGTTTGTGGCTGCACGAGTCAATACTTTCCAAGCTGTTTTAAGAAATCTCATGTATAA
ATTCATTKGTCGACTTAATGACTCTGAAAATGAGATCATAGTTGTTTTAACCAACATAAGGCTTAGTAGCACACGCTACC
AGTCCCAGCTGTGGCGACATTGGTACAGCTGTCTCTTTGTAAGGCATTGCTAGGCCTATGTACTTTTACTGTTTGTGTAT
GTCATTTTATGTATTTGTCTCTCTGGACCCTGAGTCTGAAATAAAGTCTATCTA
>Proto2-Snek_Clupea_harengus
AAGACGTTTGGTGGTGGACACATTGCTGGACGAGAGTGACATTGTCTGCCTTCAAGAAACCTGGATGGCCAAGCAAGATC
TGGACAAATTGAACACCCTACACAAGAACTTTCATGGTGCTGGAGAGTCCACTACCGATCTCAGCATGAGAATCGTTCGT
GGGAGGATAGCTGGTGGTGTAGCTATACTGTGGAACATAAAATATGACCCAATGGTGAAGGTGGTGCGTCTTAATGTTGA
CTGGGCTATTGGGTTGGAGTTTAATTATAATGAAAACAAATTTACTATTTTAAATGTGTACACACCATATGAATCCTATG
ACCATGAGGATGAATTTCTGAACAGGTTGGCTTTTATTCAGTCCTTCATAGAGGACAACAGCTCATCTTRKGTCTTTATC
ATGGGTGATTTTAATRCTGACATGTCAGATAAGTCTTTATTCGCACAACATCTGCAGCAGTTCTGTAATGAAACTAAATT
AATTATATCAAGTAAGGCTTTATTGCCTGATACAAGTTTTACCTATGTAAGTGAAGCGTGGCACACAACTTCCTGGCTAG
ACCATATTGTGACCACAGCCGATGCTCATGACTCACTGGAAAGTATAGAGATATGTTATGGGCTAGCCACCACTGATCAC
ATACCAGTTGCTATGCTGCTAAATGTTGAGAGTGTACCCCTGCTGGCCAACAATGGTAATGCTGCTCCCTCAAGTAAACT
GGACTGGTCAAAATTGACCAAAGAGGATATGCACAGATATTCTCTGTTAACTGACAGCTTACTCAGTGATGTTGAATTGC
CTAGGGATGCCCTAATGTGCACGGATANGAANTGCAAGGATAAACATCATGCTGAAAAGCTCTGTGCCATGTATGATGAT
ATTGTCAAATGTCTTTATGCTTCCAGTGAACCTTTTATTAATCACANNAGNNAGGTCNCTAANNNNCNGCCTGGCTGGAA
TGAGTTTGTGTCTGAGCAACATGCTGCTGCTAGAGAGGCCTTTANACTTTGGTCAGAGGCAGGCAGACCCAGACAGGGAG
TGTTGCTTGATAACAAAAAACTCACAAATGCTAGATTTAAATATGCACTTCGTTTTATTAAGAAAAATKAAAACACAATG
AGAGCAGACTCGCTGGCCAGAAAGATGCAGAATAACAATCTTACTGACTTCTGGAAGGAGGTCAAGATCATAAATAATAA
CAGAACTCCCCTCCCTTCTGATATCGAGGGGGTTAGTTGTCCAGAGAAGATTGCTGATCTATGGCGTGAGCACTACAGTA
AACTATTTAATTGTGTTAAAAGTAACACCGTTAGAATTGATAATGAATATAAAGGTCTCTCTGCAGACATGATAGTTAGA
TCAGTAGATATTTATGATTCCATCCACATGCTAGACAACAACAAAGCTTGTGGTATGGATTGTATTTCTGCAGAGCATCT
AAAAAATGCCAGTTATAGACTCAGTCCATTACTAGCCATGTGTCTTACTGGAATTATGGTTCATGGTGTTYTACCGAACT
CTATTATGTCAGTACTGTTAGTGCCTGTTCTTAAAGATAAGGCTGGTAAACTGAACAGCATAGACAACTATCGACCCATT
GCATTAGCCAGTATCTTGTCTAAAGTGTTTGAGAGAATTCTATTAATGAAATTGGAAATGTANNTTCTGACTGCTGACAA
TCAGTTTGGGTTTAAAANAAAACATGGTACTGATCTNTGTATCTATGCTNTGAAGGAGATTNTCTCTAGGTACACAAGTC
TTAATTCATCTGTATTTTTATGCTTCATTGATGCTTCCAAAGCTTTCGATAGAATTTGTCATGAAACAATGTTTATGAAG
CTGCTAGCGAGAGGGGTCCCTAAACCTCTTGTGAGGATTTTGGTGTTCTGGTATGCCAATCAAACTTTTCATGTTAAATG
GGACAATGTTGTATCAGCTCCTTTCTATGTTGGTAACGGAGTTCGACAAGGAGGAATTTTATCTCCCTTTTTGTTTAATG
TTTATATGGACGACTTATCAAGCCAGCTGAATAAGACAAATACAGGCTGTCTTGTAGGTGAATCTATTGTCAATCATCTG
ATGTACGCAGATGATTTGGTGTTACTCAGCCCATATAGTGCTGGGCTGCAACAGATGCTGAGGGTGTGCTCTCAGTATGG
CATAGATCATGATATAAAATATAATGCAAAGAAAAGCCACATAATGATAGTCAGAAGTAATCAGGACAGGAAATTAACCT
TCCCTACCTTTTATTTATCTGGCAGTCCCCTTGGTGTTTGTGAGGAAATAAAATATCTGGGCCATGTCATTTCTGATGAT
TGGACAGATGACAACGATATATATCGACAGCGCTGTAAAATATATTCTCAGGCCAATATGTTATTAAGGAAGTTTTCTAT
GTGCTCAGACTCAGTTAAATGTTCCCTGTTTAGAACCTACATAACACCATTGTACACTGCTCAGTTGTGGTCTAAKYACA
GGAAAAGGAGTATACAGAGACTGAAAGTAGCTTACAATGATGCTTTTAGATTGCTGCTTCATGTGCCTAGGTGGCATAGT
GCTAGTCAGTTGTTTGTGTCTAAGCACGTACCAACCTGTGAGGCGCTCTTGAGACAATTGATGTATGGTTTCATGTGTCG
ACTGGACAAATCTGAGAACTGTATAGTAGAGGCTCTGGTCAACCCTCTAAAGAGCTGCTATCGATTTACTTCGACATTAA
GACGACATTGGCACAAAAGTCTTCATACTTTTTAATGAACTGTATTATGTATGTTGTATCTTCTTGTTTTTCTCTCTTTT
TTATAGTTGTATGTCTGTTATTTTATATGGAACTTGGCGTCTGAAATAAAGATTTATATATAT
>Proto2-Snek_Cyprinus_carpio
GCTGACAGCTGTGGAGGGGCACTGTGACCCGGATGCTATCTGCTTCACTGCCGTGGAGACACAACTGGGTCTTGCGCCCA
GCGAGTCAGGTCTTCCCTCGGCTGTKTTGGAGAGGCCAATGNNNNNNNNNNNNNNNNNNNNNNNNNNNNNNNNNNNNNNN
NNNNNNNNNNNNNNNNNNNNNNNNNNNNNAGATGGCGGAAGACCGGCTCAGTCTGTGGATCCAGCCCTGGGACGAACGCA
GACTCCCCCATGGAGCAGGGTGGTTAAGGATGGGCGCCGGCTGAAGCAGGTACGGCTGAAGCAGGTATCTGAGAACCCTG
CACATCGAAGCCCCACACCTCGCACTGTAAAAACTCCAGCAAGGNATGGGAGAAAGAAAACTGGCATAATTGGGACTGGT
GTGGTTAGTAATATACTGGCTGTTAAAACAAAGATGGTAAAGGTATTTGCAACAAAGTTTGATCTTAGTGTTGATGCCGA
TACCCTTAGTGACTACTTAAAGATGAAGCTGAATCGGGAAGTGTCATGCAGAAAAATAGAGGCGACACAGAGCAGATYTA
GCTCCNNNNNNNNNNNNNNNNNNNNNNNNNNNNNNNNNNNNNNNNNNNNNNNNNNNNNNNNNNNNNNNNNNNNNNNNNNN
NNNNNNNNNNNNNNNNNNNNNNNNNNNNNNNNNNNNNNNNNNNNNNNNNNNNNNNNNNNNNNNNNNNNNNNNNNNNNNNN
NNNNNNNNNNNNNNNNNNNNNNNNNNNNNNNNNNNNNNNNNNNNNNNNNNNNNNNNNNNNNNNNNNNNNNNNNNNNNNNN
NNNNNNNNNNNNNNNNNNNNNNNNNNNNNNNNNNNNNNNNNNNCGTCTGGTTGTGGATACATTGCTGGATGAGTGTGACA
TTCTGTGCTTGCAAGAAACGTGGCTGGCGAAACAAGATCTGGATAAGCTGAACACTGTACACCTAAACTTTCATGGGGCT
GGAGAGTCCACTACTGACCTCAGTACAAAGCTGGTTCGAGGTAGGATAGCTGGTGGTGTAGCAATATTGTGGAACATCAA
ATATGACTCAGTAGTGAATGTGGTGCGCTTAAATGTTGACTGGGCCATAGGGCTAGTGTGTAATTTTAATGAAAAGAAAT
TTATTGTCTTAAATGTTTATACACCGTATGAATCATATGAGCATGAGGATGAATTTTTGAACAGGTTAGCTTTTATTCAG
ACATTCATAGAGGAGAATAGTTCATCTTGTGTCTATGTTATGGGTGATTTTAATGCCGATATGTCAGATAGAAAATCTTT
ATTTGCAACACACTTACAGCAGTTTTGTAATGAGTCTAACTTAATTCTATCGAGCACTGCTTTGTTGCCTGACTCAAGTT
TTACCTATGTTAGTGATGCGTGGAACACAACATCTTGGTTAGACCATATTGTTACCACAGCTGATGCTCATGCCTCACTG
ATAAATGTGGAGATCTGCTATGAACTTGCCACCTCAGATCATATACCTATTGCTGCTTTGTTAGATGTTGAAAAACTCCC
CCGGCTGTCCAGGAATAAGAATGCAGCTTCAAGTAAACTGGACTGGTCAAAGCTGAGTAAAGAGGAGGTGGCTGAATACT
CAGTGCGAACTGAAAGTTTTCTAAATAATATTCCACTGCCTTATGAAGCCCTAATGTGCTCAGATATTAATTGTAAGGAT
GTGCTACATGTTGAAAAACTCTGTGCCATGTATGATGGTATTGTGAAATGTCTTAATGTTTCCAGTGTACCATTCTGTAA
AAGAAAATGTAAAGTGCTTAACATTAGACCTGGGTGGAATGAGTTTGTGGCTGAGCAGTATGCTGAGGCAAGAGAGGCCT
TTAGACTCTGGTCAGAGGCAGGAAAGCCCAGACATGGGGAATTGTTAGATAGAAAAAAAATTACAAATGCTAGAGTTAAG
TATGCACTACGTTTCATTAAGAAAAATGAAAATACTATGAGAGCAGACTCACTAGCCAGAAAGCTACAGAAAAACAACCC
TACTGATTTTTGGCAAGAGGTCAAAATTATGAATAACAATAAAATATCTTTACCGGCTGATATTGAAGGTATTAGTAGCC
CAGAAAAAATAGCTGAGCTCTGGAGAGAGCATTACTGTGACTTATTCAACTGTGTCAAAAGTAACCCAGTTAGAATCAAT
CATGAACATACTGATTTCTCAGCAGATATGATGGTTAGGGTAGCAGATATCTATGTTGCCATTAATATGTTGGAGAACAA
CAAAGCCTGTGGTATGGACTACATTAATGCAGAACATCTAAAATATGCCAGCCATAAGCTCTGTCCTTTGCTTTCCATGT
GTTTTAATGGTTGTTTGGTTCATGGTGTCCTGCCTAATGCTTTTATGTCTGTTTTGTTACTACCTGTGCTTAAAGACAAG
GCTGGGAAGCTCAACAGTATTGACAATTATCGTCCAATTGCATTAGCCAGTATCTTGTCTAAAGTTCTGNNNNNNNNNNN
GYTAACAAAGTTAGAAATGTATGTTCTTACTACTGACAATCAGTTTGGGTTTAAAAGAAAGCATGGAACCGATTTGTGTA
TCTATGCTCTTAAAGAGATTGTGTCAAGGTATAACAGCCTGAATTCGACCATGTTTTTATGTTTTATTGATGCGTCAAAG
GCATTTGATAGAATCAATCATGAACGACTGTTTGTAAAATTGCTTGATAGAGGTGCCCCTACATTTTTAGTGAGAATTCT
AGTGTTTTGGTATGCCCATCAAACGTTTCAGGTCAAATGGGACAATGTTGTATCTGCTCCATTTTATGTCAGTAACGGAG
TGAGACAAGGAGGAATTATGTCTCCTATTTTATTCAATGTTTATATGGATGAACTGTCAGACCAGTTAAATAGGTTAAAA
ACTGGCTGTCTTGTGGGCAACACTGTTGTTAATCATYTAATGTATGCAGACGATCTTGTCCTGCTCTGTCCTTACAGCGT
TGGGCTGCAGCAGATGCTGAAAGTCTGCTCGCAATATGGCTTTGATTATGATATTAAATATAACACTAAGAAAAGCCACA
TAATGGTAGTTAGAAGCAATGAGGATAATAAATCAACTTTTCCGACTTTTTATTTGTCAGACAGCCCTCTTGCTGTGTGT
GAGGAAGTTAAATATTTAGGTCATGTGATATCTAATGACTGGACGGATGACAAAGACCTATACCGTCAGCGTTGTAAAAT
TTATGCTCAAGCCAATATGCTCATAAGGAAGTTTTATATGTGTTCTAACTCTGTGAAGTGCTCTTTGTTTAGAACCTACA
TCACACCGCTATATACTGCTCAATTGTGGTCTAACTATAAGAAAAAGAGTATGCAGCGGTTAAAGGTAGCATACAATGAT
GCAATGAGGTTGCTGCTCCGTGTCCCTAGGTGGCATAGTGCCAGTAATTTGTTTGTGTCTAATAGAGTGCCAACCTGTGA
GGCACTCTTAAGGCAACTGATGTTTGGTTTTATGTGTCGACTGGACAATTCAGTGAACCATATAATCGAAGCCCTAGTCA
GTCCTTTGAAAAGCTGTTATAGATACACTTCGAGGCTTAGACGACACTGGTGTAATAGCCTGTATATTCTATAGGCTATT
ATGGAATTTTTATGTATTTTTGTATTTCCTTTCTTATGCTGTATGTTGTGTTATATGGACTTGTGTCTGCAATAAATCTT
TATTATTATA
>Proto2-Snek_Emydocephalus_ijimae
ATGGCGGCTGCTACGGCAGCACGGCGTGCAGCGGGAGAGTTGTCCCGAGAGTTCACTCGCTTTAAACCGGAGATTTACCG
AACTTCTGACGGTAAAGTCTTGGTTGAGGATGAATTGCTGAACTTTATTGTGATTAAGATGCGAACTTTAAGCCATGATG
ACATTATATCGATTGTTACAAGCAGCTTCAGCTCTGAACGGATTGAGTCCTCAAAGGCGGTCCTATCAGAATTGCTTCCA
CACAGCAAACGATGGGTTACGCACAGGGGACAAAAGAAGGATATAAACAACGTTAAAATGTGCCTGCAAGTGCTTAATGA
GTGTGGAGAAGATATACCAAGATTTGTTTCGCATTTCCTGGATGAACTACCTCCTGTTTCATTTAATCACATCGATGTCT
CAGCGCTCCTCGGGAGAATGCAGCAAATTAATAAGGACATTGACTATCTAAAAACAACTATGAACACCCAGGTAGCTGCC
TGTGCCACACTGCGGGAGGTCTCCGTTGCTTTTGACAACCGCCTATCTGCTGTGGAGAAGCCATTTGGATCAGGCGCTAC
TTCATCGGCAGCCGGCTTCTCTGCCATGGATACATCGGGTCCTGCTCCGAGCATGTCGGGCTTTCGCTTGCTCTCTGGGG
AAAAGCAGCTGGCTCTTGCTGGCCTTCACAGCCCTGTTGGAGTCAAAGGAGAGACGGGAGCGCCGCCTGGTGAGACTGTG
GGGAGCCAACTAGCCCTGCCTGCGGACTCAACACCGGGTCGTATGACCTCCCAGTCGTGGAGTATGGTGGTTAAGGAAGG
TCGCCGTACAAAGCTGGGTCCCAAGACTGCTCATCGTGGCCCTCCACCCCCCATGGTCAAAGCTCTCGTGAGGCATGAGA
GGAAAAAGGCTGGTATAATCGGAACCGGTATTATAAGCAACATTCAGGCGATCAAAACTAAGTTGGTGAGTGTGTTCGCT
ACCAAGTTTGATCTCAATGTTGATGCTGACACTCTGAGTAAATACCTACGAGGGAAGCTAGGACGGGAAGTGAATTGCCG
AAAAATTGAGACGTCACAGAGCAGATTTAACTCCTTCTGTGTCATGGCTGAATGCAACGATGTGGCGGAAATGTACGATC
CACAGCTATGGCCCGCTGGGTCATTTGTTCGACGCTACTATGAGCCTCGCCGCCCCAGAGGAGCAGTTGGTGGTTCGACT
ACAACTGAGGAGGCCCCCTGCTCTCGGCAGGCTGGGATGCAGTCGGGTGTTGGAGCTGGGATGCTTGCTACACCGGAGAC
GGAGACGGTCAGCTGCCCCGTAGGCAGGAGTCATACGGATCGCCAGTAATGAGGATCATCTCATATAACACTCGCGGGTT
GYGAGTAGGTCACACTGCTGCTGACAAATCAAGACGTCTGGTGGTAGATACACTTCTTGAACAATGTGATATTTTGTGCC
TCCAAGAAACCTGGCTGGCTAAACAAGACCTGGATAAACTGAACACATTACACAAGAACTTCCATGGTGCTGGTGAGTCC
ACTACTGATCTCTGCACCAGAATAGTCTGGGGTAGAATAGCTGGGGGCGTTGCCATATTATGGAACATTAAATATGATCC
ATTGGTGAAGGTGATACGCTTAGATGTGGATTGGGCCATTGGATTAGAATTTAATTTTAATGGAAAGAAATTTACTGTTT
TAAATATTTATACACCCTATGAATCCCACGAGAGTGAGGATGAATTTCTGAACAGATTAGCTTTCATTYAGTCATTTAAA
GACGATAATAGTTCATCTTGCCTCTATGTCATGGGTGACTTTAATGCTGACATGTCTGATAGTAAGTCGTCATTTGCAAA
GCACTTGCTGCGATTTTGTAATGAYTCTAAACTTATTCTGTCTACTAAAGCTTTATTGCCGGACACAAGCTTTACTTATG
TTAGTGAAGCATGGCATACGACTTCTTGGCTGGACCATGTAMTAACCACAGCTGATGCTCATNAACTCTCTGAAAAGTGT
TGAGATATGCTATGGTYACGCTACCTCTGATCACATACCAATTGCTATGGTGCTAAATCTTGTGGATATTCCTTKTGTGA
CCAATAAAAATAATGCCGCTCCTTCTAAGAAACTGGACTGGTCAAAACTGAAAGATGAAGACAAGGCTGGATACTCTCTG
CTAACTGACTGTCTTCTGAACAACATTGTGTTGCCTAAAGAGGCCATAATGTGCTCAGATACAAACTGTAAGGATGTGCA
TCATGCAGAGCTTCTCTGTGCTATGTTTGATGATATTGTGAACTGTCTTAATGCTTCCACTGTACCTTTTCATGAACAAA
AACGTAAGGTGCCCAAGAGTAGAGCTGGGTGGAACGAGTTTGTGTCTGAGAAACATATTGCTGCTAAAGAGGCTTTTGCA
ATTTGGTCAGAAGCAGGTAGACCTAGGCAGGGGGTGCTTTTAGAGAACAAAAAACTCACAAATGCTAGGTTTAAAAATGC
ACTTCGCTTTATTAAGAAAAATGAAGATGCGATGAGAAAGGATTCGCTTGCCAAGAAGCTTCTGAATAAGAGCTGCACCG
ACTTCTGGAAGGAGGTTAAGGTCATGAATAATTGTGCGACCTCCTTGCCTTCCAATATTGAGGGTATCAGCAGCCCAGAT
GGCATAGCTGATATCTGGCGGTGGCACTATTACAATCTCTTTAACTGTATTCCAAGCAACAAGCTTATTATTGATGTTGA
CAGTGCTGACTCTACAGCGGATATGCTAGTTAAGGCAGAAGATATTTATAATGTCATTAAAACGCTGGAGAATAATAAAG
CTTGTGGTATGGACTACATAACTGCAGAACATCTAAAATATGCAAGCTACAGACTCAGTCCCTTGCTCTCCTTGTGCTTT
ACTGGTCTCTTGATTCATGGTATTCTGCCTAACTCTATTATGTCTGTCCTGCTAGTACCAGTGCTTAAAGACAAGGCTGG
GAAATTGAATAGTATAGACAATTATAGACCTATTGCYCTGGCAAGTATTTTATCAAAAGTACTGGAGAGAATCTTGCTAA
CAAAGTTAGAAATGTTCATCCGTACYTCAGACRATCAGTTTGGCTTCAAAAGARAGCATGGTACTGACTTCTGTATCTAT
GCTCTCAAAGAGATTGTATCTAAATATACAAGTCTCAATACATCTGTCTTTCTTTGTTTTATTGATGCGTCGAAGGCATT
TGACAGAATCAATCATGAAAAATTGTTCAGGAAATTGCTGGGAAGAGGTGTCCCTAAATTCTTAGTGAGAATTTTAGCGT
TTTGGTATGCCCATCAAACTTTTTATGTAAAATGGGACAATGTTATATCTGCGCCATTTTGTGTGTGTAATGGGGTCAGG
CAAGGTGGCATATTGTCTCCTATTTTATTCAATGTTTATATGGATGATTTATCCTATCAACTGAATAGGTCCAATACAGG
CTGCTGTGTGGGCAGTTCTATTGTGAACCACCTTATGTATGCGGATGACTTGGTCTTAATCAGCCCATACTCGGCTGGGT
TGCAACAGTTGTTGAAGGTTTGCTCCCAATTCGGCATAGATCATGATATTAAATACAACCCTAAGAAAAGTTGCATTATG
ACGGTAAGAAGCACTGGAGACAGGAATTTGAGGTTTCCGACCTTTTATCTGTCTGACAGTCCCCTTGATGAGTGTGAGGA
CATTAAATATCTTGGTCATGTCTTGTCTAATGACTGGACAGATGACAAAGACATATATAGACAACGTTGTAAATTATATG
CTCAGGCGAACATGCTGATTAGGAAATTTTCTATGTGTTCTGTCGCTGTTAAGTGCTCACTTTTCAGGGCCTACATTACC
CCACTATATACTGCTCATTTGTGGTCTAACTTCAAGGCACTGAGTATGCAGCGGCTCAAAGTAGCTTACAACGACGCTCT
GAGGCTCCTGCTTCATGTCCCAAGGTGGCATAGAGCCAGCCAGTTATTTGTGTCCAATAGGGTGATAACATGTGAGGCTC
TTTTAAGAAAGTTGATGTTCAGTTTTATCTGTCGTCTTGATCTGTCTGAGAACAACATAATACAATCCTTAGTCAGCCCA
AGGAGTAGCTGCTACAGATTTACTTCTATGCTGAGGCGACACTGGTGTAAGAGGTTATATAAATTTTAATAGCTTTATAA
CCTGTACCTTATGTATCTCGGCATCTTATATATTACCTCCTTCTTTTATGTCTGTTTTGTTTGTTTTGTTGTTCTTGTAT
ATGGACCTGTGTCTGCAATAAAGATTTTATTA
>Proto2-Snek_Epinephelus_lanceolatus
CATGTGAGAAAGAAGACCGGCATAATCGGGACTGGTGTGGTTAGCAATATACTGGCTGTCAAAACAAAGATGGTAAGAGT
ATTTGCTCCAAAGTTTGATCTCAGCGTGGACGCCAACACTCTCAGTGACTACTTAAAAACGAAGCTGAGTCGGGAAGTGA
AATGTAGAAAAATAGAGACGACACAGAGTAGATTCAGGTCCTTCTGTGTCACCACTGAATGTAATGATGTGGCGGAGCTG
TACGATCCGCAGCTTTGGCCTGCTGGGTCTTATGTCCGACGCTACTATGAGCCTCGCCGCCAAAGAGGAGCAGACGGAGG
CCTGCCTGGTCCAGAGGATGTCCCCCGCCGCCAGGATGAGGGGCTACTGCGCGGTGACGATGCTGGGGTGCCTGTCACAT
CTGTGGGGGAGGACGGGATGAAGGCCAGCTGCTCAGCAGGGAACAACAAAGATCATTAAATGCGTGTTGTTTCATACAAC
ACTCGCGGTTTGCGWGTRGGACATACTGCTACGGATAGATCAAGACGTTTGGTGGTGGACACAYTGCTGGACGARTGTGA
CATTCTGTGYCTTCAAGARACCTGGMTKGCSAAACAAGATCTGGATAAGYTGAACACWCTRCACAWGRACTTYCATGGKG
CTGGAGAGTCCACNACTGANCTCAGCACRARRCTRGTTCAAGGTAGRATAGCTGGTGGWGTGGCTATMYTKTGGAACATC
AAATATGACCCACTGGTGAAGGTGGTGMRWCTAAATGTTGACTGGGCCATAGGGCTAGAGWTTMATTWTAATGAAAAGAA
RTTTAGTATTTTAAATRTTTATACACCGTATGAATCCTATGAGYMTGAGGAYGAATTTCTGAACAGGYTAGCTTTTATTC
AKTCCTTCATWGAGGACAAYRGTTCAWCTTGTGTCTAYGTCATKGGKGATTTTAATGCTGACATGTCWGAYAGCAAWTCT
NTWTTTGCAAMACACCTGCWRCAGTTTTGTAATGAYWMTAAWTTAATTCTATCGAGTAAAGCWTTGTTGCCTGAYAAAAG
TTTTACCTATGTTAGTGAAGCGTGGCACACAACGTCTTGGTTAGACCATWKTGTGWCCACAGCWGATGCTCATGCCTCAY
TGGAAAATRTGGAGATATGYTATGRACTTGCYACCTCTGATCACATACCWATTGCTRYRYTGTTAAATGTTGAGAATGTC
CCYCTGCTGTCCAGTAATAGTAATGCTGCTTCCTCAAGTAAACTGGACTGGTTAAAACTGAGCAGAGAGTATACGGCTGG
ATACTCACTGCTAACGGACAGCTTTCTAAATAATATTGTCTTGCCTAAAGAGGCCCTAATGTGCTCAGATATGAATTGTA
AGGATGTGCAACATGCTGAAAAACTCTGTGCCATGTATGATGTTATTGCGAAATGTCTTAATGCTTCCAGTGAACTCTTT
TGTAAAAGTAAATGTAAGGCACCCAACATCAGACCTGGGTGGAATGAGTTTGTGGCTGAGCAGTACGCTGAGGTAAGAGA
GGCCTTTAGACTCTGGTCAGAGGCAGGTAGGCCTAGACAGGGGGTATTGCTACATACTAAAAAACGCACAAATACTAGAT
TTTACTATACTACTAGACAAGTATGCACTCTGTTTTATTAAGAAAAATGAGAACACAATGAGAGCAGACAAGCTTGCCAG
AAAGCTACTGAATAACAATGAYTWAAWGRYKTCTGGAAAGAGGTCAAAGTTATGAATAACAATAAAACTCCCCTACCGTC
TGACATTGAAGGKGTAAGYAGCCCAGAAAAAATAGCTGAGRTATGGCGTGAGCACTACTGTARCCTTTTTAATTGTGTTA
AAAGTAACCCGGTTAGAATTGATCATGAACATACTGGTCTCTCTGCAGACATGATAGTTAGGGCAGCAGATGTCTATGAT
GCCATTAACATGTTGGATAATAACAAAGCCTGTKGTATGRACTGCATTACTGCAGAACATCTAAAATATGCCAGCTATAA
GCTCAGCCCTTTGCTTTCCATGTGCTTTACTGTTTTTTTGGTTCATGGTGTTCTGCCCAATTCTATTATGTCTGTGATGT
TAGTGCCCGTGCTTAAAGACAAGGCTGGTAAGCTCAACAGTATAGACAATTATWGACCTATTGCATTAGCCAGTATCTTG
TCAAAAGTACTGGAGAGAATACTGTTAACAAAGCTAGAAATGTATGTCCTTACTACTGACAATCAGTTTGGTTTCAAAAG
AAAACATGGAACTGACCTGTGTATTTATGCTCTTAAAGAGATTGTATTTAARTACACAAGCCTTAATTCATCTGTATTCC
TATGCTTTATTGATGCGTCCAAGGCATTTGATAGAATTAACCATGAAAAATTATTTGTAAAATTGCTAGATAGAGGTGTC
CCTAAATTTTTAGTGAGAATTTTAGTGTTTTGGTATGCCCATCAAACGTTTCAGGTTAAATGGGACAATGTTGTATCTGC
TCCATTCTGTGTTAGTAACGGAGTGCGGCAAGGAGGAATTTTGTCTCCTATTTTATTTAATGTTTATATGGATGAATTAT
CAAAWCAGYTAAATAGGTTAAAAACTGGCTGTCTTGTGGGCAACACTATTGTTAATCATCTTATGTATGCAGACGACCTG
GTCCTGCTCAGTCCRTAYAGTGCTGGACTGCARCARNTRTTGAAGGTGTGCTCTCAATATGGCCTTGATCTTGACATAAA
ATATAACGCTAAAAAAAGCCACATAATGATAGTTAGAAGCGATGGGGACAGGAAATCAACTTTTCCGACCTTTTATTTGT
CAGACAGTCCTCTTGCTGTGTGTGAGGAAATTAARTACCTAGGTCATGTCATATCCGATGACTGGACGGATGACAAAGAT
MTNTATMGACAGCGCTGTAAAATTTATTCTCAAGCTAACATGCTTATAAGGAAGTTTTCTATGTGCTCTGAYKCTGTGAA
GTGTTCCCTGTTCAGAACCTACATCACACCGTTATATACTGCTCAAYTGTGGTCTAACTATAAGAAAAAGAGTATGCAGA
GGCTCAAGGTAGCATACAATGATGCAATGAGGCTGCTGCTTTGTGTCCCTAGGTGGCATAGTGCCAGTCAATTGTTYGTG
TCCACTAGAGTGCCAACCTGTGAGGCACTCTTAAGACAGCTGATGTTTAGTTTTATGTGTCGCCTGGACAAGTCAGAGAA
CCACATAATAGAAGCCCTAGTCAGCCCCCTGAAAAGCTGCTATAGATTCACTTCTAGGCTGAGACRGCAYTGGTGCAATA
GCTTGTATATCTTATRATATG
>Proto2-Snek_Epinephelus_moara_a
TCGTACAACGCGCGGGGCCTTCGTGTTAGTCATAGCGCTGAGGATAAATCACGCCGACTCATCATTGACAGGCTCCTAGA
GAASTGTGATGTACTGTGTGTGCAAGAGACAWTTTTAGCAGTGCAGGACTTRGAAGGCCTAAATTCATTACAYTGTGATT
TCTATGGAGCTGGGGTATCCACCACTGACCTCWGCTTAAAATTAAATCATGGAAGGATACCTGGGGGAGTGGCTATCCTC
TGGAAAAAGAAATATGATTCTGTGATCAAAGTAGTCAGAGTGGATGTAGATTGGGCTATTGGAATAGAAATAAATTGCAA
GGACACTAAGTTTATTATTTTGAATATCTACACGCCTCATGAGTGTTATCAAAATGAGGGTGAATTCCTCAATAGATTAG
CCTTTGTTAACTCCTTCATCCAAGATAATTCCTCCAGCAGCATCTTTGTTTTGGGAGACATGAATGCAGATATTTCTGAT
GAGAACTCTTTGTTTGCAAGACATTTAATACAATTCTGTACTGATGGAGGCTTAACCCTCTCTAGCAAAGTGCTTTTGCC
TGAAAACAGCTTTAGTTACATCAGTGAAGCTTGGCATACCACCTCATGGTTGGACCATTGTGTTTGTACATCAGATGCAC
ATGCTTCCTTGGAAGCCATGGAAATCTATTATGATTATGCCATAGCCGATCATATACCCTTTTCTATATCTTTGAATGTG
GAAAAATTACCAATGGTGTCTACTGTGGGAAATAACCCAATTTCAGGAAAACTGGAGTGGTGTAAATTAACTAAGAATGC
CATGAATAAATATTCCATCATGACAGACAACTTACTGGGAAATATTGAGCTACCCAAAGATGCAATAAGATGCTGTAATG
TGAACTGTGAGAACCCACAACACGGGAAAGATCTTTGTGWCTTTTATGATTCTATTGTGGAGTCACTTCTTACCTCCAGT
AAACCACTGTATAAAATTCAGTCTAAGGTATATAATGTCAAACCAGGCTGGAATGATTATGTGGCAGAGCTTCATGGGAC
AGCCAGAAAAACATTCAAAGCTTGGGTAGAATCAGGTAGAGGCAAACAGGGGCCTCTATTTGAAGAGAAGAAACGTTCTC
ATGCAAATTTCAAATATGCTCTTCGATTTATTAAAAAATATGAGAAGTCTATGAGATCTGACTCACTGGCTAAGAAGTTG
CAAAACAACAATGTTAATGATTTCTGGAAGGAAGTCAGATGTATGAATAATTGTAMTATGACTCTGCCATCGAATATTGA
AGGGATTAGTGATCCTGATAAAATATCCCAGATGTGGCGACAACATTACTTTGAATTATTTAACTGTGTTGGTAGTAATC
AATTTGAAGTGGGTACTGCTGATACAGATGTGAACATAGTTATCAATTCAGAAGAGGTTCACTCTGCTATTTTAGCATTA
GATGACAATAAATCATGTGGAGCTGATAAGATAACTGCTGAACATTTAAAATATGCAAGCAAAAAACTTTGTATCTTACT
TGCTATCTGCCTGACAGGTTTACTAAGCCATGGAATCCTGCCTGACTCTATCATGTCTGTCTTGTTAGTGCCTGTAATCA
AAAACAAAGCAGGCAAAATAAACAGTATAGAGAACTACAGGCCTATTGCATTAGCCAGTATCTTATCTAAAGTTGTGGAG
AAAATCCTTCTCAATAGGCTGGAAGATTACATAATCACAAGTGACAACCAGTTTGGTTTTAAACGGAAACATGGCACTGA
CATGTGCATTTTTGCCTTAAAAGAAATTTTAGACAAATACAACAGACAGAACTCAACTATTTTTATGTGTTTTATCGATG
CCTCCAAGGCCTTCGACCGCATCAATCATGAAAAATTGTTTAATAAATTGCGTGTTAGAGGGGTCCCCACGTGGATTTTA
AGAATTCTTGTCTACTGGTATGCTCATCAGACCTTCCAGATAAAATGGGGAAACTCTGTGTCAGAACCTTTCCGAGTCAG
TAATGGGGTGAGACAGGGTGGAATTTTGTCCCCTTTTCTTTTTAATGTATATATGGATGACTTGTCACAGCAGCTGAATG
TATGTAATACAGGGTGCATGGTTGGCTCTATGTTAATCAATCACCTTATGTATGCTGATGATTTAGTAATTTTTTGCCCA
TACAGTGCTGGCTTACAACAGCTATTGAAAGTCTGTACACAATATGGTTTTGACTTCGACATCAAATATAATGCAACTAA
GAGTAACATTATGATAGTCAGAAGTAAAGGTGATAGGAAATTAGTTTTCCCTGATTTCTTTTTATCTGGTTCTGTTCTTG
AAGAATGTAATGAGGTGAAATATCTTGGCCATCATATTGTAAACGATCTGACAGATGATAAAGATATTAACAGGCAGTGT
CGCAAGCTTTACTTGCAGGCCAATCAGCTTGCACGGAAGTTTAGCATGTGCACTACTCATGTTAAGGTAGCATTATTTAG
AGCATACTGTACTCCTCTGTACACTGCCCATTTGTGGCGTGTTTATAGCAAAAAAAACATGCAGAGACTAAATGTGGCCT
ATAATGATGCCATGAGGATGCTTTTAAAGCTTCCCCGTTGGTGCAGTGCCAGCGAGATGTTTGTGAATGTTGGGGTGCCG
AACTGCTCTGCTGTAATACGCAATCTCATGTACAAATTTATGTGCAGGCTGTCGGCCTCAGGAAATGACATCATATTGTA
CCTGTGTGACGGTAAGAAGAGCTCGTTTCGGTTCTCTTCAAGACTGTGGAGCCATTGGCGCTCCAGTCTGTATAGCCTCC
AGTCTGATAGCCTACCTGATGTCTGTCCCTCCGTGACTACATCTGGTTGATAATGGCTGCTATGACTGTGATTGATGTAC
GTTTTTATTGTATTGTTGCATTGTTGTTTTTATTGTCTGTCTTTATGTATTTTTTAGTCACTATGGACCTCTTGCTTGTG
TCCTTAATAAAGTCTTTATATTATA
>Proto2-Snek_Epinephelus_moara_b
AACATTATGTCGAGCCTAAACCTAGCATAGTAAAGAGGAGTGCTATTGAGGCATTTTCAAAACATAGAGACGACACAGAG
TAGATTCAGCTCCTTCTGTGTCACCGCTGAATGTAATGATGTGGCGGAGCTGTACGATCCGCAGCTTTGGCCCGCTGGGT
CTTTCATCCAACGCTACTATGAGCCTCGTCGCCCTAGAGGAATAAACGGAGGCCCGTCTGGTCCAGAGGATGCCCCCCGC
CCTCAGGATGAGGGGCTGCTGCACGGTGGCGATGCTGGGGTGCCTGTCACATCTGTGGGGGAGAACGGGATGAAGGCCAG
CTGCTCCGCAGGGAGAGACAAAGATCATTAAATGCATGTTGTTTCATACAACACTCGCAGTTTGCCAGTAGGTCATACTG
TAACTGATAGATCAAGACGTTCGGTGGTGGACTCACTGCTGGACGAATGTGACATTCTGTGCCTTCAGGAAACCTGGATG
GCGAAACAAGATCTGGATAAGTTGAACACTCTGCACATGAACTTCCATGGGGCTGGAGAGTCCACGACCGATCTCAGCAC
GAGGCTGGTTCGAGGTAGGATAGCTGGTGGTAGTGCTAGAGTTTAATTAAAATGAAAAGAAATTTACTGTTTTAAATGTT
TATACACCGTATGAATCCTATGAGCATGAGGACGAATTTCTGAACAGGTTAGCTTTTATTCAGTCCTTCATAGAGGACAA
CAGCTCATCTTGTGTCTACGTCATGGGTGATTTTAATGCTGACATGTCAGATAGCAAATCTGTATTTGCAGCACACCTGC
AGCAGTTTTGTAATGATTCTAAATTAATTCTATCGAGTAAAGCTTTGTTGCCTGACACAAGTTTTACCTATGTTAGTGAA
GCGTGGCACACAACGTCTTGGTTAGACCATATCGTGACCACAGCTGATGCTCATGCCTCATTGGAAAATGTGGAGATATG
TTATGAACTTGCCACCTCTGATCACATACCTATTGCTGCACTGTTAAATGTTGAGAATGTCCCCCTGCTGTCCAGTAATA
GTAATGCTGCTTCCTCAAGTAAACTGGACTGGTTAAAACTGAGCAGAGAGGATACGGCTGGATACTCACTGCTAACGGAC
AGCTTTCTAAATAATATTGTCTTGCCTAAAGAGGCCCTAATGTGCTCAGATATGAATTGTAAGGATGTGCAACATGCTGA
AAAACTCTGTGCCATGTATGATGTTATTGTGAAATGTCTTAATGCTTCCAGTGAACTCTTTTGTAAAAGTAAATGTAAGG
TACCCAACATCAGACCTGGGTGGAATGAGTTTGTGGCTGAGCAGTACGCTGAGGCAAGAGAGGCCTTTAGACTCTGGTCA
GTGGCAGGTAGGCCTAGACAGGGGGTATTGCTAGATACTAAAAAACGCACAAATACTAGATTTAAGTATGCACTCCGTTT
TATTAAGAAAAATGAGAACACAATGAGAGCAGACTCGCTTGCCAGAAAGCTACTGAATAACAACCTTAATGACTTCTGGA
AAGAGGTCAAAGTTATGAATAACAATAAAACTCCCCTACCGTCTGACATTGAAGGTGTAAGYAGCCCAGAAAAAATAGCT
GAGRTATGGCGTGAGCACTACTGTARCCTTTTTAATTGTGTTAAAAGTAACCCGGTTAGAATTGATCAKGAACATACTGG
TCTCTCTGCAGACATGATAGTTAGGGCAGCAGATGTCTATGATGCCATTAACATGTTGGATAATAACAAAGCCTGTGGTA
TGGACTGCATTACTGCAGAACATCTAAAATATGCCAGCTWTAAGCTCAGCCCTTTGCTTTCCATGTGCTTTACTGGTTTT
TTGGTTCATGGTGTTCTGCCCAATTCTATTATGTCTGTGATGTTAGTGCCCGTGCTTAAAGACAAGGCTGGTAAGCTCAA
CAGTATAGACAATTATCGACCTATTGCRTTAGCCAGTATCTTGTCGAAAGTACTGGAGAGAATACTGTTAACAAAGCTAG
AAATGTATGTCCTTACTACTGACAATCAGTTTGGTTTCAAAAGAAAACATGGAACTGACCTGTGTATTTATGCTCTTAAA
GAGATTGTATTTAAGTACACAAGCCTTAATTCATCTGTATTCCTATGCTTTATTGATGCGTCCAAGGCATTTGATAGAAT
TAACCATGAAAAATTATTTGTAAAATTGCTAGATAGAGGTGTCCCTAAATTTTTAGTGAGAATTTTAGTGTTTTGGTATG
CCCATCAAACGTTTCAGGTTAAATGGGACAATGTTGTATCTGCTCCATTCTGTATTAGTAACGGAGTGCGGCAAGGAGGA
ATTTTGTCTATTATATTGGTGATATTTATTGATATTTTATTTAATGTTTATTTGGATGAATTATCAGATCAGTTAAATGG
GTTAAAAACTGGCTGTCTTGTGGGCAACACTATTGTTAATCATCTTATGTATGCAGATGACCTGGTCCTGCTCAGTCCAT
ATAGTGCTGGMCTGCAGCAGATGTTGAAGGTGTGCTCTCAGTRTGGCCTTGATCATGACATAAAATATAACGCTAAGAAA
AGCCACATAATGATARTTAGAAGCGATGGGGACAGGAAATCAACTTTTCCAACCTTTTATTTGTCAGACAGTCCTCTTGC
TGTGTGTGAGGAAATTAAATACCTAGGTCATGTCATATCCGATGACTGGACGGATGACAAAGACCTATATCGACAGCGCT
GTAAAATTTACTCTCAAGCTAACATGCTTATAAGGAAGTTTTCTATGTGCTCTGACTCTGTGAAGTGTTCCCTGTTCAGA
ACCTACATCACACCGTTATATACTGCTCAATTGTGGTCTAACTATAAGAAAAAGAGTATGCAGAGGCTCAAGGTAGCATA
CAATGATGCAATGAGGCTGCTGCTTTGTGTCCCTAGGTGGCATAGTGCCAGTCAATTGTTCGTGTCCACTAGAGTGCCAA
CCTGTGAGGCACTCTTAAGACAGCTGATGTTTAGTTTTATGTGTCGCCTGGACAAGTCAGAGAACCACATAATAGAAGCC
CTAGTCAGCCCCCTGAAAAGCTGCTATAGATTCACTTCTAGGCTGAGACGGCATTGGTGCAATAGCTTGTATATCTTATG
ATATGCACAATTTTTGTATTTTTGTATCTCCTTTTTNTATACTATTTATACTGTATGTTGTGATATATGGACCTGTGTCT
GCAATAAAGCTTTATATATAT
>Proto2-Snek_Hemicentrotus_pulcherrimus
GACTAAGAWTRAWAWARATCGTAGGAAWMATTATTGCTGTGATACTGATTTAYTKCTTRARGGAATTWATGTRCRTGMAS
ACGAKGCTYTTTTATGYCGAGATTCCAATTGTGTGAACAAWGACCATGYTAATTATKTATGTAATRCATATKNNNNNNNN
GTGAAATGCTTATGTGATGYTAGTRAATCTCTATWTCAMTGTNAAAACAMWGTTCRTAATAMTAKGCCTGGCTGGAATGA
GCATGTGTCAGAGCTCCACTCTGCTGCTCGTGAGGCTCACCTACTCTGGGTTGAAGCTGGCAAAAACAGACAGGGACGGT
TATTTGAGCTAAAAAAGAGGGCCAATGCACGATTBAAGTATGCTCTCCGTTTTATTAAGAATAATGAGAADGTCATGCGG
GCGGACTCTGTTGCTCGTAAATTGCAGGGTAAAAGTTATTATGAATTTTGGAAAGAAATTAAATGTGTTAATAATAGTAA
AGCGCCTCTTCCAACTAATATTGAAGGTATCTCTGGTGATGAAAAAATAAGTGAATTGTGGTGTAGYCATTATAAGGATT
TGTTTAATTGTGTACAGAGTACRGTGCAGGATGTTACTAATGTTGATTTTGATRTAAATATGGTTATCTCTCCTGAGGAG
GTAAAAGAAGCTATCAGAAAATTAGACGACAATAAGTCATGTGGTCTTGATACTATAACAGCTGAACATTTAAAGTTTGC
AAGTCCGAAACTCATGCCCTTGCTTGCAATGTGCATTTCCGGATTTTTGATTCATGGTATCTTACCAGATAGTATGATTT
CCGTTGTTTTGGTGCCGGTCATTAAAAATAAAGCTGGTCGCATTACTAGTAAGGACAACTATAGACCTATAGCATTGGCT
AGTGTCCTGTCCAAAGTGCTGGAAAAGATATTGCTTGGTAGGTTGGAGATGTATATTCTTACTAAAGATAACCAGTTCGG
TTTTAAAGCCAAACATGGCACTGACATGTGTATATTTGCTCTGAAAGAAATTATTGCAAGTTATCGTAGCAGAAATTCTT
CCTTGTTTCTTTGTTTTCTTGATGCTTCCAAAGCTTTTGATCGGGTAAATCATGAAAAGCTGTTTACGAAAATGGCTGAT
AGAGGTATTCCTAAGTACCTGATTAGGATACTCGTGTTTTGGTATACCCATCAAACWATGATGGCTAGATGGGGAAATAG
TGTGTCTGAACCATTCCATGTCAGTAATGGAGTTAGACAGGGAGGCATTCTTTCTCCCTTTCTCTTTAACCTGTACATGG
ATGGTCTATCCGACAATTTGAATGCTTGTAAAAAAGGCTGTGTAGTTGGCAGTATAGTAGTCAATCATTTAATGTATGCT
GATGATCTCGTTATTATTAGCCCGTCAACTGCTGGGTTGCAGAGTTTGCTCAAGATTTGTTCTGATTATGGGTATGATAA
TGATGTCAAATATAATGCAAAAAAGAGTCATGTTATGATAATTAGATGTAAGGAACACCGTARATTGGTATTCCCRGATT
TTTATTTATGTGGAGCTAAACTCAATGTGTGTACAGAGGTCATGTATCTTGGTCATTTTTTTTACTGAGGACCTTAGTGA
TGATAAAGATATTAGTCGACAGTGTCGTAAATTATATGCTCAAGGTAATATGCTCRTTAGGAAATTTCATATGTGTTCTC
CGGATGTGAAGGTGGCATTATTTAGGGCATACTGTACACCTTTGTACACTGCKCATCTGTGGAGTAATTTTAAGAAGAGC
AGTTTGCACAGGCTTACTGTGGCCTATAATGATGCCATGAGAATGATTCTTAGGGTACCTAGATACTTTAGTGCTAGTCA
AATGTTTGCTGAGTTGAATGTTCCAGTCTGTTCGGCTGTATTACGTAATCTHATGTTTAAGTTCATCCAGAGAGTAGATG
TATCTGAGAATGGTATTGTAAAGGTATTAGTGAACCCCACGTATAGTTGCCTTAGGTACACATCGGGCCTCTGGAAATTT
TGGCTTAATAGCCTGCTGATACGTCGGAATTGATCATATTTTGCATGWTGTTACCAAGGATTATCCAGACTCTTATGGTT
GCAGTATAGTCCTTAGTCCTTGTTGCTAGTTATAGTATCTAGTTTTCTATTGTTAGTATATTGTTCTAGTTAGTTGAGCA
GAGATTGTTACAATTTAAGTTACAACTTCACTTCGTTATACATATATTTATTTTAATCTTGCAGTTACAGGTACAGCTTA
GAGTTAGA
>Proto2-Snek_Hydroides_elegans_a
CTCGTTTCTCATTGARYACATGAAGATATGGGAAAAGAAGATGCATTTCACAGTGCAACGGATCTTACAAGACCTAAATC
GCAAAGGTCAACAGTGAATTCTCGATTTCAGACTTGTTGTGTGTGTAATGTGAAAAAWMCCACTGTTGTACTCAGGAACA
CKGATGACCTGAGATGTGATKAATGTTTTGATGTAAATAKGAGGCAGTTGAAAGCTTTGAACAAATCAAGAGTGAAACCC
TCGGATCCCTCNNNNNNNNNNNNNNNNNNNNNNNNNNNNNNNNNNNNNNNNNAGTCGGACTATGACGGTTCTAACAGCAC
TACAGATCTTGTAACTTCTATCCCAATTGAGGATGAGGATGACGATGATAAATCGAGCCCCACGAATCGMAAASTGAATG
ACCAGACTGTTCAATKCAGTGTTGGACCCAWCAYAAACGAAGTTCTTACATACTTAAACAACAAATGTGACTTGATACCG
CAGTATCACCTGATCAAAATMGTCGCCGATTTCTACTCGGATAATGTGAWTGAAGCTGCCAAGCTGTTGCTACACGACAC
ATGCCCCAATCACACGGGTCAAAGATTCAAACGAAGGCAAGGAAATGATAAGAAGCGTAAAAATATTGAAGATATGCTTG
ACATGTTGACTAAATGTCCTTTGGATCAAGTGCCCCTTTACGTTGCAAGGGACCTCCAAAATCTACCACCTATCGATATA
ACAACAATTGACGCTTCAAATATGTGTGCTGAGATTAAAAATCTTAAAAAACAAAACGCGGAAAAGAACCCAACGAATGA
AATCCTGTGTAAACTAGATGCTCTAAAAGACGAAATCCAATCCGAATCAAAGAGGGAGATTAATATGCTCAAAGAGCAGA
TGGGAKTTCTACAAAACATGTTATTAGCTGATAAGTCTAAATCACGAGAGRTGACTACAGATAATGCTCGCAATGAAGAT
GTGACCATGCCGAAGCAAAGTATCAGCTATAAGGATGCATTGACAAGAGATCAATCAAAAACTGCCCTAAGGGGAACAAA
TTCTCAGTCGATGAACCAACGTCCCATAAAAAGTGTATCCTTCCAAGGAGATGAGACAAACAATGAAAGGAGATACATGA
ATCAAAGTGACTCTGAGGATGGCTTTACAACTGTTCAACGTAGACGAAGGAGTGGTGGTTCGAATATATCAGTCGTCACT
AAGAGACCAATGAGCATTTTTATTTCACGTGTATCTCCTGCCACGACAACAGATGACATAGGATCCCATGTTAGGACAAT
TGACTCCAATGCAAATGTTGAATGCATAAAACTGCAAACGCGTTTCCCGACATATAACTCCTTCAGAGTCAACATTGTGA
GTGAGGATATTGAACGAGTAATGAACACAAATAACTGGCCTCAAGGTATTCTTATTCGAAAMTTYTTCCCGCCTAGAAGA
GGTACATCGGTCAATCGTCAAAATTCAATAATCAACCAATAAATGAAAATTGTGCTAAAAATGTAAATATATGTAATGAT
ATTAATCTTGTCAGTCTTAATTGTAATGGTTTCAAAAGTTCGGTTCTAGAATTAAATGGTTTAACAAAAAAGTATGATAT
ACTTTGTCTACAAGAAACATGGCTTGATAAATCAGAGGTTAATATTTTGAGCAACTCGTTCCTAAATTTTCTTGGTTTTG
GAATCTCAAAAACAGATCATGAAAGTGGCATAACACTAGGACGAAAATCAGGGGGGATAGGAATTATCTGGAACAAACAA
AAGGTTAATGCTAAATGTTTACACTATGATGAAAACTGGGTACAAGGTATTAATATTAATAATGAAAATGCTGATTTATG
TATCCTTAATGTATATTTACCATATCAAAGTAACGAAAATTATGACAAATATATGGACTGCCTAGGTAGAATTGAGGCAA
TCGTTCAAAGCCTTGATGTGGCTAATGTGATAATTGTTGGTGATTTCAATGCCAATCTGGCAAAAGACAAAGATGGTAAG
TTATCTATCTTTGGTGAAAATCTTTTAAACTTTGTCTCAGAAGGACAATATATTCTGACTGATTACAATAGACTGCCAAA
TAACTCCTTCACGTATATCAGTTATGCATGGAACACTACATCATGGCTTGACCATTGCGTGACAACAAAAGCTGCTGATA
AATGTATAAAAGAAATTAGTATATTATATGACTTTATCTCATCTGACCATAAACCATTGGCAATAACGCTGGACATAAAC
AAGCTCCCATCTACAGAAAATATYAATGAGGACAATGGATTAAAAACAAATTGGGCAAATTGCACACCCGATGAAATACA
TAGTTACAAAATGCGAACAAAGGATTTGCTTGGAAAGGTGAATGTAAATAGGAAATTTCTACATTGCCTAGACTATAACT
GTAAATCAAATGAATGCACAACCTCTATTGAATCCATAGTAAATGACATCTCAAAATGTCTTATAGAGGCTGGCAATGAT
ACACTCAAAGTTAAACGATATAATAAAAACAAAGCATCAATCAAAGGATGGAATGAGTACGTTAAACAATCACATAATCT
TGCCAGGGAAGCATTCTTAGAGTGGCGTTGGATTGGAAAACCTAAACATGGAGCTTTGGCGGACAATATGAGAAGGTATC
GAGCGAACTTTAAATATATACTGAGAGCATGTAAAAAGAGAAATGAACAAAAGGAAAGTGACAGGCTTGCACAAAAGCTT
CTGAGTAAAGACCCAGTCGACTTCTGGCGTGAAATAAAAAAGGTTAATAATGATAAATCACAAATAAGTACATCAATAAA
TGGGATTGTTGGAAATAAAGAAATCTGCTCCTTTTGGTCACATCATTACAATGAAATATTTAACTGTGTACCGAGTACTC
TAGACGACCTGAACCAGGAACAAATAAATGAAGATGAAAAAGTATATTTCTCCACCATTGACGTAATAAAAGCAGTAGAT
GCACTTAATACAGGTAAATCACCTGATCATAATGGAATATCAGTTGAACATATCAAATATAGTGATGAAAGACTAAGTGT
TCTACTTTCTATCTGCATCAATGCAATGGTCAGACATGGTTTTCTTCCAGATTCCGTAATTGAATCAACTATTACTCCTG
TAGTAAAAAATAAGAATGGAGATATAACAAGTGCCTCAAACTACCGACCAATAACGATTGCGTCTACTATGTCTAAGATT
ATTGAGAACCTTATACTGCAAAGCATTGAACCACTAATTAAAACAACAAGTAATCAATTCGGGTTTAAAAAGAAACATAG
CACAGACTTATGTAATCTAATTCTTAAAGAAACAATACGAAATTACAATAGACTAGGATCTAATATTTACGCTTGTTTTA
TTGATGCTTCAAAGGCATTTGATCGTGTTAATCACCGCAAATTGTTTATAGCACTTGAGAAAAGAAAAATACCCAAGGTT
CTACTAAGATTTTTGATATATTGGTATGGAAATCAACGCATGAGAGCACGATGGGGAAATGAATTTTCGGACTGGTTTGA
TGTGAAAAACGGGGTAAGACAGGGTGGTATATTGTCTCCTTTGTTATTTAATCTATATGTGGATGTAATAAGTAAAGAAT
TAAACAAAACACACATTGGTTGCACAATTGGAAAAATAATAGTAAATCATTTATATTATGCGGATGATCTAATTTTGTTT
TGTCCTTCGCACAAAGGTCTACAACAGCTTCTTAATATCTGTAATGAAATTGGGCTAAAATTAGATATCAAATTTAATGA
GACAAAAACAGAATGTATAGTGTTTAAAACAGTCAAGGAAGAAAAGATTACATATAATACTTTTAGTTTAAATGGTGTAA
GTCTCGCATTTTGTAAGAAATATAAGTACCTTGGCCACATTGTGGATGAAAACCTTAACGATGACATGGATATAACTAGA
CAAATGCGATCCATATATGCAAGAGGTAATAAATTGATAAATTCATTTAGACATTGCACTGTAGATGTTAAGGTTGTTCT
GTTTAAAACATATATATCTAATTTTTATTGTGCACACCTATGGTGTAACTATGGTAAAAGTACTTTTCAAAAATTTAAAG
TTGCGTATAATAATATTTTCCGAAACTTTTTCAATATTAGATACTTGTGTAGTATAAGTAAGGAAATGTGTGATAAAACA
ATAAACGTTGTCAATTGTGTAATAAGAAACTATATCAATAGTATAATGAAAAGAATATATGTATCAGAAAATGAGAAGAT
TAAGTGTATTACAGATAGCGATTTAATGAAATATTCGAAGTTGATCAAATTGTGGCATAAATATGTTTACGTTATTCCTA
GTCGCAATACAGAGTAGTTGTATGTATTAATTAATTTATATATGTGAAGTCGAGTTTTAACCTTTAATATATTGTATAGG
ACTTGTTATTTGTTCAAACATGTATACTATTACCATTTTGTATATGGACATAGAAGTCTGAAATAAACAGCCAAACAAAA
AAAA
>Proto2-Snek_Hydroides_elegans_b
TGTGACACACAGATCYAGTGAWGRCAATAGATGTGACGAATGTCATAATGAAAACATGCGTAACTTACGTTYWCAAAARA
ANNNCCAGAATAAAGAAAATGRCGAAAACACACCAGCACTGATATCAGGTTTGACCGRACCAACGTCRATCGAACAATGC
AACGACATGAATGATCAAGTGATTGAAAWWTGTGAAACCGTCATCAAGACCAAAGTGRCTCGTAGCTCAACAACCCAGTT
ATAATAAATGARGTTTTKACCTATATTTCCAATAAGATRGACTTTCTTRCAAAGGACACACTTGTACTTATWTGCTCTGA
CTTCTACACAAATGAAGTGATTGAAAACGCAAAGGCATTAGCCTTTAAATCGTGTAACTCAAAGAAGAGACTGCAACGAA
GACAAGGGGACCCTAAACTGACAAAAAAGAAAAATATTGAAGATAAATATGATGATATTGCAAACTGTGATATAAATAAA
CTTCCAATATTTGTTGCAAGGCATCTTCAAAACATACCACCGGTAGATTTGACACATATTGATGTGAGTACGTTGACATC
TGACATACGAGATCTCAAAAAGTCTAATCAACAAACATCTAATTGTGATATTTCGTTTGACCTGCTTAATATAAAAANAA
ACGAACTCCGAATGGAAACAAAGCAAGAGATTGAGGAGATGAAAGATCAGCTTGCATCGATACATGCACTTCTGAAACAG
ACTGCTCCGAAGAGTTCATGCATGACACAGGACAACAACCATAGTAACACTGTTATTATCGATGGTAGCGACGAAGGTAT
AAATGAAGAAAGGCACGAAAACTCACCTGAAACGTCCGGGTCCGAAGTCGTTCGGAGAAAAAATAGACCGCCATCACCTA
AGYAGGTCMGGAGTGTAACTTKTATGGACAATAGAGAAGAAAACTACACGTCCGCGATTGGTAGTAGATCGAATCAACTT
YAWGGGACCGTAACKAACAGACGCCCGAGCTTGCTACTAGGTACTGGCCGATCAAGCAGCATAGCTGCTGTTAAGAAACG
CACNNNNNNNNNNNNNNNNNNNNCGAAACAACCAGTGATGATATTGTMTATCATGTACKMTCGATAATGCCGAGMGCTAA
TRTGGAATGCAATCAATTGCAAACCAGATACAATACATATAAATCATTCAAATTGAATGTAGTGTGTGAAAACATAGAGA
CTCTAATGGATCCAAACAGCTGGCCAGAAGGTATACTTGTGCGAAAATTCTTYACACCGCGTTCAAACTCGACTWCCAGA
CCACAKCAAANATGGCGTCAACAGTAAAGCATTCMSAAACWCCWATCTTACCTARTGCAGATGAAAWWTTATCTATAGTG
TCATACAATTGTAATGGGTTCAAARCGTCAATAACATAATTAACTAGCCTGTGTACTATATCTGGTGTAATATGTTTGCA
GGAGCTTTGGTTAGATAAGTCTGAATTGAATATGTTAAGCAATCTTAATTCAAAATTCATTGGTTTTGGAATCTCACCAG
TAGATATAGACAAGGAAGTAGTATATGGWCGAAAATACGGTGGAGTAGGKTTTTTATGGAAATCAGAACTTGAAAATGTT
AAATGTGTAACTTATAACGATGATAATATACTTGGCATTGAAATTGTAAATGGTGATACTATAACATTAATAGTAAATGT
ATACTTGCCATATGAAAGCAGTTTGAATGAGGATAAATACATTGATTACCTTGGTAAAATGAATGCTATTGTACACAGTT
CGAATGCATCATATGTATACATTGTTGGGGACTTTAACGCAAATCTGTCAAGTAACAATAGAGGTTCCATATCAAAATTT
GGATCCTATCTGTTAAATTTTGCTCAAGATTGTAATTTAGTTATATCAGATCACCAAATATTACCTAATGATTCATTCAC
ATATCTTAGTTACGCCTGGAATACTACATCATGGCTTGATCATTGTCTCACAACCGATATGGGTCATTCAAAAATACGAA
ATATAGAAATATTGCATTCATATATGTCCTCCGATCATAAGCCAATGCTGATAGACCTATCAATAGATCAAGTTATGAGA
AAACACGAAGATGGTCAACATGTTTCTCCTTATATAAATTGGAATAAAGTTAGACCTGGGCAGTTAGAAAAGTATAAACT
AGAAACAAAAAGAGTATTAAGTAACATTAAATTACCAGGTAAAAGTTTATTGTGTACTGAAACAAACTGTACCTCAACTG
ATTGTACTAACGAGATTACACAATTTTATCTTGATATTGTAAAGTCGTTGAGTCAAACATCTGATAAGGTATTAAATAAT
AATGAGGTCAGGGATGAATATAAATGTCATCAAGTATATGGGTGGAACATATATGTTAAGGAGGCGCATCAAATCGCAAG
GGATGCATACTCAATATGGCGCAATAGTGGTAAACCCCGATATGGACCCTGTGCAGATAATATGAGAAAATCACGAGCTC
AGTTCAAATATGCTTTAAGATTCTGCAAGAAAAACAAAGAGCTAATCGAATCAAATAAAATAGCAAGCAAACTATTGAGC
AAAAATACCATTGAATTTTGGCAGGAGCTAAATAAGATAAACGCTGATAAAAAAGTGATTTCTAACAATATTGATGGTTT
AGCAACTGAGCACGAAATAGGTGAATATTGGAAAGACCACTATTGCAAAATATTTAATAGTGTTCCTAATAGTAGGGTTG
AAATGGAACATATAAAGATAAGAAACGGGGAACAATTTAATTACTTCAGTTGCTCAGAGGTCATTGAAGCAATAAACAGT
GTAAACAAAGGTAAATCCCCTGATAGGACAGGTCTATCAATTGAGCATATACTGTACGCGCATGAGAAAGTTCACTCTCT
GATTACTATGTGCTTTAATGCAATGTTCAAGCATAGTTTTATGCCAGAAGCCTGTATGGATACTATTATATCACCAATTG
TAAAGGACAAGACCAAAAACATTACAGATTCAAAAAATTATCGGCCTATTGCAATTGCATCTACAATGTCTAAAATATTG
GAAAAGTGTATGCTTAAAAGAATCCAAGAACATATATATACTGAACATAATCAGTTTGGCTTTAAACAAAAGCATGGGAC
AGACCTGTGTAATATGGTACTTAAAGAGGCAATCCGAAGTTATAAATCTAAAGGTTCTAGCGTTTTCGTTTGCTTTATGG
ATGCCAGCAAAGCCTTTGACCGTGTTAATCATAAAAAACTGTTCCATATGCTGTTAGAAAGAAATGTACCATCCCATGTT
GTTAAAATGCTTGCCTATTGGTACAAGAACCAAAATATATGTGTTAAATGGGGCAAAGTAACATCGTCAACATTCAAGGT
AAGCAACGGAGTCCGACAAGGAGGTGTTTTATCGCCGTTTCTTTTCAATATATATGTAGACTGTATAAGTAAGAGACTTA
ATGTAACAAAAATCGGATGTGTGTTGGGTAACAGTATTGTTAATCATATATTTTATGCTGATGATCTCGTATTAATATCC
CCGTCATTGAAAGGTCTTCAGAAATTAATGAATATATGTTATGACTACGGTACTAATATTGATATACTCTTCAATGAAAC
TAAAACTAAATGTGTCATTTTTAAAAGTAAAAAGGATAATTTCGTGGATTATCAATGTACAGTGCTAGGAAATCAAAAGA
TATCGTATTGTAAAGAACAAAAATATCTAGGTCATATGTATAGCAACGATTTGAGTGACGATGATGACATCTGGCGACAA
ACAAGGTCAATATATGCTAGAGGAAACGCTATTGTAAATAAATTTCAACATTGTTCAAATGAGGTGAAAATTCAATTATT
CAAGGCGTATATTTGCAATTTGTACACTAGTCAACTATGGTGCGAATATAAAGCTTCAACAATGCATTTATTAAAGATGT
CCTATAACAATGTATTTAGAAAATTCTTTGGTCTGAATAGAAGATGTAGTGTATCAACTGAATTGGTGCAGAGATCGATC
AAAACGTTTCAAAATGTTATACAAAATTATATAAGAAGTACTTACATAAGGTTGTATCAATCAAAGAATGTATTATTGAG
TTCGATGTGCAAATGTGACATTATGTTAAATTCTAAATTGATGAGACATTGGTATAATGTATATAATAGTTGTAGCATTT
GAATTGTCATGATATGGTATAAATATATGGACCCAGAGTCCGATTCAAAGTTACAAATAAAAAAAAAAAAAAAAAWAAAN
TAYAADCHS
>Proto2-Snek_Kryptolebias_marmoratus
TTAACAACATAAAGGACTGTCTCAGGGTGCTTAACGAGTGTGGGGAAAACATTCCGAGATTCGTCTCGCACTATCTGGAT
GTACTTCCGCCAGTTGGTTTCGGCARCATGGATGCCTCTGCTCTACTTAGCAGGATGGAGCAGGTGAGCCTGGAGGTCTT
TCGCTTAAGGAATGTCATGGAATCTCAAGCCACTGTGAATGAGAATCTTGAAGCGGTCGTCACAACTCTGGACCGCCGGC
TGACCGCAGTTGAGGAATATGACTCGACGAGGCAAGCGAATCGGACCAGGGTAGGAGCGCATGGCGAGGACGCGGTGCAG
GAGGTGAGGACCTCTGCTCACCACTCACAAGTGCAGCTGGTGGAGGACCTGCCGAAATCTCCGCCATGGACCAAAGTGGT
AAAGAAAGGGATTAAAAAGCCACGTCAAGATCGGAATACAGAGGTTAAGCCAAGGATTGGAGATTTCAAGGAGGTCCCGT
CACGAAAACAGCGCCAGAAGCTGACAATAACCGGAACCAGCGTGGATAACAACATCCCAGTGGTCAAAACTAGGGTGGTG
AGTGTTTTTGCAACTCGATTTGCACCTGATCTTGAAACGGATACCCTACGTTCGTATCTGGCTGATAAACTGAGGAAGCC
CGTGACTTGTCGGAAAATTGAATCCATTCAGAAAAGATTCAGCTCGTTTCATGTTACTGCTGAATGCGAAGATATGATGG
ATTTGTTTGACCCACAACTGTGGCCAGCTGGTGTTTTTGTTCGTYGCTTCTTTGAGGCACGTAGGCCCAGAGAATCCGAG
GAAAGGTCTTCTGGTGAGTCTCAGAAGCGTTTGGTGACCACTGTGTTGCCCACTGTGTCTGACGCGCGATTAGAAAGTCC
GGGAGCTATCGAGTCATTACTAGTAGATGGACATTAATATTGTCTCTTACAATGCAAGAGGACTGCCTGTTGGAACTAAG
GAATCGGATAATTTACGCCGTCTAACTGTAAATACTTTATTGGAGAACTGTGATGTCTTGTGTGTTCAAGAGACTTTTTT
ACCAAAGCAAGACTTGGAAGGACTCAACTTTTTACATAAAGACTTTTATGGTGTGGGTGAATCTACAACTGATCTGAGAG
ATGGAATAGTTCATGGTAGAATACCTGGTGGTGTTGCTATTTTATGGCATAAGAAGTATGATCCTTTGGTTAAAGTGCTC
AGATTAGACGTTAATTGGGCCATTGGAATTGAGTTTAATGATGATGACCGGAGGGTGATAATTCTCAATATCTATACACC
GTATGAATGCCATAGGAATGAAGAGGAATATCTTCTTAGGTTATCTTATATTATGTCTGTTATTCAGGAAAATGTCTCAT
CCTGTTTTTTAATTGTGGGGGACATGAATGCAGATATTTCTGATGAAGGTTCAATATTTGCAAATCATTTGATGCAATTC
TGCCTTGATAACGGTCTGGTTTTATCTAGTAAGGTGTTTTTACCTGAGAACAGCTTCACATATGTTAGTGAAGCATGGGG
YACAACCTCATGGTTAGATCACTGCATTAGTACACCTGATTCTCATCAATCTATCAAATCTATGAGCATTAATTATGGGC
TTTCGACTTGTGATCACATGCCTCTGTCAATTTCTGTGAATATTGGCAACTTGCCAGCTGTTCAGCSTGTTCATAGGAGC
ATGAATGGTAGAAAACTAGACTGGTCTAATGTTACGGAAAATGACCTGAATATGTATTTTGATCAAACTGAGACCCTGCT
GGGCTGCATTGAGCTGCCAAAACTTGCAGTAGCGTGTAGTGATATTAATTGTAAGGATCCAGTGCATGGTATGCAGCTAT
GCAGCTTGTATGAAAATATTGTGAAGTCTCTACTTGGCTCCAGTAGGGCATTGTATAAGACTAAGCTACAGAAAGCAAGA
CCAGGTTGGAATGAACATGTGAAGGAGCTTCATGCTGAGGCCAGGCGGGCCTTTAAGGCTTGGGTTGCGGGAGGCAGRYA
AAAGCAAGGTCTCCTATTTCAGTATAAAAAACAAGCAAACGCGAAATTTAAATATGCGTTACGCTTCATAAAAACACGTG
AGAACAAAATGAAGTCTAATCTGCTTGCAAGGAAAATGCAGAATATCTCCTCGCATGATTTTTGGAAGGAAATAAAGATT
ATGAWTAATTATCAGATAAGTCTGCCAACTGATATTGATAATGCTAGTGGGGCAGAAGAAGTTACTCAGCTGTGGAAGAA
GCATTATTATGATTTATTCAACTGTGTTAAAAGCTCCCCGTTAAGGATGGACAACATTGCACATGATGAAGACGTGAAAG
TGACAATTTATGAGACATATGATGCAGTCATGATCCAAAAGAATAATAAGGCTTGTGGTATGGATGACATCTCTGCAGAG
CACTTAAAATTCTCAAGTGAAAAACTTTTTCCTTTGCTTGCCATGTGTTTTAATGGGTTTCTAGTTCATGGTATTTTACC
TGATTCACTTTTAGCCGTTATATTAGTTCCAATTTTAAAAGATAAAGCTGGCAAAATAAATAATAGGGATAATTATCGAC
CCATAGCTTTAGCCAGTGTATTATCCAAGGTTCTGGAGAAGATTATATTGAATAAGATTGAGCATTTTCTTCTTACTTCT
GAAAACCAATTTGGTTTTAAATCGCAGCATGGCACTGATATGTGTATATTTGCTTTGAAAGAGATTTTAGACTTGTATAA
TAGACATAACTCTACAATTTTTATGTGCTTCATTGATGCCTCAAAAGCTTTTGATCGGGTTAATCATGACAAGTTATTTC
ATAAGCTACAAAATAGAGGGGTCCCTGGATCTATTATCAGGATTTTATCCTTTTGGTACACGCATCAACTGATGTATGTA
AGATGGGGTAATTGTGTGTCAGCCCCTTTTAAAATAAGTAATGGGGTTAGACAGGGAAGTATTTTGTCTCCTCTTCTGTT
TAATGTATATATGGATGATTTATCAAAGTGGCTGCAGCAATGTGGGACAGGATGTGTTGTTGGTGGGTCTATAATTAACC
ATCTCATGTATGCCGATGATTTAGTTATTTTCAGTCCTTGTAGTGCTGGTCTTCAACAATTATTGAGGACCTGCTCAAAC
TATGGCCAGGAGTATGACATTCAGTACAATGCACTGAAAAGTAATATTATGGTTGCAAGGACTAAGGAGGATCAGAAGTT
GGTACTTCCGGATTTCTTCTTATCGGGTGTTGTTCTTAAAGTTTGTACTGCCGTGAAATATCTGGGTCATTATATAACTG
ATGATTTAACTGATGACATGGACATCAACAGACAACGGCGTCTAATGTATGCACAAGCCAACATGCTGTTACGCAAGTTT
CGGATGTGTTCGGTTTCAGTTAAAGTGGCTCTCTTTAAGGCATTTTGCACCCCACTGTATACTGCCCACCTTTGGCGACA
GTATAAACAAAGTACTCTACAGAAGCTTAAGGTAGCCTACAATGACGGAATGAGGATGCTGCTCAGGATGCCGAGATGGA
CTAGTGCTAGTCAGATATTTATCGGTGTTGGGGTCTCCACTTTTCATGCTCTGCTGCGATCTCTTATGTACAGGTTTATG
GGGAGGCTTTGTGTCTCTACAAACAACATTATCTTGTCACTAACAGATATCTCACGGAGTTCAGTTAGGTGTAAGTCCAA
AATGTGGACTCACTGGCGATGTAGCCTTATGGCAACTCAGTGACTTGGTTTGTGCTTGCTATATTTTTAAATTTTTTTTT
TTTTACTACTGTATTTTATTATCTTATTTTTGTTTTCTTCACACTATGGACCTATTTTGCGTCTTTAATAAAGTTGATTG
ATTGA
>Proto2-Snek_Labrus_bergylta
CTACCCGGTTGTGCTTTCCCAGGTATCCCCAGCACCAGGAAATGAAGGATGCCAGGTAGCGAGCGCGCCTATAATGACAA
ACACAAAAAAGCAATGTGATGTTATGTTCATCAAGATTTGTTTGAAGTTAAGTGGTCTTATAGTCTTGTTTTGTCATGTT
TTCTGTCTTATACAGCACATCATGATCCCAAGAAGATGAAAGATGGATCAACCTGCAGCGTGTCTGAAATCTATTTGGCT
GTATGGATTGGCCTGGACATTTGTTTTTTTTTTTCTTTCTCTGTTTTAACTTCCATGAATTATCCACAACCATACATTTG
TAATTTTGACTAATCAGTTGTTGTGAAGCGTTATCACAAAATGTTCAATTTGTTAGATTTTTATACATGTTGTATATCCT
AGTTCTCTATTGTTCTCTGAGGCTGGGACTAGTTCATGCATTTGTTACCTCCAGGTTGGATTATTGTAATTATTGTAATT
CTCTCTCTGGATGGATAGGCCGGGTCNTTGTAANNNNNNNNNNNNNNNNNNNNNNNNNNNNNNNNNNNNNNNNNNNNNNN
NNNNNNNNNNNNNNNNNNNNNNNNNNNCATAACAATGAGTAAGATCTTTTACCTGCTTTTTGTAACATAACAATGAGTAA
GGTCTTTTACCTGCTTTTTGTAACATAACAATGAGTAAGNTCTTTTACCTGCTTTTTGTAACATAACAATGAGTAAGNTC
TTTTACCTGCTTTTTGTAACATAACAATGAGTAAGGTCTTTTACCTGCTTTTTGTAAAGTGTCTCGAGATAACACTTGTT
ATGAGTTGATGCTATACAAATAAAAATGGATTGATTGATTGATTCTTGGATTATTTAAATTTGTCTGGAGGCAACACGTG
AGTGCAGGATTTCTATTTATAGCTCAAGAGACACTTTAAATTGTTATTGTTTGGCTGATCCTAACAATACCAAAACTGAG
TAAAACTAACATTATCAAACAAACTGTTTTTCCTAAAACTCTCAGCTTTACTTTACTCTTCATTTCTCAAAGAGATGCAT
TCAGTTTGACTAACAGAACTTATTTTGACATTCCTAAATAAATATGCAGTTTTCAGACATACACAGCTCTGTCTGGCTTC
GGCGCATTCTCTGGACACGCCCACAGCCTCCCAGAGGAGAGAGAGCAGCTACATGTTTCAGGATTTTGAAGCTTCATTTT
ATAAACTTACAAGTTTTTTTCATTGCTGAAATCTGGCCTGGTGGTTAATAATACATTCTTCTTTTGTATAAAAAACTAAA
AAACATATTTATTTTTTTGGTTTACAGGGACTTTAAATACGTTGGTGATAGAAATGTGAGAATATTATTAAAATAAACAC
ATGTCGTTAACTAACTATTACCAGACATGTGTTAAAACAACTAAAGTATGATCTTAGATAAATAAGAAGTCCATATTTAC
CTGTAAGATGTAGATTTTAAACTGTTAAGGCGCTGACATAACCACCCGATACAAAACATCATACGCCTTCAGTTCACCGG
AACGGACACATTTCGACGTTGCACCAACTTCTCATAAATACAAACGGAACAATTTAATCACAAGTGTATTTTAACCTACT
TTATCTTGATTCAATGAATCCACGCTCGTTTGTTTTGATTTGGAGGCGGACGTGACGTGACGATTTACGTTTATTTTCGC
ACAGCATTGTGGGTAAAATACAATTCATTTCCTGAAAGCACGCATCCGATCCATACTGCATGAAACCAGGAAGTTAGTAT
CCATACTGAACGACCACGAAAGTTCAGTATACTGAAACTCCATACTGAAAAGTACGTACTGCCTACTGAACTGTGGCTAT
TCGGAAAGGGCCCGTATGTAACCTCAGGGTGCGTTGGAATTGTCCCTCCTATCTCCTTTCACTATCCACTTCACCTTAAC
CCCGGGGAAAACGTCATGAGGTTAAGGAAAGATGTTAGGAGAATTCATAAAGGACTTAGGGAAAGGCGATCTCGTTGCTC
TGACAATCCGACCACATTTTCCACTAGGCCACGTCTTTGGTGCAATTGTGCCAATAGGTGCCTCCGCTGCACTGAACTCT
TAACTCAGTTATGCGTGTTGCTTCTTACAATTGTCGAGGTCTGCGTGTTGGAAACAGCGCAGGGGATAGAGCCCGACGAA
TAGTAATAGACAACTTGTTACAAAACTGTGACATTCTGTGCCTACAGGAAACGTTCTTAAGCAAACAGGATTTGGGAAAG
CTGAACACTTTTAATGACAGTTTCCTTGGGGCTGGTGAATCGACTACTGATCTGACTTTGGGACTGGTGAGGGGACGAAT
AGCAGGGGGAGTGGCCATCCTGTGGCATAAGACGCTGGACTCTGTGATCAAAGTAATCAGAACAGAAGTAGATTGGTGCA
TTGCTGTGCAGATAAATATAGGAAATAAAGAGTTTATTATTATTAATGTATATACACCTTTTGAGTGTCAAGACAGTGAA
GATATATATTTAAATCGTCTTGCTTTTATTAACTCATTTATTCATGAGAATACTTGCACAAGTGTGTACATTGTTGGTGA
TATGAATGCTGACATGTCAGATAAAAGTTTGCTATTTGCTCGACATATGATACAATTCTGTGAAGATAACAATCTGATAT
TGTCCAGCCAATTGCTGTTACCTGCAAGTAGCTATTCCTACATAAGTGAAGCCTGGCACACTACTTCTTGGCTTGACCAT
TGCATCTCCACTGCAGATGCCAATTCTATTCTGCAGTCAATGAGTATCCTGTATGAGACATCTCTAGCTGATCATGTACC
ATTTGTTATGATTCTTGATGTTGATGGTCTCCCTGAGCTGACCACTAAGGTTAAAGGGACCTGCGGGGCGAACTTGCATT
GGCCCAAACTCACAAATGAGGACTTATTGTCATATTATGGGAAAACTGATTTTCTCTTGAGTGATCTATATTTACCCAAA
GATGCTGTCATGTGTTCAAGTGTAAACTGTAATGATATATCTCATGGGAAATCCCTCTGTTCCTTGAATGATGGAATTAT
AGGAGCTATGCATGAGGCCAGTAGATCATACCTCACTTGCTCTAAGAAGGCATTCAACATCAAACCAGGCTGGAATACAC
ATGTGGCTATACATCATGCAGCAGCAAAGGAGGCTTTCAAGGCTTGGAATCAGGCAGGTCGACCCAGACAGGGGCCTGTC
CTGGATCACAAAAAGCTCACAAATGCTAGATTGAAATCTGCTGTCCGTTTTGTGGGTAAAAATGAGCAGGTAATGAGAGC
AGACTCATTGGCTGAAAAACTGCTCTGTAACAAAGTCATGGATTTTTGGAAAGATGTAAGAGCTTTAAATAAGGGAGCAG
CTGTGCTACCGAGCACAATAGAGGGAGTCTCTGGACCAGATAACATTGCTGAGATATGGAGGTAACATTACTATTCTTTA
TTTAATTGTGTGAAAGGGGACCCATACCATTTGGGAAACATTGCTAGTAGTGATATTGAGGGTTTTACAGCCACTGAGGT
CCATCAAGCAATATTGCAGCTTGCTAAAAATAAGGCAAGTGGCTCAGATCAAATCACTGCAGAGCACCTCAAGTTTGCTA
CCCCAAAGGTTGCTATTCTTCTTGCTATCTGTTTTACCGGTCTAATGACTCATGGCCTGCTACCAGACTCCATGTTGTCC
GTCACTTTGGTGCCTGTGATCAAGGACAAAGCTGGCAAGGTTGGGAGCCTAGATAACTACAGGCCTATTGCTTTAGCCAG
TGTGGTATCTAAGGTCCTTGAGAGTATTCTTTTAGGGCGGATATCTAAATATATTGGTACCACAGATAACCAGTTTGGTT
TTAAATCTAAGCATGGTACTGATCTTTGTATTTATGCCTTGAAAGAAGCTGTTGAGGTATATAGGAGGAAAAACTCCTCA
GTCCTGATAGGATTTGTTGATGCCTCTAAGGCCTTTGATCGTGTCAATCATCGAAAGTTGTTTATGAAACTAAGTGAAAA
GGGGGTCCCTGATTACATATTAAGGCTTCTGGCGTACTGGTATGCCAACCACAGTATGCAAGTCAAATGGGGAGATACGA
TTTCCTCCCCCTTTGGAGTGAGCAATGGTGTGCAACAGGGCGGTTTGCTTTCTCCTGCACTCTTTAACTTGTACATGGAT
GATCTATCTAAACAACTGAATGGTTGCAAAACTGGTTGTGTGTTGGGTAACCGTATAATCAATCACCTCATGTATGCTGA
TGATTTGGCAATTTTTTNCCCCAGCAGCGCTGGGTTTCAGCAGCTGCTTAATATATGTTCTGATTATGGTCGAACATATG
ATGTGCAATACAATGCTACAAAGAGTACTGTTTTGATATGCAGAACAAAAGGGGACAAGGACCTAAACTTTCCTAATTTA
TACCTGTCAGGACAGGTGCTGAGTGTGAGCACCAAAATAAAATATTTAGGTCACTTTATTACGGATCAAATGTCCGATGA
TGACGACATGTACAGACAATGTTGAATGTTATATGCCCAGGCCGATATGTTGGCAAGAAAATTCTCAATGTGTACAGTCA
ATGTTAAGAAAACTCTATTCAGAGCATATTGTACTCCTCTGTATACTGCCCCCTTGTGGGCCATGTTTAAAAAGGCAAGC
TTACAAAAACTTAAAGTTGCATACAATGACTCCCTGAGAATACTGTTTAAAAAACCTCCATGGACTAGTGCGAGTGAGTT
ATTTTGTAATGCAGGAGTAAACACTTTTCAGGCTCTTATGAGAAACTTAATGTACAAATGTATCTGCCGATTGAAGGATT
CTCAGAATTCCATCATTATGCTGTTGACTAATCCCAGTCATAGTTCTGTGTGATACCAGTCATCCTTGTGGCGACACTGG
TACAGTTGTCTTTTATAATATTGGTGATGTTTTGTCTGTCTGTATGTGTATTTACCCTGTGTTTTTATTCTGCTTGTTTT
TTTATGTCTTCTAATGGACTCCTGAGTCTGGTAATAAAGA
>Proto2-Snek_Leuciscus_waleckii
GATCCAGCCCTGGGACGAACGCAGACTCCCCCATGAAGCATGGTGGTTAAGGATGGGCGCCGGCTGAAGCAGGTACCCGA
GAACCCTGCCCATCGAAGCCCCACACCTCGCACTGTAAAAACTCCAGCGAGGTATGTGAGAAAGAAAACTGGCATACTTG
GGACTGGTGTGGTTAGTAATATCTGTTGCTGTTAAAACAAAGATGGTAAAGGTATTTGCAACAAAGTTTGATTTCAGTGT
TGATGCCGATACTCTCAGTGACTACTTAAAGATGAAGCTGAATCGGGAAGTGACATGCAGAAAAATAGAGGCGAGACAGA
GCAGATGTAGCTCCTTCTGTATTTCCGCTGAATGTAATGATGTGGCCGAGCTATACGATCCGCAGCTTTGGCCCGCTGGG
ACTTTTGTCCGTCGCTACTATGAGCCTCGTCGCCCTAGGGGAGCAGACGGACGTCTGTCCGGGCCAGAGGATGCCCCCCG
CTCTCGAGATGAGGGGCTGTTGCACGGTAATGATGCTAGTGTGCCTGCTGTAGTTGTGGGTGAGGACGGGATGAAGGCCA
GCTGCTCGGCTGGAAATGACAAAACATTGTAAAATGCATGTTGTCTCATATAATACCCGCGGGCTGCGAGTAGGTCATAC
TGCTACTGATATATCAAAACGTCTGGTTGTGGATACAATGCTGGATGAGTGTGACATTCTGGCTTGCAAGAAACTTGGCT
GGCGAAACAAGATCTGGATAAGCTGAACACTATACACATAAACTTTYATGGGGCTGGAGAGTCCACTACTGACCTCAGTA
CAAAGCTGGTTCGAGGTAGGATAGCTGGTGGTGTAGCAATATTGTGGAACATCAAATATGACTCAATGGTGAATGTGGTG
CGCCTAAATGTTGACTGGGCCATAGGGCTAGAGTGTAATYTTAATGAAAAGAAATGTATTGTCTTAAATGTTTATACACC
GTAKGAATCATATGAGCATGRGGATGAATTTTTGAACAGGTTAGCTTTTATTCAGTCATTCATAGAGGAGAATAGTTCAT
CTTGTGTCTATGTWATGGGTGATTTTAATGCTGACATGTNAGATAGCAAATCTTTATTTGCAACACACTTACASCAGTTC
TGTAATGAGTCTAATTTAATTCTATSRAGCATTGCTTTGYTGCCTGACTCAAGTTTTACCTATGTTAGTGATGCGTGGAA
CACNACATCTTGGTTAGACCATATTGTGACCACAGCTGATGCTCATNNNNNNNNGCCTCACTGATAAATGTGGAGATCTG
STATGAACTTGCCACCTCAGATCATATACCTATTGCTGCTTTGTNWGATGTTGWAAAACTNNCCCYGTTGTCCAGGAATA
ATAATGCAKSTTCAWGTAAACTGGACTGGTCAAAGCTGAGTAAAGAGGAGGTGGCTGAATACTCATTGCGAACTGAAAGT
TTTCTAAATAATATTGCTCTGCCTTATGAAGCCCTAATGTGCTCAGATATKAATTGTAAGGATGTGCWACATGTTGAAAA
ACTCTGTGCCATGTATGATGGTATTGTGAAATGTCTTAATGCTTCCAGTGAACCATTYTGTAAAAGWAAATGTAAGGTRC
TTAACATYAGACCTGGGTGGAATGAGTTTGTGGCTGAGCAGTATGCTGAGGCAAGAGAGGCCTTTAGACTTTGGTCAGAG
GCAGGTAAGCCTAGACATGGGGTATTGCTAGATATGAAAAAACGGACAAATGCTAGAGTTAAGTATGCACTMCGTTTTAT
TAAGAAAAATGAAAACACAATGAGAGCAGACTCRCTAGCCAGAAAGCTACAGAACAACAACCTTACTGACTTTTGGCAAG
AGGTCAAAGTAATGAATACCAATAAAACATCCTTACCGGCTGATATTGAAGGTATTAGTAGCCCAGAAAAAATAGCTGAG
CTTTGGCGTGAGCACTACCGTAACCTGTTTAATTGTGTTAAAAGTGACCCAGTTAGAATCAATCATGAACATATTGATTT
CTCAGCAGATAAGGGCAGCAGATATTCATGGTGCCATCAATATGTTGGAGAACAACAAAGCCTGCGGTATGGACTGCATT
ACTGCAGAACATCTAAAATATGCCAGCCATAAGCTCTGTCCTTTGCTTTCCATGTGCTTGAATGGTTGYCTGGTTCATGG
TGTCCTGYCWAATGCTATTATGTCTGTAATGTTACTGCCTGTGCTTAAAGACAAGGCTGGTAAGCTCAACAGTATTGACA
ATTATCNNCCTATTGCATTAGCCAGTATCTTGTCTAAAGTACTGGAGAGAATACTGTTAACAAAGCTAGAAATGTATGTC
CTTACTACTGACAATCAGTTTGGGTTCAAAAGAAAGCATGGAACCGACCTGTATATCTATGCTCTTAAAGAGATTGTGTT
CAGGTACACAAGCCTGAATACATCTATATTCTTATGTTTTATTGATGCGTCAAAGGCATTTGATAGAATTAATCATGAAC
GAYTGTTTGTRAAATTRMTAGATAGAGGTGCCCCTAMAWTTTTAGTGAGAATTTTTGTSTTTTGGTAKKCCCATCAAACG
TTTYWGGTTAAATGGGACAATGTTGTATCTGCTCCATTYCATGTYAGYNATGGAGTGMGACAAGGAGGAATTATGTCTCC
TATTTTATTYAATGTTTATATGGATKAWYTRTCARACCAGYTAAATAGGTTAAAWAMTGGCTGTCTTGTGGGCAAYWCTR
TTGTTAATCATYTWATGTATGCAGACGAYCTKGTCCTGCTCTGTCCATAYAGYGYTNGGCTGCAGCAGATGCTGAARGTS
TGCTCKCARTATGGCMTTGATTATGAYATWAARTATAACRCTAAGAAAAGYCACATAATGRTAGTTAGAAGCRATGAGGA
CARKAAATYAACTTTTCCGACYTTTTATYTGTCAGAYAGCCCTCTTGCTRTGTGTGAGGAAGTYAARTATTTAGGTCATG
TYATATCYAATGAYTGGACGGATGACAAAGAYCTRTAYCGTCAGCGMTGTMRAATTTATKCTCAAGCYAATATGCTYATK
AGGARGTTTTMTATGTGYTCTGACTYTGTRAAGTGCTCTYTGTTTAGAACCTAYATCACACCGCTATATACTGCTCAATT
GTGGTCYAACTATAAGAAAAAGAGTATGCAGYGGCTMAAGGTAGCAYACAATGATGCAATGMGGYTGCTGCTYYGTGTCC
CTAGGTGRCATAGTGCCAGTCATTTGTTTGTGTCTACTGGAGTGCCAACCTGGGAGGCACTCTTAAGACAACTGATGTAT
AGTTTTATGTGTCGCCTGGATAAGTCAGTGAACCATAAAATTGAAGCCCTAGTCAGTCCTCTGAAAAGCTGTTATAGATA
CACTTCTAGGTTAAGACGACATTGGTGCACTAGCCTGTACATCCTATAGGCAATATGGATTTTTGTATGTATATTTTGTA
TCTCCTTTTTTTTATTTTTTTTTATTTTTATACTGTATGATGTGTTATATGGACCTGTGTCTGCAATAAAGTTTTATATT
AT
>Proto2-Snek_Maylandia_zebra
TTGCTGTAAAAATCAAAACTTTAAGTCAGGATGAAATTGTGTTGTTGGCCACGAACACATTTGAATCCGAGGGGATTGAA
GCCTCCAAGAAAGTTTTGTTTGAGCTCTGCCCCACTACCTCACAGCGGTGCGTTGGATATAAAGGACAGCATAAAGACGC
NAACAATATTAAACTCTGTCTTAAAGTGCTGAATGAGTGTGGGGAGAATATCCCAAGATTTGTCTCTCATCACCTGGATG
ATYTGCCGCCTGTTACATACTCCAGCATGGATGTGTGTTGTCTACTACGGCGAATGGACCAGCTGTGTGCTGAGGTGGGT
GCTTTAAAACATGTAGTTAAACTACAGGCGGATGTCTGCGAGCAAGTTATGACCAATGCTGTGGAGGTCGACCAACGTGT
GACTGTTCTTGAGTGTCAGCCTGAGGTACCGGCTGAGCCTGTTATGCTGAATGCTCAGGGGTCGGGGACCGCTTCCCACT
TTCCCCTGGGGAAACACGCAGAGGAGCGGTGGGGGAATCGAAGTAAAGGCGGCCCGCGCGGAAGGCAGGGAGCCGGAGCT
TTGGCTGCTTCAAGGACTGGGACAACAAGCACAGTGTCAGCGTTTTGTCCGGAGATGTTGCTATGTGGTCAAGATCGGGC
TCCGACGACAGCCCGAGGCCGTAATATGGAAACTACAGCAACAACGGAGGATCCCGTTGAGACAGTGCTTTCTACATGCT
CTCCACAATGGAGTAAAGTTGTGAAAAATGGCAAGCCTCGTCTCAAGCTGGAGAAGGTTAATTCAGGTTCAGGAATGCAT
GCTGCTACCACTGGACACAATAAGAGGCCTGGACCTGTATCGATTATCGGCACTGGAGCTGTGAGTACAATCAGAACTGT
GAAAACTAAATTGGTGAGCGTGTTTGCCACTAAATTTGCCCTGGATGTAGATGCAGAAACTCTTGCTCTGTATTTGAGAG
AGAAACTTAAAAGAGATGTGACCTGTCAAAAAATTGCTAGTAAACGTAGCAGGTTCAGCTCTTTCAAGGTTACTGCTGAA
TGTAATGATGTGGGTGAAATGTACAATCCTGAACTCTGGCCTGAAGGGGCTCTGGTCCGGCGTTTTTATGAACCTCGTAA
GCCCGGTACGGTGGTGCCAAGCTCAGTGGATCCAGCAGGGGAGATAACTGCGCCTTTTGGTACCAACGTATCAACATGAA
GATGTCTATTCGGGTATTATCTTACAACTGTCGTGGTCTACGTTTGGGACAGAGTGCAGGGGACAAAGCTCGACGGATTG
TTGTGGACAGTCTGCTTGCAGAATGTGACATTTTATGCTTGCAGGAGACATGGTTGTCCAAACAGGACCTGGGAAAACTT
AACTGTCTAAATGCAAGTTTTTTGGGAGTGGGGGAATCAACAACTGATCTCAGCACAGCTATAGTCAGAGGCAGAATACC
TGGAGGGGTTGCTGTGCTTTGGGACAAAAAAATAGACCCTGTGATAAAGCCCATTAGACTGGATGTAGACTGGTGTATTG
GTATACAATATACACAGAACAATAGTAGTTTTATCATTCTTAATATTTATACTCCCTATGAATCTTGTCAAAATGAGCAA
GAATACCTCAGTAGGCTGGCTTTTATTAATGCATTTATTCAAGACAATGATACTTACAGCATATATGTTTTGGGTGATTT
TAATGCTGATCTCACAGACAGCAGTTCTCAGTTTGCTGACCACTTAACTCATTTTTGTCAAGTTAATAATCTTATCTTGT
CTACCAAAGTGTTACTGCCTGCAGATAGCTATACATACATAAGTGAAGCCTGGCATAGTACATCATGGCTGGACCACTGT
ATCTGTACAGCTGATGGACATGCAGCTTTAGCAAACATGACTATTAGGTATGAGGTAACTGTGTCAGATCATATACCTTT
TGGTTTTACTGTGAATGTGGAACAAATGCCAGCAACAACTGGAAACAATATTGCTAATATTGCTACCAGTGTAAAATTAG
ACTGGTCAGCTTGTAGTGAAGATGATTTCTTAGCTTATCATAGTAATACCGATATACATCTGAACAACATTTCTTTGCCG
AAAGAAGCTATTTTGTGCAARGATGTCAACTGTAAGAATGCTGTGCATAAACATTTACTCTGCTCCATGTATGATGATAT
AGTGACTGCTCTGYATGAAAGTGGTACACTGCTTGATAAACAATATAAGCATAAGAAACCTAACATCAGACCTGGCTGGA
AAGAACATGTATCCATGTACCATGATGAAGCTCGCATAGCTTATAAATGTTGGGCCATGGCTGGAAGACCTAAACAAGGC
CCAGAATTTGAACAGAAAAAATGTGCGAATGCCAGATATAAGTACGCTGTTCGCTTTATAACTAAAAATGAGCAAATGCT
GAGAGCAGATTCTTTGGCCAGGAAAATGCTGTGTAATAATATGGCAGATTTTTGGAAAGAGGTGAAAGCTCTTAATAACT
GTAAACCATCTCTACCATCAACTGTTGAAGGTGTTTCTGGGGCAGATAACATTGCAGCATTATGGAGACAGCATTACAGT
GCGTTGTTTAACTGTATAAAAAGTGATCCATATGAGGACAATCTTGACATGAGTAATGACACAATAAGTGTAAGGACACA
TGAAGTATATGAAGCCATTCATAGGTTGTCTGATAATAAATCCTCTGGTTTGGATCACATCACTGCAGAACATTTAAAAC
ATGCTAGTGTAAGGCTAGCTCCTCTTTTAGCACTCTGTTTCACTGGGTTTATGATTCATGGCATATTACCAGACTCAATG
CTGTGTATTTTACTGGTACCAGTTATGAAGGACAAAGCTGCAAAAGTGAGCTGTTTGGATAATTACAGGCCGATTGCACT
AGCCAGTATTTTATCTAAGGTGTTAGAAAGAATCTTGTTTGACAGAGTTAGTGTGTTCATCTCTTCTCTGGATAATCAGT
TTGGCTTNAAACCAAAGCACGGCACTGACATGTGCATATATGCACTCAAGGAAATAGTCAGTTTGTATAGGGCTAAAAAT
TCATCTGTCCTCATGTGTTTCATTGATGCCTCTAAGGCTTTTGATCGAGTGAACCACAGAAAACTTTTTGATAAAWTGAA
GAGACGGGGAGTTCCTCAATACATCGTGAGGATTCTCTCTTACTGGTACGCTCATCAGAACATGCAGGTTAAATGGGGAA
GCAGTATTTCTGCCCCCTTTGGTGTCAGCAATGGTGTTAGACAGGGTGGGATTTTGTCTCCAATTTTATTTAATTTATAT
GTTGATGATTTGTCCATACAGCTGAGAGCCTGTAACACTGGGTGTATATTAGGTAAAGCACTGATAAATCATCTTATGTA
TGCAGATGACCTGGTTGTTTTTAGTCCAAGCAGTGCTGGGTTACAGGATCTTCTTAATGTCTGTACTGAATATGGTGTGC
AATATGACATTGAGTACAATGCTGCTAAAAGTGCTGTTTTGATATGTAGAACCAAGCAGGATAAACAGCTAAATTTCCCT
TTGTTTAAACTGGCACAAAAAACTCTTGAAGTTCATAAAAAGGTGAAATACCTCGGTCACTTTATTACTGAGCAAATGAA
TGATGATGATGACATATACAGACAACGATGTAAGCTCTATGTGCAGGCAAATACTATTGCACGCAAATTCAGCTTTTGTT
CACTTCCAGTTAAAGTGGCTTTGTTTAAAGCGTATTGCACACCGCTATATACTGCCCCCTTGTGGTCATCCTACAAACAA
TGTAGCATGCAGAAGCTGCATGTTGCATATAATGATGCGATGAGAATCCTTTGCAGGATACCTAGAAGTGGTAGTGCCAG
CCAGATGTTTGTAGCTGTGGGTGTTTGGACTTTTAAAGCACTTTTAAGAAAGCTAATGTTCAATTTTAGAGAACGACTGG
ATGGTTCGAGTAACAGTATAATTTTAGCACTTACAGATCCGACAGTGAGTGGTTCCCGTTACTCATCCAGTCTCAGAAAG
CACTGGTTAAAGTGTTTGTGTATTTATTGATTTATTTTAAGTAATTGTGTTTTATGTATATTATGGTTTTATATTTTTAC
AAATGTTTTAGATACTTATTTATATACATATATATATTTAATGGTGTATACCTTGTGTT
>Proto2-Snek_Melanogrammus_aeglefinus
GCATGGATTGTGTACATTCGTCAATAAAAAATGAACCAACAAAGAAACGAGTGAACCTTCATACAGACTATCATGGTCAT
GGCTGACACGACACATCGTGCTGAGGGAGCTCCTGAGGGAGCTCCGCAGTCCCGCAGCAAACCTGAGATTTTCAGAACCA
CGGATGGTAAAGTGATAGTAGAAGATGAGCTACTGAACTTTATTGTGGTGAAGATGAGAACTTTAAATCATGATGAAATT
ATCCTGCTGATTACGCACAACTTTAGCTCTGAGCGGATAGAGTCATCTAAGAAGACGCTGTTTGAGGTCTGTCCAAACAC
CTCCATTCGTTGTGTCTCACACAAAGGCGCACAAAAAGATATTAACAACGTAAAAATGTGCCTGAAAGTGCTGAATGAAT
GTGGCGAGGATATACCGAGATTCGTCTCCCACTACCTGGACGATCTCCCTCCTGTCTCATTCAATCACCTTGATGTGTCG
ACGCTTCTAGGAAGAATGGAGCAGATAAATGGTGATATCTGCTGCCTGAAAAGAACACTTGAATCACAAACAAATGCCTG
TGAAAGTCTGCAGGTGGTGACTGCTACTCTTGATGGCAGGCTGTCTGCTCTGGAGAAGCCACCGGGTTCCCGTAGGGACG
CCGGCAATGAGGTGCACAGACAGGTAGCAACAACCGGGGAAACTCCTGAGTCGGGGCAGTCTACAACTGCGGCCATGGCT
CCGCCGCCTCCGACCGCTGGATTGCGATCCCCCGCGTGGAGTGTTGTTGTTAAAGAAAGCCGTCGCCTGAAACCAGCACC
TGCAGGCTCCGACACCCAAGTGAAACCTCGTCTGATAAAGGCTACGGGGAAACGTGAGCAAAAGCGGACTGGAATAACTG
GCACAAGCACGGGAGGCAACATACGAGCTGTCAAGACAAAACTGGTGAGTGTGTTTGCAACCAGATTTGACCCGAGCCTT
GACGCTGATACTCTCTGTGACTATTTAAAAGAGAAGCTGGGGCGAGAGGTAAAATGCCGTAAGATTGAATCGGCCTACAA
CAGATGCAGCTCTTTCCATGTCAGTGCTGAGTGTGGTGAAGTTGCGGAACTATATGATCCTCAGCTATGGCCAGACGGCT
GCTTTGTCCGACGTTATTATGAGAAGCGCTGGCCAAGAGGCTCAACAGGTGTAACAGGTGCATCGTCTGGGTCAGAGGGC
TCAAAGAAAAGCAGCGCACTGAGGGATGATATGCCTGGGATGAGTGGACTGTAAACCAAGATTCGCGTAATATCATACAA
TGTGCGTGGCCTGCGTGTGGGGCACAGTGCAGCTGACGTAACAAGACGTTTGGTGGTTGMCGCTTTACTGAAGGAGYGTG
ACATTCTGTGCCTTCAAGAGACCTGGCTTGCTAAACAAGACYTGCATAATCTGAGTACACTCCATAAGGACTTCCATGGT
GCTGGAGAGTCCACCACAGACCTTAGCACAAAAATAGTACAAGGGAGGATACCTGGAGGTGTGGCAGTATTCTGGAATAA
GAAATATGATCCATTTGTTAATGTTTTAAGATTGAATGTCGACTGGGCCATTGGGCTTGAAATCAATTGTAATAAAAAGA
AGTTCACACTCATAAATATTTATACACCTTATGAGTCTCGTGAATTTGAGGATGAATTTTTGAGTAGATTAGCAACCATA
CATTCCTTCATTGAGGATAATGGTTCATCTTCTGTCTTTGTTGTTGGGGATTTTAACGCTGATTTGTCTGATCAGAAATC
TTTATTTGCTAAACACCTGCTACAATTTTGTAGTGATGGCAATCTCATATTATCCAGTAAAATCTTCCTGCCTGACAACA
GTTTTACCTATGTCAGTGAAGCCTGGCACACAACTTCGTGGCTTGACCACTGCTTGTGTACAGCAGATGCCCATGCAGCT
ATAGATAACATGGATATATATTATGGAATGGCTACTACTGATCATATACCAATTGTCATCTCCTTGAATGTTGAAAATAT
ACCATTGCTTGTTGATAAAGTTGCTGACACTAATAGTGGAAGGTTGGATTGGTCAAATCTGACTAAGGASGATTTAAATC
GATATTTTATTGAAACTGAAAACTTGTTAAGTAATATTGAGTTGCCTATTGATGCTCTTCTGTGTTTTTAACATGAACTG
TAAAAATCCAAATCATAGTATCAAACTCTGTNGGTATGTATGACAATATTGTGGCTGCCCTCAATGCTTCTAGTAAGCCC
TTAAGTAAACATAAAAACAAGGCTTGTAACATCAAACCTGGATGGAATGACTTTGTAGCTGAACAGCATGCTGCAGCGAG
AGAAGCTTTCAAACTCTGGTCTCATGCTGGTAGGCCTAGACAAGGGACATTATTTGAGCATAAAAAACTTACCAATGCAA
AATATAAATATGCACTACGTTTTATTAAAAGACATGAGAACAAAATGAGAGCTGATTCACTTGCCAGGAAGTTGAGGGAT
AATAATCCCTATGATTTCTGGAAAGAGGTCAGAGTTATGAACAACTGTAAATCCTCCCTACCATCTAACATAGAGGGTGC
TTGTGAACCAGCCAAGATAGCTGAGCTCTGGCGTGAACACTTTTGTAATTTATTTAATTGTGTAAAAAGTAATGTATTGA
AGGTAGAAAATGTTGACTATTCTGTGAATATGATTATTAGATCTGACGATGTATATCAAGTCATTGGGATGATAGAAAGC
AACAAGGCTTGTGGTATAGATCTCATAACAGCTGAGCACTTAAAAAATGCCAGCCAAAGGCTCTGCCCTCTCCTCGCAAT
GTGCTTTACAGGTTTCATGATTCATGGGGTCCTCCCAGATTCTCTCACCTCTGTTCTGTTAGTGCCTGTCATTAAGGACA
AGGTTGGGAAACTAAACTGCATGGATAACTATAGACCTATCGCTCTTGCTAGCATTTTATCCAAAGTGCTAGAAAGGATC
TTATTAACAAGAATAGAAACGTTCATTTTAACCATGGATAATCAATTTGGTTTTAAAAGNAAATCACAGTACAGACATGT
GTATATATGCTCTTAAAGAAATTGTAGCTCATTATAAAAGTCAGAATTCCACTGTATTTTTGTGTTTCATAGATGCATCT
AAGGCATTTGACAGAATAAATCATGAAAAATTATTTTTGAAACTGTCAGCCAGAGGTATTCCAAAGTACATACTTAGAAT
ACTTGTATTCTGGTATGCCAACCAAACAATGAGGGTCAAATGGGGTAATGTTGTGTCGGCCCCGTTTCATGTAAATAATG
GTGTTCGCCAAGGTGGCATTTTGTCCCCCATTTTGTTTAATGTATACATGGATGACCTGTCNAAAACAGCTGAACACATG
TAACACAGGCTGTCTTGTTGGAAATACTGTTGTAAATCATTTAATGTATGCTGATGACCTGGTTATTTTTAGTCCATACA
GTGCTGGCYTACAAAGTTTGTTAAAGGTATGTTCACAGTATGGGAATGCTTATGACATTAAATTCAATGACAAGAAAAGT
AATGTCATGATAGTCAGGAGCAAAGAGGACAAGAAATTAGTGTTTCCTCAGTTCTTCCTAGATRATAAACCGCTCATGAC
ATGTCAGGAGACAAAGTATCTTGGGCATGTTCTTACTGATGATTGGCATGATGATAGAGATATTTATAGGCAGTGTTCAA
AGCAATATRCTCAAGCTAATATGCTCCTTCGTAGGTTTAGYATGTGCTCAGTTGATGTTAAATGTTCCCTGTTTAGATCT
TTCTGTACACCAATGTATACAGCTCACCTCTGGTGTAGCTATAAGAAAAGMAGTATGCGGCGGCTCATAGTGGCCTACAA
TGATGGACTGAGGTTGTTGCTTCAGGTGCCCAGGTGGCACAGTGCRAGCCAACTCTTTGTTAATTTAAATGTACCCAATT
GTGAAGCACTTCTGAGAAATKTAATGTATCGTTTTATGTGCCGCCTGGATGACTCGGGGAACAGCATTATTGGGGCTTTG
ACCAGC
>Proto2-Snek_Monopterus_albus
GGTGGACGGTGTGGAGCAGGGNNNTGCTGCTGCTCCGAGCCTTAGTCGACCTCKAGTGAAACCGCAGGTCTATAAAACTG
TRGATGGTATGYTGGTAGTCGAGKACGAGTTTCTTAACTTTCTTGCGGTTAAGATTAAGACAATGTGYCAGGACGAGCTT
GTCCTACTTGCCTCGAATCAYTTTGACACTYGATGGATTGAATCTTCWAGRAAGGTGTTGTTTGAACTGTGTCCTAACAC
AAAGCAAYGCTATGTGGCATTTAAGGGCAAGCAGAAAGATGTAAATAACATCAAAAGTTGCYTACAACTCTTAAATGAGT
GTGGAKATGATATACCGCACTTTGTCTCTCACTTCCTTGATGAGTTGCCGCCGGTGACATTTAATAGCTTGGACGTTTCT
ACCCTTTTATGTAAGATGGAGCGTTTGCACAGTGAGATCTGTGCTCTCAGACAAGTCGTCAAGCTTCAGGCTGATGTTGG
TGAGGAGTTACGTGTTGTTACCTCAACCATCGATCGCAGAGTTGCTGTAGTGGAACGACATGTGATGTCTGATGGAAGGG
AGCAGCTGGGTACGGACATGCCTGGAGTGAGGATCCATGGCRTTGATGCACAAGCTGGCGCCGCGGACGTAGCCGGGGAG
ATTCCTGGAGTGCTGGATGTGTTGGCTGGCTCCCAGGCCTCTACGGGCTCTGAGCTTTCTAATGGTGATGTAATCCGGGA
AGGTCACGCCGGGGGTGTTGATACTGATATTGTGAATAAGAATATTGAAGGGGTTGCTGATCTTCCTAATTCCCTTAAGT
GGAGTACGGTAGTGAAACAAGGCTGGCGTAAAAAGGATAAGAGTCATCCYGTTCGCATAAAGCAGCGCATTAATAAATCT
GAGCGCAAGAGGCTGGAGCCTATACATGGAACTGGTGTGCAAGGTAATATAAAAGCTGTCCGGACAAAGCTTGTTAATGT
ATTTGCCACCAAATTTCTTCCTGATCTTGATGCTGAGACACTTTGTAACTATCTTAAAGAGAGACTTGGCCGTCATGTTC
AGTGTGAACGTATTGTGACTGGGAATACCAGATGCAGCTCTTTTAAAGTCAGCGTTGAGTGTGAGGACGTCACTGAGGTG
TACAATTCGGAGCTGTGGCCAGAGGGATCGCTGGTGCGGCGATATTATGAGCCAAGGAAAGCAACGCGGAAGGGGACTGC
TGACATCATCCAGAACCATGTGGTGACGGGGTCTGTAGGAGCAATGGCTGCGCTCTCCTAATAAAAACATGCGGGTCATC
TCTTATAATTGTCGTGGCCTGCGTGTTGGAAATACTGCAGCGGATAGAGCGCGACGTCTGGTTGTGGATAACTTGCTGGA
AAAATGTGACATACTTTGCCTCCAAGAAACGTTCTTGTCTAAACAGGATCTAGGTCAGCTGAACTCTGTTAATGATAAAT
TCTATGGGGCTGGGGAGTCTACAGTAGACCTGACTATGGGTATTGTGAGGGGACGGATAGCAGGGGGTGTGGCTATCCTA
TGGCATAAAAGATTGGACTCAGTGATGAATGTGGTAAGGACTGGGGTCGACTGGTGTATTGCTGTTCATTTGAAGTTGGC
TAATAAGGAGTTTGTCATTTTGAATGTCTATATGCCATATGAGTGTCTACAGAATGAAGATTTGTATTTGAATAGACTTG
CTTTTATTAACTCTTTTATTTGTGAGTATAACTGTACATCCATTTGTGTGGTAGGTGATATGAATGCTGATATCTTGGAC
AGTCAGTCGGCATTTGCTAAGCATATGCTGCAGTTTTGTGAGGATAGTCGGTATATATTGTCCAGTCAGTCATTGTTACC
AGCAGATAGCTATACCTATATAAGTGAAGCATGGCATACAATGTCATGGCTTGACCATTGCATTAGCACTGCTGATGCAC
ATGCTGTCTTGAAATCTATGGAAATCTTATATGACTATTCTATGACAGATCATGTACCGTTTGTTATGTTGCTGGATATA
AACAATCTTCCTGAGCTGACACACAGGGTAAATGATGGTTGTAAGGTTAAGTTGTGCTGGGCTAAACTTTCAAAAGATGA
TCTTGCCACATATTGTATGATGACAGATAATGGTTTAAGTAAGGTAAAATTGCCCAGACAGGCCATTATGTGTACGGATG
TTAACTGTAAGGATACTTCTCATTCTAGGGATCTTTGTGTAATGTATGAAGGTATTGCTGATGCTATCTATGAGAGTAGT
AGATCATACTTTACGGGTATAAAGGCTAAAAACATCAAGCCAGGCTGGAAGAAGTATGTGGCGGTACATCATGCAGAAGC
TATAAAAGCGTATAAGGAATGGGTGCAAGTAGGTAGACCCAGGGCTGGAATTGAACTGGAGAATAAAAAGATCACTGGGG
CAAGGTATAAATATGCTGTTCGCTATATCACTAAATGTGAACAGAATATGAGAGCGGATGCTATGGCTGAAAAATTGGCA
CACAATAATGTTTTGGGATTTTGGAATGAGGTGAGGGCTCTGAATAGGGTTAATTCACCACTGCCCAGTGCCATAGAGGG
AGTATCTGGGGCTGATAATATTGCTGATCTGTGGAGAGAACACTATTCTGCATTGTTTAATTGTGTTAAAAGTGATCCCT
ATGTAGTGGGAAGCATTGCTAGTGAGGATGCTGTGGTGATCACTTCTAGTGAGGTGCATCGAGCAATAATGCAATTGTCT
GATGATAAGGCAGCTGGTGCGGATAATATTACAGCGGAACATCTGAAGCATGCAAGCCCAAAGATTGCTGTGTTGCTTGC
TTTGTGCTTCTCTGGGTTCATGACTCATGGTTTGCTACCTGATTCTTTATTGTCTGTTACCTTAGTGCCTGTTATGAAGG
ACAAAGCTGGCAAAGTTGGGAGTCTGGATAACTATAGGCCAATAGCTTTGGCCAGTGTTATATCTAAAGTTCTTGAGAAG
ATATTGCTTGATCGCCTGTGTCATTGTATAACAACCACACATAATCAGTTTGGTTTTAAATCCAAGCTGGGGACAGATCT
GTGTATCTACAGTCTGAAGGAGGTAGCACAGAAGTACCTCAGACAAAACTCCTCGGTCTTGATGGGTTTTATTGATGCGT
CCAAGGCATTTGATAGGGTTAATCACTTTAAGCTTTTGGATAAATTAAGCAAAAAAGGGGTTCCTGATAGCATTGTRAGA
ATCTTGGCATACTGGTACTCTAATCAGAAGATGCAGGTTAAATGGGGTGGGACTATTTCAGCCTCGTTTGGTGTTTGTAA
TGGGGTGCGCCGGGGGGGCTACTGTCACCAGCCCTGTTTAACTTATATATGGATGAGTTGTCTGAACAATTGAATAAATG
TAACACTGGATGTATGATAGGCCCTAATCTTGTAAATCATTTTATGTATGCTGATGATTTGGCCATACTTTCGCCCAGCA
GTGCTGGTTTTCAGCAACTGCTGAATGTGTGCTCGGACTATGGATTGAAGTATGATGTGAAATATAATGCAGAAAAGAGT
GTTGTACTGATCTGTCGGACTAAAGGGGACAAAGAACTTTGTTTCCCAGACTTTTGTTTGTCTGGACAAAGGTTGAGTGT
CTGTAGAAAAACTAAATATTTAGGACATTTCATTACAGATCAGCTTTCTGATGATGAGGATATATATCGGCAGTGTCGCA
TTTTGTATGCTCAAGCTAATATGTTGGTTAGGAAATTTCACATGTGTTCTGCTAATGTTAAAGTTCATCTGTTCAGAACA
TACTGTACACCGTTGTATACTGCCCCATTGTGGTGTAAATATAAGGTAGCTACTTTACAGAAACTTAAAGTTGCTTATAA
TGATGCCTTGAGGATTCTGCTTAAGAAGCCTAGGTCCACCAGCGCCAGTCTGTTGTGTTCACAGGTCCATGTTAGTACCT
TTCAGGCATTAATGAGAAACCTGATGTACAGATTTATCTGTCGTGTGAATAACTCTGAGAACAGTCTTATAATGATGCTG
GCTAATCCTGGTTTTAGTGTAGTACGTTACCAATCCTCTCTGTGGAAACATTGGTATAAATGTCTTTTATGATTTTTATT
TTTTTTCTTCTTTTATATCCTTTCTTTTTTTTTTTATTTCTTTTTTGTATGGACCTTGAGTCTGCTAATAAAGGATGATG
ATGATGATGATGAT
>Proto2-Snek_Nothobranchius_furzeri
GATCCAAGATGGTGGACGTAGCAGGCAGCGTGGCATCAGCTCCTGGTCCAATTTCTAAAATATCTCGACTGAAACCAGAG
GTGTATAGGACAACAGATGGCAAGGTTATTGTGGAGGATGAACTTCTTAATTTCCTTGCTGTTAAAATTAAAACTTTGAG
CCAGGATGAAATTGTGTTGTTAGCCACGAACACATTTGAATCTGAAGGGATTGAAGCCTCAAAAAAAGTTTTGTTTGAGC
TCTGCCCTAGTACTTCACAGCGGTGCGTTGGCTATAAAGGGCAGCACAAAGANNCCAATANTATTAAGCTCTGTNAAAGT
GCTAAATGAGTGTGGGGAAAATATCCCTAGATTTGTATNTCATCACTTGGAGGATTTACCACCTGTTNCATTCTCCAGTC
TGGATGTATGCTGTNTGCTGCNGCGNATGGAGCAATTGNNNACNGAGGTTAGTGCTTTGAAACANGTAGCCAANCTTCAG
GCAGATGTCTGTGAGCAAGTTCGGGCTGAAGCTGTAGAAATCAACCAACGAGTGGCCGCACTGGAACGTCAGTCAGGCGA
CCTGGCTGGTTCTACTATTCTAAATGAGCAGGGACCAAGGACGGGTCCTTTTTCTCATCCGAGTAATAACTCTGAGGAGC
TGCTGGGGAGTAATGGCGGCCTGGCCGAGAAGCAGGGAGTTGGAGTTTTGGCTGACCAGAGGATTGGGACGGGTCCTGTG
GAAGCATGTGCCTCTGTGACTTCACGGAGTGGTGAAGATTGGACTCTGTTAGCGGCCTCTGGTTTTAACACGGAGACTAC
TGCGACTANATTGAATATGGTGGAACCGGAGCCTCTCACACGCTCCCCACAGTGGAGTACAGTCGTGAAGAAGGGCAGGC
CTCGTCAGAAGCTGGAGAAGGTTGCTGCAGGGATGCATGTTCCTTCCGYGACTAGACACAACAAGAGGCCTGGARCCGTA
TCTATTATTGGCACTGGAACTGTGAGTACYATAAAAACTGTAAAGACAAAATTAGTGAGTGTGTTCGCCACTAAATTTGC
CCCAGAAGTTGATGCAGAAACGCTCTCATTGTATCTTAAAGAGAAACTTAACAGAGACGTCACCTGTTTAAAAATTGTTA
ATTTACGGAGCAGGTTTGGCTCTTTTAAGGTTACGGCTGTGTGTGATGACATTGGTGAAATGTACAACCCTGAACTTTGG
CCTGAAGGGGCTCTGGTCCGACGGTATTATGAACCACGGAACCCCCGCTCTCTCCGCTCTACTAATGTGACTCCAGCAGG
GGAGGTTCCCCCTGGTCCTAACACCTCAGCATAAGCATGTCTCTTCGGGTGCTGTCCTATAACTGTCGTGGCCTGCGTCT
GGGCCAGGATGCAGGGGATAGAGCTCGACGTATTGTTGTGGACAGTTTGCTTGAAGAATGTGAAATATTGTGTTTRCAAG
AGACTTTTCTGCCTAAACAAGACCTRGACAAACTTAACCACCTCAACTCTAAATTTTTCGGAGTGGGGGAATCAACTACT
GATCTCAGCACAGCTATAGTCAGRGGCAGAATATCAGGAGGAGTGGCTGTGCTTTGGAACAAAACAATTGATGCTGTAAT
TAAGCCAATTAGACTGGATGTAGATTGGTGTATTGGCATACAATATATCCAGAATAACATTAGTTTTGTTATCCTTAATA
TTTATACTCCATACGAAACTGCTGGAAATGAAGGGGAATATATTAGTAGGTTGGCTTTTATTAATGCATTTATTCAAAGT
CACAGTACTTATAGTATATATGTTGTGGGYGACTTTAATGCTGATCTTTCAGATAAAAAATCTCAGTTTGCTAAACACTT
AACACAGTTGTGTGAAGACAATGATCTTATTCTATCTAGCAAAGTGTTGTTGCCAAAAGACAGTTACACATATATTAGTG
AGGGTTGGCATAATACATCATGGCTGGATCATTGTATTAGTACAGCTGATGGWCATGCAGCTTTGGATAGCATGACTATA
AAGTATGGGGTARCTGTGTCAGATCATATACCTTTTGCTTTCTCTATAAATGTGGAACAACTGCCTGATACAATGGGAGT
TAATTATGTCAATAATGATAATAATATAAAATTAGAATGGGCAGCATTTAGTGACAAAGACATATTGGCTTATAGTAATA
ATACAGATCAATACCTAAACAATATCTCTGTGGCTAAAGAGGCTATCCTGTGTAAAGATGTCAATTGTAAGAATCTCAAA
CACAAAAGTGATCTATGCTCTATGTATGAGGATATAGTGGATGCTTTGTATGAAAGTGGTAGACCATTTCATGTCAAAGG
TAAGCATAAGCAGAAACCTCATATCAGGCCTGGCTGGAAAGAACATGTTGCCATGTATCAGGATGAAGCACGGGTAGCTT
TTAAAYGTTGGGATATGGTTGGGAGACCTAGGCAGGGTSTGGAATTTGAACAGAAAAAACGTGCAAATGCCAGATATAAG
TATGCTGTTCGTTTTATATCAAAAAATGAGCAGATCATGAGGGCAGATTCTATGGCCAGGAAATTTATGAGTAATGATGT
CAAAGGTTTTTGGAAAGATGTGAAAACAATTAATAATTGCAAATCATCTCTACCAGGTACTGTTGAAGGTGTTTCTGGGG
AAGATAATATTGCAGCATTATGGAGACATCATTATTATGCATTGTTTAATTGTTTAAAAAGTGATCAGCATGAGGATGGC
TCTGTAATTAATGATGAATCTATATGTTTAACGACCCATGAGGTGCATGATGCTATTCACAAACTAGCTGATAATAAGGC
TTGTGGTCTGGATCACATTAGTGCAGAACATTTGAAATATGCTAGCCAAAGACTAGCTCCCCTTTTAGCTCTWTGTTTTA
CAGGGTTTATGATTCATGGCATACTACCAGACTCAATGATGGCAATTCTGCTTGTTCCAGTCATTAAGAACAAATCTGGG
AAGGTGACCAGTATGGATAATTATAGGCCGATTGCACTAGCCAGTGTTTTATCTAAAGTTCTTGAAAGAATCATATTTGA
TAGAGTCACTGTGTACCTCAGTTCCTTGGATAATCAGTTTGGCTTTAAGCCAAAACATGGTACTGACATGTGTATATACG
CACTTAAAGAAATGGTCAACTGGTATAGAAATAGAAATTCTTCTGTCCTTATGTGTTTTATTGATGCTTCTAAGGCTTTT
GATCGTGTAAACCACAGAAAACTTTTTATTAAGTTAAAGCWACGGGGGGTCCCTGGGTTTATTGTGAGAATCCTGTCTTA
CTGGTATGCTCATCAGAYGATGCAGGTTAAATGGGGTGGCAGCATCTCTGCACCATTTGGCGTTAGTAATGGTGTTAGGC
AGGGTGGAATTCTGTCTCCTATCTTATTTAATTTGTATGTTGACGATCTGTCTGTGCAGCTGAGAGCCTGTAACACAGGA
TGTTTGATGGGTACAACTTTGATCAACCATCTGATGTATGCTGATGATCTGGTGGTCTTTAGTCCAAGTAGTGCTGGTTT
ACAGCAGCTCCTAAATATCTGCTCTGAATATGGTGTGCAGTACGATATTCAGTATAATGCTGTTAAAAGTGCTATCTTGA
TATGTAGAACCAAGCAGGATAAAAAGCTAAACTTTCCTGTGTTCAAACTGTCTAATAGTGATCTTAATGTGTGTGAGAAG
GTGAAATACCTTGGCCACTTTATAACTGATCAAATGCGTGATGATGCTGACATCCACAGACAGTGCTGTAAGCTGTATGC
ACAAGCTAACACTATAGCACGTAAGTTTRGTTTTTGTTCACCTCCAGTTAAGGTGGCTTTATTTAAAGCATATTGTACTC
CGCTCTACACAGCCCAACTGTGGTCATCCTACAATCAAAGCAGCATGAACAAGCTGCAAGTTGCATACAATGATGCCTTA
AGGATCATACTTAAAATACCCAGAGGGGGCAGTGCCAGTCAGATGTTTGTAACAGCAGGCGTTTGTACTTTTAAAGCTCT
TTTAAGAAAACTCATATTCACTTTTAGAGGCCGACTGGATAGCTCTGCCAACAGTATAATTTTAGCAATCACTGATCCTA
CTGTGAGCAGTTGTCGCTATTTGTCCAGTATAAGGAAACACTGGTTGAAGTGTTTGTGTGGTTAACCTTGTGTGGAACAG
TTTATAGTAAAGCTTTTAATTACATTTAGATTTTTATTCAATTTTATGCTGTTATCTTTTTATTCTATTTATCTATTTTG
TTTCATTGATCTGTTGTTTTATATGTATTTTATCTGGACCTAAGAGTCTGTCAATAAAGATTATCTATCTATCTATCTAT
>Proto2-Snek_Oreochromis_niloticus
CAAGATGGCGGATGTAGCAGGTGGTGGTGCAGACGTAGCTCCGACTTTCAAACGGTCACGATTAAAACCAGAGATATATA
AAACAACTGATGGGAGGGTAATTGTAGAGGATGAACTACTTAATTTCCTTGCTGTAAAAATCAAAACTTTAAGTCAGGAT
GAAATTGTGTTGTTGGCCACGAACACATTTGAATCCGAGGGGATTGAAGCCTCCAAGAAAGTTTTGTTTGAGCTCTGCCC
CGCTACCTCACAGCGGTGCGTTGGATATAAAGGACAGCATAAAGACGCCAACAATATTAAACTCTGTCTTAAAGTGCTGA
ATGAGTGTGGGGAGAATRTCCCAAGATTTGTATCTCATCACCTGGATGATTTGCCGCCTGTTACATACTCCAGCATGGAT
GTGTGTTGTCTACTACGGCGAATGGACCAGCTGTGTGCTGAGGTGGGTGCTTTAAAACATGTAGTTAAACTACAGGCGGA
TGTCTGCGAGCAAGTTATGACCAATGCTGTGGAGGTCGACCAACGTGTGACTGTTCTTGAGTGTCGGTCTGAGGTGACGG
CTGAGCCTGTTACTCTGAATGCTCAGGGGTCGGGGACCGATTCCCACTTTCCCCTGGGGAAACACGCAGAGGAGCGGTGG
GGGAGTCGAAGTAAAGGCGGCCCGCGCGGAAGGCAGGGAGCCAGAGCTTTGGCTGCTTCAAGGACTGGGACAAGCACAGT
GTCAGCGTTTTGTCCGGAGATGTTGCTATGTGGTCAAGATCGGGCTCCGACGACAGCCTCAGRTCGTAATATGGAAACTA
CAGCAACAACGGAGGATCCCGTTGAGACAGTGATTTCTACATGCTCCCCGCAATGGAGTAAAGTTGTGAAAAATGGCAAG
CCTCGTCACAAGCTGGAGAAGGTTAATTCGGGTTCAGGAATGCATGCTGCTACCACTGGACGTAATAAGAGGCCTGGACC
TGTATCGATTATCGGCACTGGAGCTGTGAGTACAATTAGAACTGTGAAAACTAAATTGGTGAGCGTGTTTGCCACTAAAT
TTGCCCTGGATGTAGATGCAGAAACTCTTGCTCTGTATTTGAGAGAGAAACTCAAAAGAGATGTGACCTGTCAAAAAATT
GCTAGTAAACGTAGCAGGTTCGGCTCTTTCAAGGTTACTGCTGAATGTAATGATGTGGGTGAAATGTACAATCCTGAACT
CTGGCCTGAAGGGGCTCTGGTCCGGCGTTTTTATGAACCTCGTAAGCCCGGTACGGTGGTGCCAAACTCAGTGGATCCAG
CAGGGGAGATAACTGCGCCTTCTGGTACCAACGTATCAACATGAAGATGTCTATTAGGGTATTATCTTACAACTGTCGTG
GTCTACGTTTGGGACAGAGTGCAGGGGACAAAGCTCGACGGATTGTTGTGGACAGTCTGCTTGCAGAATGTGACATTTTA
TGCTTGCAGGAGACATGGTTGTCCAAACAGGACCTGGGAAAACTTAACTGTCTAAATGCAAGTTTTTTGGGAGTGGGGGA
ATCAACAACTGATCTCAGCACAGCTATAGTCAGAGGTAGAATACCTGGAGGGGTTGCTGTGCTTTGGGACAAAAAAATAG
ACCCTGTGATAAAGCCCATTAGACTGAATGTAGACTGGTGTATTGGTATACAATATACACAGAATAATAGTAGTTTTATC
ATTCTTAATATTTATACTCCCTATGAATCTTGTCAAAATGAGCAAGAATACCTCAGTAGGCTGGCTTTTATTAATGCATT
TATTCAAGACAACGATACTTACAGCATATATGTTTTGGGTGATTTTAATGCTGATCTCACAGACAGCAGTTCTCGGTTTG
CTAACCACTTAACTCACTTTTGTGAAGTTAACAATCTTATCCTATCTACCAAAGTGTTACTGCCTGCAGATAGCTATACA
TACATAAGTGAAGCCTGGCATAGTACATCATGGCTGGACCACTGTATTTGTACAGCTGATGGACATGCAGCTTTAGCAAA
CATGACTATTAGGTATGAGGTAACTGTGTCAGATCATATACCTTTTGGTTTTACTGTGAATGTGGAACAAATGCCAGCAA
CAACTGGAAATAATATTGCTAATATTGCTACCAGTGTAAAATTAGACTGGTCAGCATGTAGTGAAGATGATTTCTTAGCT
TATCATAGTAATACCGATATACATCTGAACAACATTTCTTTGCCCAAAGAAGCTATTTTGTGCAAGGATGTCAACTGTAA
GAATGCTGTGCATAAACATTTACTCTGCTCCATGTATGATGATATAGTGACTGCTCTGTATGAAAGTGGTACACTGCTTG
ATAAACAATATAAGCATAAGAAACCTAACATCAGACCTGGCTGGAAAGAACATGTATCCATGTACCATGATGAAGCTCGT
ATAGCTTATAAATGTTGGGCCATGGCTGGAAGACCTAAACAAGGCCCAGAATTTGAACAGAAAAAATGTGCGAATGCCAG
ATATAAGTACGCTGTTCGCTTTATAACTAAAAATGAGCAAATGCTGAGAGCAGATTCTTTGGCCAGGAAAATGCTGTGTA
ATAATATGACAGATTTTTGGAAAGAGGTGAAAGCTCTTAATAACTGTAAACCATCTTTACCATCAACTGTTGAAGGTGTT
TCTGGGGCAGATAACATTGCAGCATTATGGAGACAGCATTACAGTGCGTTGTTTAACTGTATAAAAAGTGATCCATATGA
GGACAATTTTGACATGAGTAATGACACAATAAGTGTAAGGACACATGAAGTATATGAAGCCATTCATAGGTTGCCTGATA
ATAAATCCTCTGGTTTGGATCACATCACTGCAGAACATTTAAAACATGCTAGTTTAAGGCTAGCTCCTCTTTTAGCACTC
TGTTTCACTGGGTTTATGATTCATGGCATATTACCAGACTCAATGCTGTGTATTTTATTGGTACCAGTTATGAAAGACAA
AGCTTCAAAAGTGAGCTGTTTGGATAATTACAGGCCGATTGCACTAGCCAGTATTTTATCTAAGGTGTTAGAAAGAATCT
TGTTTGACAGAGTTAGTGTGTTCATCTCTTCTCTGGATAATCAGTTTGGCTTCAAACCAAAGCACGGCACTGACATGTGC
ATATATGCACTCAAGGAAATAGTCAGTTTGTATAGGGCTAAAAATTCATCTGTCCTCATGTGTTTCATTGATGCCTCTAA
GGCTTTTGATCGAGTGAACCACAGAAAACTTTTTGATAAATTGAAGAGACGGGGAGTTCCTCAATACATCGTGAGGATTC
TCTCTTACTGGTACGCTCATCAGAGCATGCAGGTTAAATGGGGAAGTAGTATTTCTGCCCCCTTTGGTGTCAGCAATGGT
GTCAGACAGGGTGGGATTTTGTCTCCAATTTTATTTAATCTATATGTTGATGATTTGTCCATACAGCTGAGAGCCTGTAA
CACTGGGTGTATATTAGGTAAAACACTGATAAATCATCTTATGTATGCAGATGACCTGGTTGTTTTTAGTCCAAGCAGTG
CTGGGTTACAGGATCTTCTTAATGTCTGTACTGAATATGGTGTGCAATATGACATAGAGTACAATGCTGCTAAAAGTGCT
GTTTTGATATGTAGAACCAAGCAGGATAAACAGCTAAATTTCCCTTTGTTTAAACTGGCCCAAAAAACTCTTGAAGTTCA
TAAAAAGGTGAAATACCTCGGTCACTTTATTACTGAGCAAATGAATGATGATGATGACATTTACAGACAACGATGTAAGC
TCTATGTGCAGGCAAATACTATTGCACGCAAATTCAGCTTTTGTTCACTTCCAGTTAAAGTGGCTTTGTTTAAAGCGTAT
TGCACACCGCTATATACTGCCCCCTTGTGGTCATCCTACAAACAATGTAGCATGCAGAAGCTGCATGTTGCATATAATGA
TGCGATGAGAATCCTTTGCAGGATACCTAGAAGTGGTAGTGCCAGTCAGATGTTTGTAGCTGTGGGTGTTTGGACTTTTA
AAGCACTTTTAAGAAAGTTAATGTACAATTTTAGAGAACGACTGGATGGTTCGAGTAACAGTATAATTTTAGCACTTACA
GATCCGACACTGAGTGGTTCCCGTTACTCATCCAGTCTGAGAAAGCACTGGTTAAAGTGTTTGTGTATTTATTGATTTAT
TTTAAGTAATTGTGTTTTATGTATATTATGGTTTTATATTTTTACANNNNNNNNNNAATGCTTTATATWYTTANTAATGT
TTTATATACTTATTTATCTACATATAGATATATANTGTGTGTGTGTTTCTGTCTTGTTTTTATGGACATGAAGTCTGCCA
ATAAAGATTGAATTGAATTGAA
>Proto2-Snek_Periophthalmus_magnuspinnatus
AAAAGGTGCAAGTACTTTCTATTCCACTACATTTTTTTACAGGAGTGAAAAGTAAAAGTATTTTTATTATAGGGAGGTTT
TATTAGAGGGGCTTATTTTTTTTTAACACATTCATAATTTGTACAAACAAAAATANNATAGATAAAAACAGATCGGAAAA
ATATATATATTTCAGTTGCTTCTGTTGAACAAAGTTGAACACAAATCTTTATCAAAATCACTACATTTTAAGCTTCATTA
GATCTCAAAATCTGTGTAAAATACTTTTACTTTTTACTCTTAAAGTACATTTTTAGGTACAGGTACTTACTAATACTTTC
CAAGTACATTTTTTTCATATGATATTTTTACTTTTACTTGAGTATTTTTTGATCTGGTATCTGTACTTTCACTTAAGCTG
TTGTTACCAAATAGCTATGATGGAAAAATAAAGTTTATTTTATAGAAGGTACCTAAACATTTATTATAGCACAAAAAGGA
GGAGACAGTAATTCTAAAGCAGAGTGCCTTTACCTATGTCATCAACACCAAAACTTCAATTCAATATGCAGTGACAATTT
GTAAGCAACAAATGCATTTTTAAACCTTCATTTACCAAAATAAAAGTGTTAACATCATGGTTGCTAGGTAACAGTTATTG
AATTATCTCTAAGTATGTCACATCTGCTGCTCTTGAAGTGAAATTATAAACCTCAATGAAAAAAAGAAAAAAAAAATATA
TATATATGGGACAGTACTCGTCAATTGTCAGATATAATTATGTTAACTCTGTTTTAGTGAAATTTGAACCTGTCATATGC
ATTTTAACCCCCTTTCTCTCTATTTCTATGCCTTCATGCTCTTACTAGATAGTTTTACTTACATAAGTGAAGCTTGGCAC
ACCACCTCTTGGTTGGACCACTGTATAGCTACAGCAGATGCACATGCATCATTGACAGATATGAAAATATTTTATGAGCT
CACAACAACTGACCATATTCCATTTGGGATGCAAATAAACTGTCAGTTTTTACCTTGGACTGAGATTTACAGGGAAGAAA
GTGATGCATTGATTTTGGACTGGAGCTCTCTCTCAGAAGAAGMAATACTGTCTTATTCTGTRTGCACGGATAATTTGCTA
AGAAATATCTACCTGCCCAAGGAAGCAGTCGTGTGCAGGGATGGCAGCTGCAAAAATTCTGAACACAGAGCAGCCATCAG
TGCTATGTATGAGGATATTGTCAAAGTGTTGTTTAAGTCAAGTGAAACTCTTCATAAAACAAAAGCTAAAAAGAGAGGAC
GGCCAGGCTGGAATGCCCATGTGGCTGAATTTTATGCTAAGGCACGAGAGGCTTCCCAGGAGTGGATACAGGCAGGAAGA
CCAAGATGTGGGCCTGTGTATGAACAAAAGCGGGTCACAAATGCTCGGTATAAGTATGCCTTGYGTTTTATAACCAAAAA
TGAGCAAGCCATGAGAGCGGACTCGTTGGCCAGAAAACTCTCTTTCAACAACACGTTTGGCTTTTGGAAAGAAGTAAAAA
ACATGACTGCCACTAAAACGTCTTTGCCATGTGCAGTGGATGGCACCTCCGGCACTGAGAACATCTTGGAGCTTTGGCGT
CAGCACTACAGTAGATTATTTAACTGTGTTCAGAGTGAGCCTTGTGTTATGCCTGATGTTGACCATGCAGATGTAATCCT
GTCACATGAAGTCCTTAAAGCTGTCACCAAACTGTCTAATAATAAGGCCAGTGGGCAGGACGGTGTTTCAGCAGAGCATT
TAAAATTTGCAAGTGTGAGGTTAGCACCACTGCTTTCCATCTGTCTCACGGGTTTCCTTATTCATGGATTTTTACCTGAC
TGTTTGTTAACTGTACTGCTAGTCCCTGTCATTAAAGATAAGACTGGAAAAGTTGGCAGCTCTAACAAYTACAGACCTAT
AGCTCTGGCCAGTATAGTCTCAAAAATTATTGAATTAATCTTGCTTGACAGGATCTCCCACTGTATTAAATCCACAGACA
ATCAGTTTGGGTTTAAGGCTCTGCTGGGCACAGACATGTGTATATATGCTCTAAAAGAGATTATTGACAAATACAGGAGG
CAGAACTCATCAGTTTTTATGTGTTTTTTAGATGCATCCAAGGCATTTGACAGAGTGAATCACCGAAAATTATTTATGAA
GTTGATTCAGAAAGGTGTACCCAAATATATTGTGCGTATTTTAATTTATTGGTATGGACAGCAGACAGTGCAGATTAAGT
GGGGAAACAGGGTTTCTGCCCCATTTAGAGTCACCAATGGGGTTAGACAAGGAGGAATCTTGTCCCCAGTTCTGTTCAAC
TTGTATTTAGATGAACTGTCTACAAAGCTCAAAAGATGTAAAACTGGATGTGTGGCTGGGAATCTTGTCCTTAATCATTT
AATGTATGCAGACGACTTGGTTGTGTTTAGTCCGAGCACCGCTGGGTTACAGCAGCTACTCAACATCTGTTCAGCTTATG
GTGTGGAGTATGATATCAAGTATAACGCAACTAAGAGCATGATCATGATTTGTAGGACTAAAGAGGATAAACACATGCGG
TATCCTGATTTTTGCCTGTCTAATGTTGTATTGAATGTTACAGCTAAAATTAAATATCTTGGGCATATCATCACTGCGGA
CATGGCAGATGATGATGATATTTATAGACAATGCAGGATGTTGTATGCACAAGCTAATACTCTTCTGTTCAAGTTCGGTT
CATGCTCTGATGATGTAAAGTTAATGTTATTTAAATCATATTGCACACCACTATACACTGCCCACCTCTGGACTCAGTAC
AAAAAAGCCAGTCTACAGAGGCTGCAGGTGGCTTATAATGACGCGTTGCGGGTGCTCTTGAGGAGGCCACGATGGACCAG
TGCGACTGAAATGTTTGTCACTGCACGAGTGAATACGTTGCAAGCTGTACTGAGAACTTTAATGTACAGGTTTATCTGCA
GACTGAATAAGTCAGAAAATGAAATTATACTGTCACTCACAAGCATAAGATGCAGTGCAATTCGCTACCAATCCAGAATG
TGGAGACATTGGTATGGTTGTCTTTTTAAAACATAGATGTTTATTGTTTTGTATTGTTACTGTCTGTCTGTTTTNTTRAA
TGGACCACGAGTCCGAAATAAAGATGAATTG
>Proto2-Snek_Poecilia_formosa
CCAAATCTGGTTCAAAAGCAGTGGTTTTGACACGTAAGATGTCACATAGGTGAGAGTCAGTTAGTCTCGTCCTCATGCTG
TTCTTGTTTATGTTCATGACTGAAAATGTCTTCTCACACAAGTATGTGGAGCCGAACAAGCTCAGCATTTTTTTTAGCAA
ATGTTTGAATCTTTCGGAACCTGTCTTTGTCCAGCTGGCGGTAAAAGTCGACAAGAATGAGGTGTTGGTGCCTACTGCGA
CTCTCTGCATCGCANTGCAGTTCAANAAGCGCCAGCTGCAGGTCNTMTGGAGCGTCATCAGGGACCACGGAGAAAGGAGC
GGAAAAAATTGTGATCTCTTTTTCAATAGCCGCAAAATCCCGAAAGCGCTGCTGAAATTCCTCAGCCAAAGATGAGATGT
CTGCTGCATACCTCCTTATTTGCGCGCTGATGTCGTTCTGTGGAAAACGGGCCATAATTTCCTGCAGCGATGGGAAGTGA
GTGGTAGTGGGCTGTGTTTGGGACAGGTGTCTTTGAAAAAGCAGCAACTTGGTTCGAAATGCTCCAATGTGTGAATACAG
TTAACTTACAACTGCATTTTGGCCCTGAATGCTAATGTTCAGTGCATTTAGATGTTGGGTTATGTCAACTAAAAATCTAA
AATCAGACAGCCAAACAGGATCGGAAAGTTCTGGCATCAGTTGTCCCTTTTTTGCCAAGAATTGTTCGATTTACTCTCTA
AGAGAGTAGAAGCGCTGCAGTGCAGATCCCCGACTGAGCCATCTCACGTCATTGTGATACACAACATCTCCGTATTCAGC
CTGAATGTCGACTAGAAACTGTTGAAACTGGCGGTGGCACAGGGCTTTTGAGCGAATGTAATTGATAGCCTTTATCATCG
GTTTCATCATATTTGAGATGTTTGGCACAGAGAACTTGTTGGTGAATGATACAGTGCAGTTTTATGGCTTTGCCTCCTTC
TTCACTCACTTTATTACATACTAGGGTTGCTAATCCACTCGCTCACCCGTCATGGCAGGTGCACCATCCGTAGTGATCCC
AACGACTTTATTCCATGGTAGTTTCATGTTATCAACGGYGGAACAAACAGAAACAAATAAATCTGTTCCTCTCRTTTGAT
CSTTAAGACTCTGAAGCTCAAGTAGCTCYTCACTTAYGTTCATTTCRTCGTYCACTCCTCTCNNAAAAAAATTAGTAACT
GAGCGTTGTCAGATGCATCTGTGCTTTYGTYGCAGGCTAATGAAAAAARGTYGAACTCCACTCCTTTCGCCTCCAATTGC
CTCTTAACATCAGATGAAACATCTTCAAGTCTTYGCACCACAGTATTACGAGCCAGACAAACATTAGCAAACTCTTGCTT
CTTCTCCGGACAGATTTTCTCCACCATTTTCATNNCACACTCTTTAATAGATTCACCTTCAGTAAAAGGCTTGCAGTGCT
TAGCAATCAGTGTTGCTACCTCATAGCTCGCCNTTGTGGCGCTTTCATTTGAATCATGGGCTCTTGTAAAAAAGCTCTGC
TGTGCCGTTAAAACAGCTTCCAGTTGCTTCAATTTTTTGCTACATTCGTTTCCAGTTATACTGTCGTAGCTAGAATGTTT
CGTCTGGAAATACCTCTTGATATTGAATTCTTTGAAAACAGCCACAGTTTCTTGGCAAATTAGGCAGACACAGTTGTTTC
ATATTTCGGTGAAAAAATACTCTAATGTCCACTTGAACTGAAAGCAGCGCCCCTCGCTGTCAACTTTCCGTTTTTTCGCT
ACAGTAGCCATTGTTGAAATGGGCTTGAAATGATCACACCCTTTGACCCCTGTGAGGGTTAGAGTTTCCCTGCAGCGAGA
GTAGCTCTACTGCCATCTTCTGGTGAAATATAAAATAGCGTTTTGTACTCTGAATTTTACACTAAGGGTAGCAGTGCTGG
CGGGCTGCATTATTATTAATTTCATGACAGAGGCTGCGGGCCTGTGTAAATTTGGAAACGGGCCGCATTTGGCCCGAGAG
CCGGACTTTGGACATGCCTGGTGCAATTGGACCAGACAAAATTATTAATTTATGGAAGAAACACTATTATGAACTATTTA
ATTGTAGGAAGAGTAATCCCTTTGTGATAGAGAACATAGATATGCATGAAGATGTTATTTCTTCACAAGAAGTTAGTGAC
ATTGTTAAGAAGTTGAAAAATAATAAGGCATATGGTGTGGACAAGATATCTACTGAGCACTTAAAATTTGCAAGTAGGAA
AATTTTTCCTTTGTTGGCTATTTGTTTCACTGGGTTTTTAATTCATGGCATTTTACCAAACTCTATGTTGTCTGTGATTT
TAGTGCCTATTGTAAAAGATAAGGCTGGTAAAATAAATAGTAAAGACAACTATCGGCCCAAAGCTCTGGCCAGTACCTTA
TCGAAAGTTCTGGAGAAGGCTCTGTTAAGCAGAAYTGAGACGTTTATAGCCACATCTGATAATCAGTTTGGTTTTAAACC
AAAACTTGGCACCGATATGTGCATTTTTGCTCTCAAGGAAATTTTAGATTTATACAAGAGACATAATACCACAATTTTTA
TGTGTTTTATAGATGCATMAAAAGCATTTGATCATGTTAATCATGACAAATTGTTTCATAAATTGCATGAGAGAGGAGTT
CCGAAATATTTATTAAGAATATTAGTGTATTGGTATGCTCACCAGAATATGTCTGTAAAATGGGGAAACTCTGTATCATC
TTCTTTTTATGTGGGTAATGGTGTGCGACAAGGCAGCATTTTATCTCCTGGCCTTTTTAACCTGCATATGGATGATTTAT
CTAAGCTGCTGAATCAATGTAGGACTGGCTGTCGGGTTGGTAGTGGAACCATCAACCACCTGATGTACGCTGACGATCTT
GTGATATTCTGTCCATATAATGCTGGTCTGCAGCAACTGTTAAGGGTTTGCTCTCAGTATGGGTTACAGCATGACATTAA
ATACAATGCAAAAAAGAGCAACATCATGATTGTCAAGAGCAAAGAAGACACTAAATTATCTTTTCCTGACTTCACCCTGT
CTAGCAGCATCCTCCAGGTCACTGATGAGGTCAGATATTTGGGACATTACATCACCGCTGACCTGTCTGATGATGGAGAC
ATTTACAGGCAGCGTTGTACTCAATATGTACAAGCTGATATTCTTCTTCGGAGGTTCTCCATGTGCTCAGCATCTGTCAA
AATTGCACTTTTTAAAGCATACTGTACTCCAATGTATACAGCCCACCTGTGGCGGYGTTACAGGAAAAGCAGTATGAATA
AACTTCAGGTCGCTTATAATGATGGCATGAGGATGCTGCTTAGGGTGCCCCGATGGAGTAGTGCCAGTCAGATGTTTGTG
AATGCCAATGTACCAACCTGCGCTGCTGTGCTTCGAAACATTATGCACAGATGTATGTGTAGATTAACAGACTCTGCAAA
CAGCATCATTCAGACTTTGACCAATCCTGTTCAAAGCTCAGTGAGGTTCTTCTCCAGTTTGTGGAATCACTGGCGCATTA
GTTTATATGTCAGTGATTGATTATTTCATTATATATTTTTTTWTTTTTTTTCTTTTTATTGTTCTTGTTTTGTCTGTTTA
TGGACCATAATTGTGTCTAAATAAAGAGGATTGATTGATTGATT
>Proto2-Snek_Salarias_fasciatus
GCCATAGTGGATGCCAAGTCTGCCAGCAAGCTAAAGMCTCATTTGGGTAAAGCCGSTGCTTCTAAGCGTGATAGCAAAAC
YTCGGGCATCGTTGGAACCRGAGCTGTYGYTAACATTCACGCCATAAAGACGAAGCTGGYGAGTGTTTTTGCAACAAAGT
WTRAACCAAGTTTGGAAGMAGACACGCTAAGTGAATACYTGAAAGAAAAACTGGGTCGRGCTGTTAAATGTCSCAMAATT
GAGAGTGCACACGGGASATTCAGCTCCTTTCACATTACTGCAGAGTGTAAGGAARTTGNNNNNNNNNNNNNNNCTGAGCT
CTGGCCAGATGGTGTGTTTGTAAGGNNNNNCTATGAACCACGCAGGGGCAAAGCTAGTGCTACCTYTGGGCTMGCCCCTG
GCRCTGGAAGCACTGCAAACACTGTCAGTGACACTGAAAATGCTGAGCATTAGTGACATTTGACACTTGATTGAAACAAA
CATTCGGATTGTAACATACAACGCGCGTGGTCTGCGCATAGGCCACAGTGATGCTGATAAAGCCAGTCGCTGCGTTGTCG
ATGCTCTCCTGGAGGACTGTGATATTTTGTGCCTACAAGAGACCTGGCTTCCAAAGCAAGACTTGGAAAAACTGAATGCT
TTGCACAAGGACTTTCATGGTGCTGGTGAATCTVCTACTGATCTCAGCACAAGGATTGTCCGTGGTAGAATCCCAGGTGG
TGTTGCCATTCTGTGGAATGTAAAGTATGATCATGCTGTTAAAGTTGTAAGACTGCACACTGACTGGGCTATAGGCTTGG
AAGTTTGTCTCAATGATAAGAAATGTACAATTTTAAATGTTTACATGCCATATGAGTCATATCATTTAGAAGATGAATTT
TTAAACAAATTAGCATTTATAAAATCATTCATTAATGAAAATGACACAACTTCTGTTTATGTGATTGGGGATTTTAATGC
TGACTTGTCAGGCAAACCATCTTCATTTGGAAAATATCTAACGCAGTTTTGTGTGGACAATAATATGGTTCTCTCCAGTA
AAATGCTTCTCCCAGATAATAGCTTTACTTACATTAGTGAAGCTTGGCATTCCACCTCCTGGCTGGACCATTGTGTCTGT
ACAGCAGATGCCCATGCATCACTGAGACATATTGATATCTTATATTGTCATGCTTTATGTGATCATGTACCTATAAGTAT
TGTCGTAGATATGGACACTATACCGGTGCTTGTGGAAAAATCAAAAGACTATGGGACAGATAAACCGGATTGGTCTAAAG
TGTCAGAWGATGATATTAACAAATATGCAGCCATCACTGATGTGCTGCTGCAGGACATTGCACTTCCCAGAGAGGCACTG
AAGTGTCTTGATCCAAACTGTAAGGATGAACAGCATTATAATGCACTGTGTGCCACATATAACAGCATTGTGGATGTTCT
TAAAAAGAGTGCTGTTTGTTTTCAGAGCAGGAAGCGCATAAGTGATTTTGTTAAACCTGGCTGGAATGACTTTGTGGCCC
AGCATCATGAGAAGGCAAGAGAAGCCTTTARCCTTTGGCATGAAGCAGGGAAGCCTCGACAAGGATCTTTGTTTGAACTT
AAAAAAGCCACTAATGCCAGATTTAAGAATGCCCTTCGTTATATTAAAAGAAATGAAAATACAATGAAAGCAGATGCTCT
TGCTAGAAGACTACAGGTCCATGATTACTACGGGTTTTGGAATGAGGTCAAAGTCATGAACAATGTTAAAACTCCACTGC
CATCTAATATAGAAGGTGTATGTGGTCCAGGAAATATTGCTGAATTGTGGCGAAGACACTATTGTGACTTATTTAACTCT
GTGAAAAGTGAGAATGTTGTAATTGATAATGTTGATATGACTGAGGGTGTAATTGTTCGTACTAGTGAAGTTTATGATGC
AATTCGGAAGCTTGGAAAGAACAAAGCTTGTGGACTGGACAGCATAACAGCTGAGCATCTGAAATATTCAAGCTACAGAT
TATGTCCACTGCTGTCNNTGTGTTTTACAGGGTTTTTAATCCATGGACTTTTGCCGAACTCTCTGACCTCTGTTGTCCTG
GTTCCTGTNATCAAAGACAAGGCGGCTAAATTGAATAGCTTACAAAACTACAGACCAATTGCTCTTGCCAGTATCCTCTC
AAAGGTACTAGAGAATATTCTATATGCAAGATTAGAGATGTATGTTCTTACAAGTGATNNNNAATTTGGTTTTAAAAAGA
GACATGGCACTGATATGTGCATCTATGCACTAAAGGAAATGGTTGGAAAATATCTGACCCTGAACTCTACCGTATTCCTT
TGCTTTATTGATGCCTCAAAAGCATTCGATAGAGTAAATCATCATAAGTTATTCATGAAATTAATAAATYGAGGTGTTCC
TAAATATTTGGTTCGTATCTTAGTATTCTGGTATGCAAATCAGATNNNNCATGTAAAGTGGGACAGTGTTTTGTCTGANC
CCTTTCATGTCAGCAACGGGGTTCGGCNAGGAGGAATTCTGTCTCCGGCTCTTTTTAATGTGTATATCGATGAGTTGTCC
TCAAAGTTGAACAGCTGTAAAACAGGATGTGTCATTGGCTCCTCAGTTGTGAACCATCTTATGTATGCGGATGATTTGGT
AATAATCAGTCCTTACAGTGCAGGAATGCAGCAGCTGTTAAAAATTTGTTCTGAATTTNGTAAAGATTTCGATGTAATGT
ATAATCCCAGTAAGAGTAACATCATGATTGTGNGAAGTAGGGAGGACAGAAANGTTGATTTTCCTGTCTTCTATTTGTGN
GATCAGCCTCTCACACNCTCTAATGAGGTCAAATATCTTGGACACTTTTTGACTGACGATTGGTCTGATGACAGAGACAT
TAAAAGACAATATTGTAAACTGTACGCTCAGGCAAATATGTTGCTGCGCAAATTTCNCATGTGTTCTACTGACGTTAAAC
GTGCCCTGTTCAGAGCCTTTTGTACTCCACTGTATACTGCCCCCTTGTGGTGTCACTATAGGCAATACACCCTGCGCANN
NNGACTGTGGCCTRTAATGACTGTTTCAGGCTGTTGATGAAGGTGCCGCGGTGGCACAGTGCAAGTCAGTTGTTTGTGGA
AGCCAACATTCCTACCTGTGAGGCTCTGCAGAGACACTTAATGTTTACGTTTATGGAGCGACTGGANNNNNNNGAGAMCT
CCATCATAAAGACTCTGTGTGACCCTCAGAGGAGCAGCASTYGTTACACCTCT
>Proto2-Snek_Sinocyclocheilus_anshuiensis
TTGGGAAACCTAATAATCTAATCAAATTGCGTAGTAATCAATTATTCATTTCAACTCAGTTCAATTCATATTGCTTTATT
GGCATGAAGTCCTGAAAATAACAGTAGAATACTGGCAGCTGTGGTTGCTGTCAGTAATGAACTGTTAATTTACAGTTCTC
TACAGTTGTTCTCTACAATTTACATCTCTTAATTTATTGTATTTTTTTTTTACAGCGAACTGCTGCCAGTTAGTTACTGG
AAGCTAGGAAGTTTTTTTACAGTGTAGATATGAATTTACAGTTTATTTTAATAAATATCAAAAAATCTAAAAGGAGTGCA
TTATAACTGAGAACTACATGAACACTTCACGGTTGTGTTACTGTAAGTAATTTCCCTCAAATGCTATTGAAGTTAGGAAA
GTGTATACCAATGTCGTATGTAACTTTAGAGACGGTCCCTAGATTTTTCCTGTCAGCGGGAAAGCCGCACCCCCAGCTAT
CACAAGACACGACCAAGTCCATGGTTGACACCCTCTCATTAGCATGTTGTGCAGAGGAAAAATAAATGCATTCAGAAATA
AATGAATGATTAAAAGAAAGTTAGGATGAGTTTAGCATTTCTTTAAACATCTTCCATTTGGCCACCAATTTATTTTATAT
ATTTGCCTATATTTCATCACACGTTTAATTATTTATATACGTATTTTAAAAGAATACGTGTATTTATACACATATTTATT
TATTTATTTGCGTATTTATTTATTTATACACACATTTATTTGTGTATTTATTTATTTTTAATTTCTGCAGGTTTGGTCCT
CCATAACGAGAAAGCTGCGGAGAATCCGCTCGCCTGGAAGCAACCGCAACTGGTAGATTTAAAGAAAATTACTGCCGTTT
GGCAAATAAATAATTTTACGTACTTATTCCTAACTCGTTAACTTTCTTTAAGTTACATTTCAAATGACAAGGGATCAACT
TATAATCATGTTTATATGAATTATCCCGTGAATTTATTCTCTCAAATGGCCTGGGTTATGAAAGAGCCTTTATTTTAGAA
AAGTAATGTAAAAGTCTTTACAATGCATCCTTGCTGTAAATACATACATATAAAACATAGGCAGATAAAAGGAGAGTGAC
AATATATTTACTTAATCTTGTTGATTAAACACAATAAACCAACCAATTAATTCCATATTATAACATTTTATTAACCTAAA
ACAAAGTTTGATTTTACAAAGTATAAAAGAACAAAGTAACAAAGCAAAAAAAAGACTAAAGGTACATAAATGTATGTGTG
CTAGAACGACACTTTATCTACAAATTCCAACAATTATGAGAGATGAGATCATGGTAAAATAAGCCATTGGTAAGGAACAG
TGAAAATACTGTGGCATTTTCAACACTGGGTTCAAAAACTGGGTTTTTGGTTCATGGTATTTTACCAGATTCGATCTTAT
CTGTTATGTTAGTGCCTATTATTAAAGACAGAGCTGGTAAAATAAATAGCATGGATAATTACCGGCCTATAGCCTTGGCC
AGTACTTTATCCAAGGTTATTGAAAGGATTTTATTGAATAAGATGGAACATTTTGTCCTGACTTCTGATAACCAGTTTGG
TTTTAAACCGAAACATAGCACTGATATGTGTATTTTTGCTCTAAAGGAGATTTTAGATTTTTATAACAGCCATAATTCCA
CAATTTTTATGTGTTTTATTGATGCTTCTAAAGCCTTTGATCGTGTAAATCATGAAAAATTATTTTTTAAGTTATACAAT
AGAGGAGTTCCCAAATTTTTAGTGAGAATTTTGTTTTTTTGGTATGCTCATCAATTAATGTATGTAAAATGGGGTAATTG
TGTGTCTGCTCCATTCAGTGTATGTAATGGAGTCAGACAGGGAAGCATTTTGTCTCCCTTTATATTTAATGTTTATATGG
ATGATTTATCAAAGCTGTTAAATGGTTGTAGAACAGGTTGTATGGTTGGTCATACCATTATAAACCATTTGATGTATGCA
GATGATTTGGTGATTTTTTGTCCATATAGTGCTGGTCTTCAACAGTTATTGAGGATTTGTTCTCGATATGGTTCAGATTT
TGATATTAAATATAATGCCAAAAAGAGTAATATTATGATTGTTAGGAGTAGGGGGGACAGGAAACTGACATTTCCTGACT
TCTCTCTGTCTGGGAGTGTCCTTAAGGTATGTAATGAGGTTAAATACTTAGGGCATTATATAACTGATGACCTGTCTGAT
GATAGGGATATTTACAGACAGTGTTGTACGCTGTATGCCCAGGCCAATATGTTGATTCGCAAATTTGGCATGTGCTCAGG
ATCTGTGAAGACTACACTTTTTAAAGCATACTGTACCCCTATGTATACTGGCCATTTGTGGCGGCATTACAGAAAGAGCA
GCATGCAGAGACTTAATGTAGCTTATAATGATGGTATGCGATTGCTGCTTAAGGTGCCAAGATGGAGCAGCGCAAGCCAA
ATGTTTGTCAGTGCTGGTGTGCCAACCTGCGCTGCTGTGTTGCGTAATCTCATGTACAGATGTATGTGTAGGTTATCAGA
ATCTGTAAACAGTATAATTTTAACACTGACGAACTTGGCACTAAGTTCAGTCAGGCTTTTTTCAAATATGTGGAATCATT
GGCGTTTTAGTACACATGTAAATATGTGATATTGTGGTTTTTGTCCTTGTGTGTGTTTTTGTATGTTGTTATTGTTGTGT
CTTTGTTTGGACCGAGTGTGTCCTTAATAAAGTTTGATGATGAT
>Proto2-Snek_Sparus_aurata
CAAGATGGCGGCGGCGGCGGTGGCCGTGCGTACAGGTGCTGTTGCAGGTACCTATTCTCGCTCAAAACCCGAGATTCATA
AAACAACTGACGGGAAGGTGTTAGTGGAAGATGAGCTCTTGAACTTTCTCGTCGTCAAAATGAGGACGCTGAGCCACGAT
GAAATTATTTTGCTGGCCTCAAACAACTTCGCCTCTGAGTGGATTGATGAATCCAAGAGGCTTTTGTTTGAATTATGTCC
GCAAACTACGCAACGATGTGTCTCCCACAAAGGCACACAGAAGGACACCAACAACATCAAGGCATGTTTGAAAGTGCTAA
ATGAGTGTGGTGATAACATTCCCAGGTTTGTTTCGCACTACTTGGATGAGCTACCACCAGTCGGGTTCGGCAGCATAGAC
GCCTCAGCGCTGCTCGGCAGAGTGGAGCAGTTGAGCCGAGAGGTGTCTAGTTTGAGGAAAGCCCTGGAAGCACAGGTGGA
CGTGGGGGAGAACCTGGGGGCGGCTACTGAGGCCATGGACCGCCGGATATCTTCAATTGAGAAGTGCCGTGAACCCTCTG
GCTTGGACCCCGGGACCGGTACCGTTCGGGAAGGTGAGGTGCCCGGGCCGGGTTCTGCTCGCCGGGAGGTGACCCTGGAT
CAAGCTACGGCGAGCACACCGCCTCAGTCCCCACCGTGGAGCACCGTCGTCAGAGAAAGACGCCGACTGAAGACGGCGTC
CCAAAACGCAGCGGTGCGGCCTAAACCCAGTGCCGCTCAAGCCCACTTGAAACAAGGGCAAAAGAAAATGGGAATAATTG
GTACTGGCACTGAGAGTAACATCCAAGTGGTTAAAACCAAATTGGTGAGTGTATTTGCTACCAGATTCTCCCCGAATCTT
GATGCTGACACTTTAAGTAAGTATTTGACTGAGAAGCTGTGCAATAATTCAGTGTCATGCCGGAAGATTGATTCAAGCCG
GAACAGATTCAGCTCGTTTCATATCACTGCCGAATGCAAYGAAGTTGCTGATATGTATGATCCACAACTTTGGCCGGCTG
GGACCTATGTMCGTCGTTATTATGAGGCTCGGAGACCCAGAGCTAATGGCGGTGAGGCCKGYGGTCCAGTGGGGGTGAGT
GACCTGCAGCGCTCTGTGAATACACCTGCAGCTCCACATGTGAGTCACAGCCTGGCACTCGGTCGGGCAAATGTCAGTAG
CCAGTAAAGGCGGCATAGACAACTATTTTCTAAATGAAGATCCGTGTTGTTTCATATAATGCACGCGGGCTGCGTGTTGG
YCACAGTGATGCGGACAAATCACGTCGCGTTGTKGTAGACAAACTCTTGGAGACCTGTGATATTCTGTGTGTTCAAGAGA
CTTTCCTAGCCAAACAAGACTTGGAYAGACTCAATTCTGTACACAAAGACTTTTATGGGGCTGGTGAATCCACTACTGAC
CTCAGTACTAAAATACTCCAAGGCAGGATACCAGGTGGTGTTGCCATTTTATGGAATAAGAAATATGATCAGCTGGTWAA
TGTGGTYAGACTGGATGTTGATTGGGCTGTTGGATTAGAGTTTAATTGTARTGACAAAAAGTTCATYATCTTAAACATCT
ATACACCATATGAGTGCTATCAAAATGAAGATGAATATCTTAATAGATTGTCATGTGTCATGTCTTTTATTCAGGACAAT
GCTTCTACCTGCATCTATGTAGTTGGAGATATGAATGCTGATGTGTCTGATGTTAACTCTCTATTTGCCAATCATTTAAT
GCAGTTCTGCTCTGAWGGTGGTTTGATTCTCTCTAGCAAGGTGCTCATGCCAAATAATAGCTTTACTTATGTCAGTGATG
CTTGGCACACTACTTCATGGCTTGATCACTGTGTATGCACAGCTGATGCACATGACTCTATAGATGAGATGAAGATTATT
TACAATCTRGCCACTACTGATCATATACCCTTTTTTATATCGTTGAATCTGTGCAGTGTACCCTTGCTATTGCCTGTAGA
TAGCAACACAAATGCAGGGARACTARACTGGTCTAACTTAACTGAGGAGGATCTTAAAGAATATACTTCTCACTCTGACG
CCTTTCTGGGAGGTATTAAACTACCAAAAGAGGCCACTGTATGCTGTGATATGAATTGTAAGAACCTGCAACATAGTAAT
GACTTGTGCTCAATGTATGATTCTATTGTGGAATCTCTCCTTGCCTCCAGTAAGCATTATTATAGACTCAAGACTAATGT
ATATAATGTAAAGCCAGGCTGGAATGACTACGTAGAAGAGCTTCATGTTGAGGCTAGAAGGGCCTTCAAAGCATGGGTTG
AGTCAGGTAGAAATAAATATGGACCCTTATTTGAACATAAGAAACGTGCAAATGCGAATTTTAAATATGCCCTTCGATTT
ATCAAAAGGAATGAGAAAACAATGAGGGCTGACTCACTTGCACATAAGTTGCAAAAYAATAGCCACAATGATTTCTGGAA
AGAAGTCAGAATGTTGAACAACTGCAAAACATCACTTCCGTCTAATATTGATGGAGTGAGTGGTGCAGATGAAATTTCTC
AGCTGTGGCAGAAACATTATTCTGATTTGTTCAACTGTGTTAAAAGCAACTCGTACTCAGTAGGCAGCTTAGATAACAAT
GAAAACGCAATTGTTTCTATACAGGAAGTCTATGAGGAAGTCATGAAGCTGGGAAATAATAAGGCATGCGGTATGGACAA
TATAACTGCTGAACACTTAAAATTWGCTAGCAAAAAACTCTATCCTCTGCTTGCCATTTGTTTTACTGGGCTGTTAGTCC
ATGGTATTCTACCTGACTCCATTCTATCTGTTGTTTTAGTGCCTGTTATTAAAGATAAAGCTGGTAAATTAAATAGTTCT
GAGAATTACAGACCTATAGCCTTAGCTAGCATTTTATCCAAAGTGCTGGAGAAAATTTTACTAAATAGGCTGGAACAATA
CATCCTGACTACTGATAACCAGTTTGGTTTTAAACGKAAACATGGCACAGATATGTGTATTTTTGCYCTGAAGGAGATWT
TAGATAAATATAACAGGCAAAATTCAACAATTTTTATGTGTTTTATTGATGCCTCTAAAGCGTTTGATCGTGTTAAYCAT
GAAAAACTATTTAATAAATTAGATCAAAGAGGGGTTCCTAGATTTATAGTGAGAATTCTGGTCTTCTGGTATGCTCATCA
AACGATGAGAGTTAAATGGGGGAACTCTGTATCTACTCCCTTCTATGTGAACAATGGTGTTCGACAGGGTGGAATTTTAT
CCCCGTTTCTCTTCAACATTTATATGGATGATCTATCACTGCAGTTAAATGAATGTGGAACAGGGTGCTTAGTTGGTAAC
TCTCTCATTAACCACCTTATGTATGCAGATGATTTAGTGATTCTTTGTCCATATAGTGCTGGTCTTCAACAGCTATTGAG
GATATGCTCACAATATGGRATAGATTTTGACATCAAATATAATGTAAAAAAGAGTAATATTATGATTGTYAGAAGCAGAG
AAGACAGAAAATTAGTATTTCCTGACTTCTTCCTGTCTGACATTGCCCTTAAAGTGTGTAATGAGGCAAAATATTTAGGC
CATTACATAACCGATGATCTATCAGATGACAAGGACATTTACAGACAATGCCGAAAGCTGTATGCACAAGCAAACACGTT
GGCGCGTAAATTCAGTATGTGTTCAGTGCCTGTGAAGACCTCCCTGTTTAAAGCTTTTTGTACCCCTTTATACACTGCCC
ACYTGTGGCGGTGCTATAAAAAAGGCAGCATGCGGAGACTTACAGTGGCCTACAATGACAGTATGAGGTTGCTGTTAAAA
GCTCCTAGAAGCTGCAGTGCCAGCCAAATGTTTGCTAATGTTGGTGTACCCACTTGCTCTGCCGTAATAAGGAATCTTAT
ATACAGATATATGTGTAGGGTATCTGACTCTGTAAATTGTATTATTTTAGCCTTAATTAGCTCTGAACTGAGCTCTACCA
GGTTCTCGTCTAGAATGTGGAACCACTGGCGTTCAAGCCTGTACGTAAATATATGATGTGTGTATGTGTGTGTGCTCGCG
TGTGCAGGAGGGGGGATATGTATGTACATGTTTGTGCGTATAAGTATTTTATTTTYTTTTTWATGTATTTTTATTGTGCT
ATGGACCTCTCATGAGATGTGTCCCTAATAAAGATTGAATTGAA
>Proto2-Snek_Strongylocentrotus_purpuratus
AGGATTTGGACAGGCTACCTCCTGTTGGGTTYGACAACMTAGATGTCTCAGCTCTGCTAGGGCGGCTGCTAANNNAGCTG
GAAWGTGAAATGGCCSACWTRAAGSAGTCTGTGCAGTCCCATGCGAAAGCTGCTGAAAATCTTCAGAACATGGCTGTAAT
CATGGACACACGAATGACGGATGTAGAAGTAAAGGCAGTTGCGCAAACACCAGGGTCAACGTCAATAAACTTCCCAGACT
TAGGTGCAACGTTGGATGCTGCTGCTCCTGCCCCAAAGCCTCAACCCAACAGTCCTGATCACACTCCCTGGAATCAGGTG
GTGCGACGAGGCGGTAAGATGAAGACTCCCCCCGTAGGAGGCGATCCTTCTAGGCCAGCGCAAGTGCTCCATACTCCAAG
GCAACCAAAGAGGAAGCCTGGTATTGTGGGGAAAGCCAGCTCAGGGCGGATTCAAGCTGTGCAAACAAAGCTTGTTAATG
TATTCGCCACGAGATTTGACCCTGAGCTGGATGCCGACACGCTAGGAGATTTTCTCAAGGAGAAGATAAATGACACTGTT
ACTTGCAATAAAATTGTTACAGAAAGATCCAGATTTGGATCTTTTCATATCTCAGCAGTCTGTAAAAATGTAGAGGATAT
GTACGACCCGGATGTGTGGCMGGAAGGAGTTTTTGTGAGGAGGTATTACGAGCCTCGCAAACTTCAAGCTTCCCTGCCTG
GTGCAGAGTCTCTGCGGAAAGTCAGAAAGCTTGAGCACTCTACCCCAGTGCCTGCTGGCACAGTTAATGCAGATCGTGGG
GATGATAAGCTGGAGTCTTAACTTTATTTATTAACTTTCAATTTAGTTAGTTACAATACTCGAGGTCTACACCTAGGACA
GAGTGCTGCTGACAAAAGTAGGCGCTTAGTAGTTGAACATTTATTCCGGGATAATTTTGATATCATATATATGCTTACAG
GAAACTTGGCTGGCTAAACAGGACTTGAATGGCATTAATGTTTTACACCCTCAATATCATGGAATAGGAGAATCCACAAC
TGATCTCAATGATAGACTGATCCGGGGCCGCATACCAGGAGGTGTTGCTATCCTGTGGCATACTAAATATGAACACTTGA
TTAGTGAGTTAAGACTTGATGTAGATTGGGCAGTAGGTATAGAAATTAATTATGGGAATAAGAAATTTGTTATTATTAAT
ATATACACTCCTTATGAGTGTCCGGAAAATGAAAGTGATTATCTTGAGAAAATAGCATTTATTGCGGCGGTTATTTCTGA
GCTGGACACCACCAGTGTTTATGTGGTAGGTGACTGGAACGCAGACATATCTGATAATAGTTCTTTATTTGGAAATCATT
TGAGCCAATTTTGTTGTGATAATAATTTTGTGTTATCAAGTCTGCATTATTTACCTGCACATAGTTACACTTATGTTAGT
GAAGCATGGCATACCACGTCATGGTTGGACCATTGTATATGTACAGCAGATGCTAATGCCTCTATACAGAAGATGGAAAT
TATGTATAAATTTGCTACAACTGATCATATTCCTATTAATTTGACAATTGATATTGACAATTTGCCTGGGCTACGTGATT
CAGGCATGACTAACACTGTACATAAAGGCAGGCTAGATTGGACTAAGATTGAAAAAGATCGTAGGAATAATTATTGCTRT
GATACTGATTTATTGCTTAARGGAATTAATGTACATGAASACGATGCTYTTTTATGYCGAGATTCCAATTGTGTGAACAA
TGACCATGCTAATTATGTATGTAATACATATGATGAWATTGTGAAATGCTTATGTGATGCTAGTGAATCTCTATATCACT
GTAAAAACAAGGTTCATAATACTAGGCCTGGCTGGAATGAGCATGTGTCAGAGCTCCACTCTGCTGCTCGTGAGGCTCAC
CTACTCTGGGTTGAAGCTGGCAAAAACAGACAGGGACGGTTATTTGAACTAAANAAGAGNGCCAATGCACGATTCAAGTA
TGCTCTCCGTTTTATNAAGAATAATGAGAATGTTATGCGGGCGGACTCNGTTGCTCGTAAATTGCAGGGTAAAAGTTATT
ATGAGTTTTGGAAAGAAATTAAATGTGTTAATAATAGTAAAGCGCCTCTTCCAACTAATATTGAAGGTATCTCTGGTGAT
GAAAAAATAAGTGAATTGTGGTGTAATCATTATAAGGATTTGTTTAATTGTGTACAGAGTACGGTGCAGGATGTTACTAA
TGTTGACTTTGATGTAAATATGGTTATCTCTCCAGAGGAGGTTAAAGAAGCTATYAGAAAATTAGACRACAATAAGTCAT
GTGGTCTTGATACTATTACAGCTGAACATCTAAAGTTTGCAAGCCCGAAACTCATGCCSTTGCTTGCAATGTGCATTTCC
GGMTTTTTGATTCATGGTATCTTACCAGATAGTATGATTTCCGTTGTTTTGGTGCCAGTCATTAAAAATAAAGCTGGTCG
CATTACTAGTAAGGACAACTATAGACCTATAGCATTGGCAAGTGTCCTGTCCAAAGTGCTGGAAAAGATATTGCTTGGTA
GGTTAGAGATGTATATTCTTACCAAAGATAACCAGTTCGGTTTTAAAGCCAAACATGGCACTGACATGTGTATATTTGCT
CTGAAGGAAATYATTGCRAGTTATCGTAGCARAAATTCTTCCTTGTTTCTTTGTTTTCTTGATGCTTCAAAAGCTTTTGA
TCGGATAAATCATGAAAAGCTGTTTACGAAAATGGCTGATAGAGGTATTCCTAAGTACCTGATTAGGATACTCGTGTTTT
GGTATGCCCATCAAACAATGATGGCTAGATGGGGAAGTAGTGTCTCTGAACCATTCCATGTCAGTAATGGWGTTAGACAA
GGTGGTATTCTTTCTCCCTTTCTCTTTAACCTGTACATGGATGGTCTATCTGACAATTTGAATGCTTGTAAAAAAGGCTG
TGTAGTTGGTGGTATRGTAGTCAATCATTTAATGTATGCAGATGAYCTCGTTATTATTAGCCCGTCAACTGCTGGGTTGC
AGAGTTTGCTCAAGATTTGTTCTSATTATGGATATGATAATGATGTCAAATATAATGCAAAAAAGAGTCATGTTATGATA
ATTAGATGTAAGGAACACCGTAGATTGGTATTCCCGGATTTTTATTTGTGTGGAGCTAAACTCAATGTCTGTACAGAGGC
CATGTATCTTGGTCATTTCTTTACTGAGGATCTYWGTGATGATAAAGATATTAGTMGACAGTGTCGTAAATTATATGCTC
AAGGTAATATGCTYGTTAGGAAATTTCATATGTGTTCTCCGGATGTGAAGGTGGCTTTATTTAGGGCATACTGTACACCT
YTRTACACTGCGCATCTGTGGWGTAATTTTAAGAAGAGCAGTTTGYACAGGCTTACTGTTGCCTATAATGATGCCATGAG
AATGCTTCTTAGGGTACCTAGATACTTTAGTGCTAGTCAAATGTTTGCTGAGTTGAATGTTCCAGCCTGTTCGGCTGTAT
TACGAAATCTTATGTATAAGTTCATCCAGAGAGTGGATGTGTCTGAGAATGGTATTTTAAAGATGTTAGTGAACCCCTCG
TATAGTTGTCTTAGGTACACATCGGGCCTCTGGARATTTTGGCTGAATAGCCTGCTGACACMTSGGAATTGATCATWTTT
TGCATSATGTTACCAAGGATTATCCAGCCTCTNATGGTTGCANTANCCAGTATCCTTGTTTGTTTTTTATAATAGTTATT
TATTATTAGTTTATCGTTCTGGTTAGTTGAACAGAGACAGATTGTTACAAGATACAACTTCAATAGATTGTTATTTTGTT
ATACATGTACTTATTTTAATCTTACAGTTACAGGNANTACAGCTTAGAGTTAGWTTRYTATRGGCCTTCTGTTATCAANT
TTTACAGATACAGGTTACATGTTACAGTTACATTGTATATACGTAGTATAGTTTTWRTTTGTTATATTTTTTAGTATTTG
TACGATTTGTTGTTATTATACTCAYCATGTTCATACTCCNCTNTTATCCCTATCTATATGTAACATATGTTTTATGGACC
TCTGCCTTGTGBAGCTGAGTCTGAAATAAAGTTCTGAATTGAATTGAATTGAA
>Proto2-Snek_Xiphophorus_couchianus
TGAGTSAACATGGCTGACGTGGTTGAYGTGGCTGCAGCGWGCTCTTCCGGATCTCYGGCGTTTTCTAGAGCTCGCTTAAA
ACCAYGYATATATAAAACTATTGAGGATAAAATWATYGTAGAGGATGAATTTTTACACTTTCTTTYTATCAAACTAAAGA
CKCTAAGCCAGGATGAGATTGTGTTGTTAGCCGTCAACACTTTTGACTCAGACTGGATAGAAACATCAAAGAAGAYRCTG
TATGAGYTCTGCACTTCTTCTCAGYRTAACATCTCGTATAAAGGAGCACAAAAGGATATCAACAATGTGAAGGCCTGCCT
CAAAGTGCTAAATGAATGCGGGGANAAAATTCCCAGATTTGTGTCYCATTAYTTAGACGAGTTGSCTYCGGTGACTTTTA
CCAACATGGWTGTCTGCGGCTTGCTACGCAAAATGGAACAGCTCCACRTTGCAGTRTCTGCCATGAAGCAAACACTTCAA
GCWCARGCTGAAGTAAGTGAAGGTCTYCACGATGTTACGGCGGATCTGCGAAGCYGGGTGTYTGCTCTTGARCAAYGCAC
CGATCAAGGATCTGTACCGGTGAAGGARAAGGGTGCRGCGGACATGGATCTGAAYATTGCCYTGGATATGGAACACCRTC
CTYAAGTTCTGGAGGGGGWTTYGCTATCAACTGTAAAGGGAGATACTCCTGCGTTGTGTACCGGAGAATCTACGCYATCT
CCGGGATCTCYTAAGTGGAGCCAGGTTGTGAAACKGCACCACCRACAGCCCAAAGATCCCTCRGTTGTGAAKWCGAYGAC
TCGCTCTGGCCCTTCACTGGGAYGCAGGAAAGCTGGCCAAACTATTGTTGGTMCTGGGGCCGCAGGRAACAWCAAAATGG
TGMAAACCAAACTGGTGAGTGTTTTTGCCTCTAAATTCTCACCTGACTTGGATGCGGAAACACTATGTGTTTATCTTAAA
ACCAAACTTGGGCAAMATGTAACATGCCAGAGAATSWYWANNNNYKGTTAATACCAGGTACGCCTCATTCAAKGTTTCTG
CCRAATGTAGTGAGGTGGCTGTCATGTACAACCCAGAGCTCTGGCCTGAGGGAAYCAWTGTGAGAAGGTTTTATGAGCCA
CRCRAAACTRTCATCGGCGCAAATGCTACCCTTTCTTCCATGGACATATGCGTGCCTATTGCTGGCRTGAGCACAAAGTC
ATAAAGAATTATGGACATTAAAGTAATCTCTTACAACTGTCGTGGCCTGCGCTTAGGGCAGAGTGCAGATGATAAAGCTC
GCCGTTTGGTTGTCGACCAGTTGTTGCTACATTGTGACATCTTGTGCTTGCAAGAAACATTTTTAGCCAAACAGGATTTA
AAAGGACTAAACTCTATCAATGACAGTTTCCTGGGTGCCAGAGAATCTACTACTGACCTCAGTCTGGGAATTAAAAGAGG
AAGGATACCAGGAGGGGTGGCTATATTATGGAAAAAAAGCCTGGACTCAGTGATAAATGTCATGAGATTAGGTGTGGATT
GGTGTATTGCAGTACACGTGAAACAGCTTGACAAAGAGTTTATTATTTTAAATGTCTATGCTCCATATGAATGTCATCAT
AATGAAGAAGAATACCTTAGTAAACTTGCTTATATTAGCTCTTTTATGCAAAATGAGAAGTCAAAATGTATCTATCTTAT
GGGTGACATGAATGCAGACATCTCGGATAAAAACTCGCTGTTTGCTAAACACCTGATTCATTTTTGTACAGATTTTAATT
TAATATTGTCAAGTAAAGAACTTTTGCCAGCTGCAAGTTACACTTATATAAGTGAAGCCTGGCATACTACATCTTGGTTG
GACCATTGTATCACTACAGCAGATGCTCATGCTGCTTTGATATATATTAATATCTTATACAATGTGTCCACTGTTGATCA
CATCCCCTTTGAGGTATCAATTAGATTTGATCATGTACCCGCAACTGTAAATAAGAACAGTATTCAAAATCAGACACATA
TAGACTGGTCTTCTTTATCTACTGAACAAATAGCCCGTTACTATGCCCAAACTGATCAATTGTTATCTACCATTAACTTA
TCAAGAGAGKCAGTTACTTGTACAGACTGTAACTGCTCTAATATTGAACATAGAATCAATATAACTGGATTATATTCTGA
CATAATTGAAGCGCTACTGGGGGCTAGCCTGCCTTTTAATAAAAGTAATGTAAAGATTAAAAATAGACCAGGCTGGAACA
CATATGTGTCTAAATTCCACAGTGAAGCCCGTGAAGCTACTACTTCTTGGGCTCTAGCAGGTAAACCTAGGCAGGGCCCT
ATATTTGAGCATAAAAWGTTGTCTAATTCTAAATAYAAATATGCATTACGCTTCATTAGACAGAATGAGCAAACCATGAG
GGCTGATTCCTTGGCAAAAAATCTTTTAGGTAAGGATACAAAAACCTTTTGGAAAGAGGTTAAAACTATCAATAACAGTA
AATCCTCYCTCCCTTTCACTGTCGATGGTGTTTCTGGGGTGAACATGATTGTGAATTTTTGGCAACACCACTACAGCAAG
TTATTCACCTGTGTACAGAGTGAACCCTTCCAGGTTGACAAGGTTAGTAGTGTAGAAACTATCAAAACACACGAGGTCTA
TCAAGCAATTAAAGAACTGTCTGTAAATAAATCTATAGGAATGGATCTTATTTCAGCTGAACATCTCAAATTTGCCAGTT
CAAGGGTCGTCCCTCTTCTTGCCTTGTGTTTCACTGGTTTTATTATGCATGGTTTTATTCCTGAAWCCTTGATGAATGTT
CTTCTACTTCCTGTGATTAAAAACAAAGCTGGTAAAATTGGCAGCTCTGATAACTATAGACCTATAGCCCTAGCTAGTAC
ACTGTCTAAAGTCTTTGAACTAATTCTTTTGCCAAAATTTGCAAAGATAGTTATGTCCACTGACAATCAATTTGGGTTCA
AGTCCAAACATGGCACTGATATGTGTATATATGGCCTAAAAGAATTACTGAAWAATTATAACAGCAAAAATTCTACAGTT
TTTCTGTGCTTTTTAGACGCCACTAAGGCTTTTGATCGTGTAAATCATAGAAAACTATTTTTAAAATTGTGCCAAGCTGG
TGTKCCTAAGTATATAGTAAGATGTCTGTCCTACTGGTATGCTAATCAAACTATGCAGGTGAAATGGGACAACTGTGTGT
CTGCATCCTTTCGTGTCGGCAATGGAGTCAGACAAGGAAGCATTTTATCTCCTATGTTGTTTAATTTTTATATGAATGAC
CTCTCTAAGCAGCTAAACCTGTGTAGAACTGGCTGCATGGTTGGTGATACTATTATTAATCATTTAATGTATGCTGATGA
CATAGTGGTTTTTAGTCCAAGTTCAGCTGGTCTTCAGCAGCTGCTTAATGTCTGTTCAGCATATGGTGAATTACTTGATG
TAAAATTCAATCCATCAAAAAGTATCATCTTGATCTGTCGCACTAAGGAGGACAAAAATAGAGTATTTCCAAATTTCAAA
TTGTCTGGGATTTTATTGAATGTCTCAAGTGAAGTAAAATATCTTGGCCATGTGTTGACAGACCATCTGTCTGATGATGA
GGACATTTACCGTCAGGTTCGAATGTTATACACTCAGGCAAATATCCTTGTCCGTAAGTTTGGATTCTGTTCTGATGAAG
TGAAACTGAACTTGTTTAGGTCATATTGTACATCACTGTATACTGCACATTTGTGGTGCAATTTTAAAAAAGCCAGTCTT
CAAAGATTGAAGGTGGCTTATAATGATGCATTAASACTTTTGTTAAATAAACCCAGATGGACCWGTGCCAGTGAACTGTT
TGTATCTGCTCGCGTCAGCACTTTGATGGCTGTTTTAAGAAAGCTTATGTATAAATTTATTTGTCGTTTAAACGAGTCTA
ATAATAGAATTATACTACTGTTGACTAATGTTAAATATAGTGCAGTAAAATACTCATCTGTACTCTGGAGACATTGGTAT
GATTGCCTTCTGAATGGCTAGGAGTCGTTTATTTTTATTGTACTTTTTATTCTTTTATTGTCTTTGTTTTCTTTTTTATG
TAATCTGGACTCTGAGTCTGTAATAAAATCTATCT
>RTE-Snek_1_Acanthaster_planci
GACRGKGGGAGGRATCATCGCRTCTCATTGGTCAACTACYGCCCGCCTYAAGCTGGRCAGCCCCCAGCCAATTAGGTGTT
GACCCGCCACAGTCTGCCTGCTTCAATGGGTGCTTGGAGCTTAGGACAAAACCCCCGAAAAGCAGACTGCAAACCCAGCA
CCAGGCAAACAACGAAGCAAGATGAAACTACCAGCCCTACGGCTGGCCACCTGGAACGTCAGAACAATGTGCCCTGGCCB
CTCTGATGACCTCCAGCAAGTTGACGATGCCAGGAAAACCGCCATCATTGACCGCGAGCTGTCGAAGCTCAACNNCGACA
TNNCCGCNCTTCAGGAGACACGCCTCCCCTCCATTGGTAGTCTCAAGGAGAAGGACTACACGTTCTTCTGGCAAGGACTG
GAGCCAGATGAGCGCCGACTCTTCGGGGTCGGGCTTGCAGTACGTAACTCCCTCCTGTCGTCAGTTGAGCCTCCATCTCG
GGGGACTGCGCGAATCCTCTTTCTCCGCTTCATGACCTCCTCTGGTCCCACAAACATCTTTAGCATCTATGCCCCCACAC
TCTGCTCTACAGCTGAAGCTAAAGATGCATTTTATGAAGAGCTCGAGGCCAAAATCAGAGAGATCTCCCCGAGTGAAGCC
CTGTTCCTGCTCGGAGACTTCAATGCCCGAGTTGGCTCAGACCACAGCTCCTGGCCACGCTVCATCGGACACTTCGGTAT
TGGCAAGCTCAATGAGAACGAACAGCGGCTACTTGAGCTTTGCTCCTACCACGATCTCTGCGTCACCAACACATNCTTCC
CCACCAAACCACATCACAGAGTGTCCTGGAGGCACCCTAGGTCCAACACTGGCACCAGCTAGATTTCGTCATTACCAGGA
GACCCCTTCTCAACCACGTGCTTATCACCHGCACTTACCACAGTGCCGACTGCGACATCGACCDCTCCTTGGTCAGCAGC
AAGGTGCGTCTCTAACCAAAACGAATCCATCGCTCCAAGCAAAAGGGTCGCCCACGTATCAACACCGCCAGGATGTCATT
TCCCGAACTGCACGAACGTTTCGTCAAAGCCATBGACGACACCCTTGTGGACDGCCCAACAGACAGCGCCACGATGCGAT
GGAACCACATCCGCRATGCCGTGTATGAGGCCGCCTCGGACACCTTCGGGAAGAGAGTGAGGAAGAACAAAGATTGGTTC
ATGGCAAGGATCGAGGAGATGGAGCCTGCCATCACTGCCAAGCATGTCGCACTCCTCGATTACAAGAGACAGCCCTCCAA
GAAAACMTTWGYTGCYTTGRRAGTAGCAYGCAMTAATGCCAAACGGAMKGYGTGCAAGTGCGCYAATGACTACTGRTTGA
ACCTGTGCCGYGATATYCAAAYCKCCGCRGACTGTGGTAASATCYGYGCCAYGTRCRAGGGCATRAMGAAAGYGTYTGGT
CCYMRTGCCATCRAGATCGCTCCTCTTAAATCCACCTCAGGCGACATCATCACAGATCGCAGGAAGCAGATGGAGAGATG
GGCAGAGCATTACCAGGAACTGTACTCCAGAGAGAACAGTCACCCACACAGCCATTGAGAACACCACTCCCCTGGCCACC
ATGGAGGAGCTCAATATACCACCCACCATCAAAGAGCTCAGCAGGGCCATTGACTCGCTAGCCTGTGGAAAAGCACCAGG
AAGTGATGGAATCCCACTGGAGATCATCAAGGCTGGCAGAGAGAGTTCCCTCCTCAGCHACTTGTACGACCTCCTGCTCC
AATGCTGGGAGGAAGGCACGATACCGCAGGACATGCGTGACGCCAAGATCGTCACGGTCTACAAAAACAAGGGCGACCGC
AGTGACTGCAACAACTACCGCGGTATCTCCCTCCTCAGCATBGTGGGAAAGGCCTTTGCCCGAGTGGTCCTCAACAGGCT
TCAACTACTTGCTGATCGTGTGTACCCAGAGTCACAATGCAGGTTCAGAGCTGCAAGGTCGACAATTGATATGGTTTTCA
CCCTCAGGCAGTTACAGGAGAAGTGCCGTGAACAGAGACGCCCTTTGTTTCTTGCCTTCATTGACCTCACCAAGGCGTTC
GACTTGGTCAGCCGAACCAGCCTCTACACCCTCCTACACAGGATTGGTTGCCCNGCHATGCTCCTGAAGATGATCACATC
CTTTCATGATGACATGACTGGCACCGTTCAGTTTGACGGATCATCATCGGACCCCTTCCCAATCAAGAACGGTGTGAAGC
AAGGGTGTGTCCTGGCCCCDACACTCTTCGGCGTGTTCTTCTCCCTGCTGCTGCGCTTTGCCTTTCGACAGTCTGAAGAT
GGCATCTTCCTCCACACTAGGAGTGATGGGAACCTCTTCAACTTGGCCCGCCTAAAAGCAAAGACGAAGGTGCGCAGAGT
GCTCATCAGGGAGTTGCTCTATGCAGACGATGCTGTCCTTACTGCCCACAGTGAGGAAGCACTCCAGCGGCTCGTCACYC
MCTTTGSGGAAGCATGCTTCRAGTTYGGCCTCACCATCAGCCTGAAAAAGACCAACATCATGGGCCAGGATGTCAGTWGC
RYYCCCMMMATCACCATSGCYRACCACACCTTRGMAGTGGTCWACAWCTTWACTTACCTTGGKYYYNNNNNNNNNNNYAM
CYTTTYCCTARACGCCGAGMTCAATTTSCRGATTGGAAAGGYARCAACTGYAAYGGCTYGCCTAACAAAAAGAGTATGGG
GYAACACYATGCYGACAACCAGYACAAAGATGAAGGYGTACCAARCCTGTGTTMKGAGTTCCCTTCTCTAYGRKAGCGAA
GCCTGGACANNNNNNRTGYACTYYYGCCAAGAATGCASGCTRWATGSTTTTCAMATGCKYTGCCTKAGACGACTCCTGKG
CATCACTTGGCAGGATCACRTCAMAAATGAAGATRTCCTGTCTCARGTGGGTGYGCYAAGTATGTTTGCAATCCTGACCC
AGAGACRGTTGCGCTGGWTGGGCCATGTCTGYYGCATGGAYGAYGGATGCATYCCMAAGGATGTTYTGTATGGSGAGCTT
RCCACAGGGACGCGGCCTACTGGAAGGCCCACCGTCCGCTTCAAAGATGTCTGCAAACGTTATCTGAAGGC
>RTE-Snek_1_Acanthochromis_polyacanthus
ATTATTCTCAGGGACTTTAATGCCCGCGTAGGTAGCGACTACGAAGCATGGCCAAATAGCSTGGGTCAYTTTGGCATMGG
AAAGTGCAACGACAATGGACAGAGGCTTYTGRAGCTGTGNNCACACACCATGACCTCTGTATNNCAAACACCTTTTTCAA
CWCAAAACCAYRTCACAGAKTGTCCTGGAGACATCCTCGTTCGAAGCRTTGGCAMCAGCTGGACCTAGTTCTTACAAGGC
RCCCATTCCTRCCAAAYTTCAAGATAACTCGCACCTAYCACAGCGCTGATTGYRACACAGACCACTCGCTTGTGTGCYGT
CAAGTARAAATYTATCCCAAAAGGYTGTACCACACTAAACAACCTGGCAAATCCNAAAATCGATGTCAGCRAGACAAGAC
ACCKAGACAARATCAAAGCCTTTGAAGAGAATTTYAATTCAACATTTAAATGTGGTGCAGACCTCYCAGCATMTGAACAG
TGGACAAAGCTGAAGRACACCACTCACTCYRCGGCTATTTCTTGCTTTGGGAGTAAGAATAATNNNNAAACAASTGATTG
GTWCATYGAGTATGCTGACACTATGGACCCTCTGATTCAGGCAAAAYGTACTGCCCTACTAGCCTACAAGCAACAYCCAA
CTCAATCTACTTTAGCAAAGCTTCGGTCAGCAAGAATCAAAGTYAAAGTCAGTGCCAGGAAGTGTGMTAAYGAGTACTGG
ARCAATCTTTGCAGGAGTATCSAACAAGCTGCTGATACTGGTAAYGCACAAGGATTGTATGAWGGCATTAAGAAAGCAGT
CGGACCCAGCRTCCASAARAYTGCCCCAATCAAGTCCAAGTCAGGGGAAGCAATCACCRACAAGTCCAAACAGCTCGAAY
KATGGGTAGAGCATTATGCWGAGCTGTACTCCAYAGACAWCATAGTCAGTCAAGCTGCCCTYGATGCCATTGAATGCCTT
CCCATGATGCCAGANNNNNNNGATCCTCCTTCYCTRGAAGAACTTGAAAAGGCCATAGAGAGACTCCCATCTGSTAAAGY
RMCAGRTAAAGACTCAATACCAGCAGAGGTAATCAAATCTGGCAAATCATGCTTACTRAAGCCTCTSTATAACTTGCTCC
TGCAGTGCTGRGAAGAAGGGGTTGTTCCCCAAGATATGCGYRATGCTAACATTGTGACCCTATATAAGAACAAAGGGGAC
CRTAGTGACTGTAACAATTATYGCGGTATCTYCCTTCTCAGTATWACAGSGAAATTGTTTGCCCGKATCATACTGAARAG
ACTGCAACTACTCGCTGAAAGAGTTTATCCCGAGTCACAGTGCRGTTTTCGACCAAAGARATCAACTATAGAWATGATAT
TCTCTGTACGCCAGCTACAAGAAAAGTGCAGGGAACAGCATCAGGAACTCTACATGGCTTTCATTGACCTGACGAAGGCC
TTCGACTTTGTTAGTAGGGACGGCCTCTTCRAGATGYTGCCTCTCATTGGWTGYCYAYCAAAGCTTCTTTCCCTYGTGAG
GTCCTTCCATGATRGTATGAYGWCAACCGTACAGTTTGATGGTGACATCTCTGCAGAGTTTGGAGTGAAGRGTGGAGTAA
AACAAGKCTGTGTCCTGGCRCCTACACTCTTCGGCATATTTTTTGCACTACTYYTCAAGCATGCTTTTAATAWCTCATCC
RATRGCATCTACCTTCACACAAGRTCAGATGGAAGCCTATTCAACATCTCTAGACTGCGCTGTAAGACAAAGATGAGAAC
AGTTCTWATCCRTGASYTGCTYTTTGCAGAYGAYGCAGCCATYGCTTCCCATACACAGRAAGRGCTYCANYGCCTAATSG
ACAGATTCTCTTATRCGTGWGAYCTCTTCAACCTTACAATCMGCCAGWAAAAGACCCAAGTAAWRGGACAAGGCACAATC
GAACCACCAGACATCAAACTTCAYGGTCAAAGTYTGGAAGTGGTCCACCAGTTCCAATACCTGGGATCTACCATSACTGA
CAACCTCTCACTGGACACRGAAATCAGMAAAYGCATCRGMAARGCCTCAACTACTCTAGCCAAGCTAACTAASAKTCTGG
GAAAACAAGCTTCTCAAGWCATCGACWAAGATCARCGTTTACCACGCTYGCATCCTTTCCACCCTGYTGTATGGGAGYGA
GTCATGGACCACTTAYTCTGTCCAAGAAAAGAGACTGAACTCCTTCCACATGCACTGCCTACGACGYATCCTTRGAATCA
CCTGGCAAGATYGTGTCACAAACAACKCTGNNNTCTCCMAAGCTGGTATCCCATCCATGTTCACACTCTTGYGCCAGCAC
CGCCTCAGATGGCTYGGWCATGTACGYAGAATGGACGAYGGYAGGATACCCAAAGACCTACTGTATGGAGAACTGGCCAA
AGGCAAAARRAACAAAGGACGTCCTCACTTRCGCTTCAAAGATGTCTGCAAACGARRCWTGAAGGCTTGCAACATTGACC
CCANNACATGGGAAATTAAGGCA
>RTE-Snek_1_Acropora_digitifera
ACTTGGTATGTCAGGACCATGTGCCCTGGCCTCTCCAAAGATCTTCAGCAGATTGATGACGCAAGAAAGACAGCAGTCAT
CAGCCGAGAGCTCAAGAGGCTCAACATTGACACTGTAGCACTGCAGGAAACTAGACTTACATCAAACAGTAGCCTGAAAG
AAGACTATACTTTCTTCTGGCAGGGGAAAGCTCCGGAGGAGCATCGTGTGCACCGTGTAGGCTTTGCAGTTAGGAACTCC
GTACTGTCCTCAGTCGAACCACCCTCAAAAGGCACAGCCCGCATCCTTTCCCTTCGCCTCACAACCACCTCAAGCCCTGT
GAACATCACGAGCGCTTACGCCCCCACGCTTTGCTCTACGGCAGAGACAAAGGACGAATTCTACAGTCAGCTTGAGACCG
CCATCAAGGAAATACCCCCCTCAGAACACCTGTACCTGCTTGGCGATTTCAATGCCCGGATCGGCTCAGACCACACCTCC
TGGCCCCTCAATGAGAACGGGCAGAGACTCCTCGAGCTATGCTCCTTCCATGACCTCTGCATCACAGACACGTTCTTCAC
CACAAAACCCCACCGCAGAGTGTCCTGGCAGCACCCCAGATCACGTCACTGGCACCAGCTGGATCTCGTTATCACCCGCA
GACCCTTGCTGAATAGTGTCCTGTCCACCTGCAGCTATCACAGCGCTGACTGTGACACCGACCATTCTATGGTCGCCAGC
AAAGTGCGTCTCCAACCCAAGCGAGTCCACTGCTCAAAGCAGAAAGGACGTCCTCTCATCAATACAGCCATGACCTCTGT
GCCTGAACTACGCGAACGCTTTGCAGACGCCATTCAAGAGGCTCTCAGCGACTGCCCCACTGGTTGTGCAGTTGAGAGGT
GGAATCACATCCTTGACGCTACATACAAATCCGCAGCAGACACTTTTGGAAAGAGAGAGCGCAGAAACCCTGATTGGCTG
GAGGCCGGAATCGAGGAACTTGAGCCAGCCATCTCATCCAAGAGAGCTGCCCTACTCAATTACAAGCAAGATCCCAGTGA
AAAGACATTGGCTGCCCTCAGACGTGCCAGAAGTGAAACCCAAAGGATTGCTAGACAGTGCGCCAACAACTACTGGCAGA
ACCTTTGCCAAAGCATCCAGACGTCAGCTGACTGYGGCAACATTCGAGCAATGTAYGAGGGAAYGAAGAASGCCTTCGGC
CCATRCGCAATCAAGACCGCCCCTCTCAAAACAAYCWCTGGTGARATTATSACAGACCRYGCAAAGCAAATGGAGAGATG
GGCAGAGCATTACCAGGAGCTCTACTCGAGGGAGACTGTCGTGACTGACACAGCAGTGGAGAACACGAGCCCCCTGCCAG
TCATGAAAGAGCTTGATGACCCACCCACTATTGAGGAGCTCAGTAAGGCCATAGACTCCCTAGCCAGCAGCAAAGCCCCA
GGCAACGATGGCATTCCGCCAGAGGTCATCAAAGTAGGCAAAGATACCAGCCTTCTCATTCACCTTCACGAACTCTTGTT
ACAGTGCTGGGAGGAAGGAAGTGTGCCCCAGGACATGCGTGATGCCAACATCATCACGCTCTACAAAARMAAAGGYGATM
GCAGCGATTGCAATAACTAYCGCGGAATATCCCTCCTTAGCATTGTCGGCAAGACCTTCGCCCGTGTCATGCTGAATAGA
CTGCAGACACTAGCAGAGCGCGTGTACCCAGAAGCACAGTGCGGGTTTCGAGCTGAGAGGTCGACGATCGACATGATATT
CTCCCTGAGGCNGCTNCAAGAGAAATGCCGAGAGCAGAGACGCCCCCTGTACATCGCTTTTATAGACCTGACCAAAGCGT
TCGHCCTGGTCAGCAGGTCAGGTCTATTCATACTCCTGCACAGAATAGGVTGCCCCCCCCCCAAGCTCCTGAGGATGATC
ACTTCCTTCCATGAGGAAATGAAAGGCACCGTCCAGTATGATGGCTCCTCCTCGGACCCCTTCCCCATCAAAAGTGGCGT
CAAACAAGGGTGCGTCCTCGCGCCGACACTTTTTGGCATCCTGTTCTCCCTGCTGCTDCGTTATGCCTTCAGCGAATCCG
AAGAGGGAATCTACCTGCACACCAGAAGCGATGGTAGCCTGTTCAACCTGGCACGCCTCCGAGCCAAGACDAAGGTGCGC
AAAGTCCTCGTCCGGGAGATGCTCTTCGCTGATGACGCCGCCATCACAGCTCACACCGAGACTGCCCTCCAGGAGCTCAT
TAACTGCTTTGCCCATGCCTGCTCACAGTTTGGCCTCACGATCAGTATAAAAAAGACTAACATCCTGGGCCAAGATGTTA
GCGCCGCTCCCAGCATCTCCATAGGTGACTGCACCCTCGACGTGGTGGAGVACTTCACCTATCTTGGGTCCAACATCTCC
AGCAACCTCAGCCTGGACACCGAGCTGAACATGAGGATCGGCAAGGCTTCAGCAGCAATGGCCCGCCTGACCAAGAGAGT
GTGGGAGAACACCATGCTCACCATCAAGACCAAGACCCAAGTGTATCAGGCGTGCGTGCTGAGCACACTGCTGTACGGTA
GTGAGAGCTGGACTCTATACACCTGGCAAGAACGCAGGCTCAACACATTCCACCTGCGCTGCCTCAGAAGGATCCTCGGC
ATCTCCTGGCAGGATCATATCCCCAACACCGAGGTCCTAGCAAGGGCAGGAACTCTCAGTATGTACGCCCTGCTAACCAA
GAGACGCCTACGTTGGCTCGGCCATGTCACCCGCATGCACGATGGCAGGTTACCCAAAGACATTCTGTACGGCGAGCTTG
CCACTGGGTCCAGACCCACAGGAAGGCCTATGCTCCGCTATAAAGACGTKCTCAAGCKGGACCTCAAGACCGGTGG
>RTE-Snek_1_Aipysurus_laevis_a
MAATRSAMGTWRGACAGCTGTCRTMGRCAWGGAGCTGAGCARACTGCAGAKGGACATTGTCRCTMTTCAAGAGACAAGGC
TGTCAGACYCRGGATCTGTTAAGGAGAGAAACTTCTTGTTCTTCTGGCAGGGAAAACCATCAAATGAGACTAGGGAATAT
GGGGTTGGCTTTGCGGTCAGAAACACCCTATTAGGATTCATTATTCCAACTGCTGCAGGAANTGAAAGAATCCTGTCCTT
GCAGCTCCATTCATCAGCAGGGCTGGTTACTCTTATTAGTGCATATGCACCGACATTATCATCTTCAGTAGAATCTAAAG
ATGAATTCTACRACGATCTGGCTGCCACTATTAAGAAAATCCCTGAGAAAGAACCATTGTTTATCCTTGGCGATTTTAAT
GCCAGAGTTGGAGCTGACCATAGTTCTTGGCCCACTTGTTTAGGTCAGTTCGGCATTGGGAAGATGAATGAAAATGGCCA
ACGCCTGCTGGAGTTTTGCTGCTACTATRGTTTTTGCATTAGCAATACATTCTTTAATACAAAGCCTCAACACAGAGTCT
CCTGGAGACATCCAAGATTGAAGCATTGGCACCAGCTCRACTTGATTCTCACCAGGCRCNCCAGCCTTCCCAGTATTACG
ATCACATGCAGCTATCAGGGYGCTGATTGTGATACAGACCACTCCTTGGTGTGCAGCAGAATAAAACTGCAAACAAAGAG
ATTGCATCACTCRAAGAAGGAAGGAAGACCACGAATYGACATCAGCAAGACCCACAATCAGGACAGAGTGGAGGAATTTG
CTCAAGCACTCAAGGAAACTCTCCCAGGCCCAGCTGAAACAAATGCATCTGAATGATGGGAACATTTCAAGAATGCTGTT
TATAACACCRCCTTGTTAGTATTTGGTAAGGAGACCAGAAAGACAGCAGATTGGTTTGAAGCCCACTTGGAGGAGCTGAC
NCCAGCCATCRAGGAAAAGAGGAGAGCTTTAATTGYATATAAAGCCTGTTCCAGTGAGTRTAACCTACAGGTTYTGYGAG
CTGCTTGTAGTAAAGCCCAACAGACCACCAGGAGATGTGCTAATGATTACTGGCTGCAGCTTTGCTCTCGGATCCAGATA
GCAGCTGACACAGACAACATCAAGGGGATGTATGATGGCATCAAGCAGGCCTTAGGTCCAATACAGAAGAAATCTGCCCC
CCTGAAGTNNGCTACAGGTGAGGTCATCCAGGACNNAGCACAGCAGATGGTAYGCTGGGTGCAGCACTACTCTGAGTTAT
ATTCCAGAGAAAATGTTGTAACTGAAGAAGCATTAAATAACATTGAGTGCCTGCCTGTYTTGGAGGAGCTTGACAGTGAA
CCAACTTTAGAAGAACTCAANGGGGCCCTGGATTCCCTTGCCTCTGGCAAGGCACCCAGGAAAGATAACATCCCTGCTGA
AGTTCTGAAGTGCTGCAAAGAGATCATCCCCACTGAACTGCATGAAATCTTCTGTCTTTGTTGGAGGGAAGGTGGAGTAC
CGCAGGACATGAAGGATGCAAATATCATCACACTGTATAAGAACAAAGGTGACAGGGGTGACTGTAACAACTACCACRGC
ATCTCTCTTNTTAGTGTTGTAGGGAAGCTGCTTGCCYGTGTCATACTGAAGAGGCTCCAGGTGCTTGCAGAGAGAGTCTA
TCCAGAATCACAGTGCGGATTCCGAGCCAACAGGTCCACTACTGATATGGTATTTTCCCTTAGACAGTTGCAGGGAAGTG
CAGGGAACAAAGACAGCCACTTTTTGTAGCCTTCATAGATCTTAYGAAGGCTTTTGACTTGGTTAGTAGGGATGGCCTTT
ATAAAATCCTCCCCAAGATTGGATGTCCACCTCAGCTCCTCAACATCATCAGGTCCTTTCATGAGGAAATGAAGGGCACR
GTAGTTTTTGATGGCTTAACATCAGATTCCTTTGAYATTCGAAGTGGAGTGAAGCAGGGCTGTGTCCTCRCGCCAACTYT
ATTTGGGATCTTTTTTGCTGTCATGCTGAAACAYGCTTTTGGAACTGCAACAGAGGGTATTTATCTCYGGACCAGATCAG
ACAGAAAACTCTTTAATCTCTCTAGATTGAGAGCAAAGACCAAAGTCCAGCTGACATGCTTGCRGGATTTTCTCTTCGCT
GAYGATGCTGCMGTTACTGCTCACTCTGCTGAAGACCTTCAACAACTTATGGATCATTTTAGCAAGGCCTGCCAAGATTT
TGGACTAACAATCAGCCTGAAAAAAACACAAGTCATGGGTCAGGAYRTGGATTCACCTCCCTGTATTACAATCTCTGCAC
AAGAACTGGAGGTCATCCATGACTTTGTGTACCTTGGCTCAACTATCTCCRACACTCTCTCTTTAGACACTGAGCTGAAT
AAACATATTGGTAAAGYRGCCACCACATTTTCCAGACTTACAAAGAGAGTATGGCTTAATAAGAAGCTGAYGGAACATAC
AAAGATTCAGGTCTATAGAGCCTGTGTCTTGAGCACACTCTTGTACTGCAGCGAGTCTTGGACCCTTTATGCATGGCAGG
AGAGAAAGTTGAACACCTTTCATATGCGCTGTCTCCGACGTATTCTTGGCATCACCTGGCATGACAAAGTTCCAAATAGC
GCAGTCTTGGAACGTGCTGGAATTTCTAGCATGTATATACTATTGAAACAGCGAYGTCTAYGCTGGCTTGGGCATGTCGT
GAGGATGGCTGATGGKCGGATTCCGAAAGACCTCCTGTATGGAGAATTAGTGCAGGGAAAGCGCCCTAGAGGGAGACCAC
AGCTGCGATATAAGGATATCTGCAAGAGGGATCTAAAGGCCTTGGGAATGGACATCAACAGCTGGGAAACCTTGACCTCT
GATCRTTCAGCTTGGAGGCTAAAGAYGCAGCATGGCCTTCTYCAATTCGAAGAGACACTCRTTCGGCAGGCTGAGGCAAA
GAGGCAGTCCCGGAACCAGCGAAATCTGGGGGCTGGACAGGAGACAGACTGTATCTGTCCTCAGTGTGGAAGGGATTGCC
ACTCTCAAATTGGCCTTTTTAGCCACACTAGATGCTGTTTTAGGACCTCTTTTCAGAGCATGATACCATAGTCTCTTGAG
ACTGAAGGATGCCAAT
>RTE-Snek_1_Aipysurus_laevis_HT
TGACGGTGGGAGGGATCTTTGTATTCCATTGGCCAGCTACCGCCCGCCTTAAGCTGGGCAGCCCCCAGCCAATAAGGTGC
TGGCCCGTCACTATCCGTCTACTTCAGTGGGTGCCTGGAGTGTAGGCCAAAAGTCGAAAAACGGATTGAAAACTTGTACC
AACGAAGAACAAGAAAGTGAAACTGAAACCGCCAGTGCTAAAACTGGCAACATGGAACGTCAGAACATTGTGTCCTGGCC
TGTCTGACGACCTCCAAAAAATTGATGACTCCAGGAAAACCGCAATCATCGATCAAGAATTGAGAAGACTCAACATAGAC
ATAGCAGGACTGCAGGAGACACGGCTCCCTGGTGATGGCAGTCTAAAGGAGAGAGACTACACCTTTTTCTGGCAGGGGCA
GGAACCCCATGAACACCGACTCTATGGGGTTGGATTTGCCGTTCGGAACACCCTGCTACAAGCCATAGAAGCACCCTCCT
CAGGCACACCAAGAATCCTCTCCCTCCGACTCAACACCTCGTCTGGACCAGCAACTATTGTTAGTGCTTATGCCCCCACA
CTCTGCTCCACAGCAGAGGCTAAGGACCTGTTCTACCAGGAACTAGAGGCAAAGATACAGCAAATCCCTGTAAAGGAGCA
TCTATTCCTACTCGGTGACTTCAATGCCCGGGTGGGAGCAGACTACGTCTCTTGGCCCCGTTCCTTAGGCCACTTCGGTG
TCGGCAAGTTGAATGAAAACGGCCAGCGTCTGCTTGAGCTCTGTTCTTACTGCGACCTCTGCGTCACCAACACGTTCTTT
CCGACTAAGCCTCATCATAGGGTGTCGTGGAGACATCCCAGGTCTCGCCACTGGCATCAACTAGACTACGTCATTATTCG
TAGATCACTCCTAGACCAAGTACTGGTTACACGCAGCTTCCACAGCGCCGACTGTGACACCGACCATTCTTTGGTTGCTA
GCAAGATACGCCTACTCCCCAAACGTGTCCACCGATCAAAGCAGAAGCCACTACCTCGCATAAATACAGTCGGAACAGCT
ATGCCTGAGCTATGTAAACGCTTCGCAAAAGCCATTGACAAAGCCCTGGAAGACTGTCCAACAGACAGTACCACGCTGAG
GTGGAACCACATCCGAGAGGCCATGTTTCAGACTGCTCTTCATACTTTTGGCAAGAAAGAAAAGAAACAAGAAGACTGGT
TTGCGGCAGGAGCTGCAGAGATCAAACCTGCGATAGCTGCAAAGCGTGATGCCGTCCTCGCCTACAAGAGAGATCCATCC
ACTGAGACACTCGCAGCACTCCGTACTGCTCGTAGCAATACACAGAGGATCGCCAGGCGCTGTGCAAATGATTACTGGCT
CAATCTCTGCCAGAATATCCAGCTTTCTGCCGATCTGGGAAACGTACGCGGGATGTATGAGGGAATGAAAAAGGCTTTCG
GTCCAATCGCCGTTAAGACCGCCCCACTCAAGTCAGCTGAAGGCCTGGTCATTAATGACCGCTGCAAACAGATGGAAAGG
TGGGCTCAGTACTACCAGGAACTCTACTCGCAGAAAACCACTGTCACTGACTCAGCAATCCTGAAAACCAGATCACTGCC
CAGAATGGATGAGCTGGACGCTCCACCCACCATAGAAGAGCTCAGCGAAGCCATAGACCACCTAGCCAGCGGCAAGGCCT
CAGGCAGCGATAACATTCCACCTGAAGTAGTGAAGTTGGCGAAAGGTAGCTCCCTCCTAGAGCACCTGCATGGACTCTTG
TTACACTGCTGGGAGGAAGGAGCTGTGCCGAAAGACATGCGTCACGCTAAGATCATCACGTTGTACAAAAACAAAGGAGA
AAGGAGTGACTGCAATAATTATCGTGGTATATCGCTTCTAAGCATTGTCGGCAAGGCCTACGCACGCGTTCTCCTCAAGA
GACTGCAAACCCTGGCTGATCGTGTATACCCGGAGGCACAATGTGGCTTCAGAACCGCCAGATCGACCATAGACATGGTT
TTTTCCGTAAGGCAACTCCAAGAGAAGTGCCGCGAACAGAGGCAGCCCCTCTATCTGGCCTTCATCGACCTAACCAAAGC
CTTCGACTTGGTCAGCCGAGATGGACTGTTTGCCCTCCTTCAGCGGATTGGATGCCCACCAAAGCTTCTGAGTCTGATCG
TGTCCTTTCATGAAGACATGAGCGGTACTGTCCAGTTCGACGGATTGAGCTCTGAGCCGTTTCCTATCAAAAACGGTGTC
AAACAGGGATGCGTTCTTGCTCCTACACTCTTCGGAATTTTTTTCTCCTTGCTCCTCTCATACGCATTCGATGAGTCAGT
TGACGGCGTGTACATACACACCAGAAGCGACGGTGGATTATTCAACATCGCACGTCTGCGAGCCAAAACGAAGGTTCAGA
AAGTTCTCATCAGAGATCTGCTTTTTGCAGATGATGCTGCCCTTGCTGCGCACTCAGAGGAGGCCATACAGCGTCTCATT
GACTGCTTTGCAGCTGCATGCAATGAATTCGGACTATCAATTAGCATGAAGAAAACAGAGGTCATGTGCCAGGATGTCAG
TGATGCTCCAAGCATCTCCATTGGTGAACACACCCTCATGGTTGTAGACAAGTTCACCTATCTCGGCTCGACGATCACAA
ACAACCTATCCCTTGACTTTGAGCTCAATACAAGGATCGGCAAGGCAGCAACAGCAATGGCTCGCCTGACCAAACGAGTG
TGGAATAATGGTATGCTGACTACCAACACAAAGATGCAAGTATACCGGGCAGTTGTGCTGAGCACTCTCCTCTATGGCAG
TGAAGCGTGGACACTATACTCTCATCAGGAGCGCAGACTGAATGCCTTTCACTTTCGTTGCCTCCGCAGACTCCTTGGTA
TCACCTGGCAGGATCGAGTCACCAACATCGACGTCCTCGCCCAGGCAGGATTGCCTAGCATGTATGCCATGCTGCGAGCT
AGACGCCTCCGCTGGTTGGGCCACGTACTCCGTATGAACGACGGCCGCATCCCCAAAGACATGCTATTTGGAGAGCTCGC
CACCGGCACTAGGCGTACTGGAAGACCCACTCTCCGCTACAAAGACGTCTGCAAGCGGGATCTTAAAGCTGGTGGGCTCA
AACCCTCTCAACTCGAGACCACTGCCTCAAACCGCCAAGGCTGGCGAGCTGCCGTCCGGAACATGATCAATTCAGCTGAG
GAGGAAAGAAACAGCCGATGGAAAGAAAAGCAATCACGCAGAGCGAAAAGACAAGAATTGCCCAACCCCAGGCTCATTCG
GACTTCACAGACTCTTGCAGCCCTGAATACTGACTATAACCACGACGCGCCTCCCCCATGATCTCCCGAGATCGATGGAG
CCAACAACA
>RTE-Snek_1_Amphilophus_citrinellus
GCCACCTGGAACGTCARGTCCATGTGTCCCGGACTCACTGCAGATCTTCAGCAGRTRGAYGATGCCAGRAAGACTGYTGT
CATYGACAGGGAGCTCTCACGCCTAAACGTCGACATAGCTGCCTTACAGGAGACCCGACTAGCTGACAATGGCACCATCA
AAGAAGCTAACTACACGTTCTATTGGCAAGGGAAATCCCCGGACCAACCGAGGCAGCACGGTGTTGGCTTCGCGGTGAAG
AACACGCTTATCAGCTTCATTGAACCTCCTACAGCAGGCACAGAGAGACTCCTCACCHTCCGTCTGTCAACGTCCTCCGG
CCCAGTCAACATTCTCAGCGTGTACGCCCCAACCCTCTGCTCCACCACCGAGGAGAAGGATAAGTTCTACCAAGCCCTTG
ATGAAGCAATATCCAGGATCCCCAGCACTGAAGGTCTTTACCTTCTCGGAGACTTCAATGCGAGAGTAGGGGCTGACCAC
GAGGCCTGGCCCACCTGTCTCGGAAGCTTTGGAAGGGGCAAGATCAACGAGAACGGCCAGAGACTACTCGAGTTTTCATG
CTACCACGGTCTCTGCATTACCAACACCTTCTTCAAGTGCAAAGAGATCCACCAGGTGTCATGGAGGCACCTGCGCTCTA
GCCACTGGCACCAGCTGGACCTAGTCATCACCAGAAGATCGGACATTGGCAATGTCCTCCTCACTCGCAGCTACCACAGT
GCAGACTGCGATACGGACCACGCCCTCGTGGCAAGCAAGGTGCGCGTAATGCCGAAGAGGTTGCACCACTCAAAGAAAAA
GGGCAGACCACGCATCAACACCTGCTGCACCAGCAGCCAAGAGAAAACCCAGCAGTTCATCCTCAGGCTGAAGAACACCC
TCAACAAGAGCGAGGAAGCGTCAGCAGGTAACACCATTGACTCAAAGTGGCCCCDCCTCCGTGABGCTGTGTACAATTCT
GCCATCATTGCCTATGGGAAGAAAGAACAGAAGAACGCTGACTGGTACGAGGCACATTGGGAGGATATGGAGCCYGTAAT
TGAGGCGAAGAGGAAAGCTCTACTGGCCTACAAGGCCAAGCCCAGCCCCACTACGCTTCAAGCCCTAAGGACTGCCAGGA
ACAAAGCCCAGCAGACCGCCCGCCAATGCGCCAACACCTACTGGCTGAACCTCTGCAGCAGCATTCAGTCAGCTGCCGAG
ACAGGCAACGCAAGAGGGATGTATGAAGGCATCAAGAAGGCAACGGGCCCAACCCCATCCAAGACCGCCCCCCTCAAATC
CAAGACAGGCGATGTCATTACCGACCAGGAGAAGCAGTTGCAACGGTGGACCRAGCACTACCTCGAGCTGTACGCGACGC
AGAACACTGTAACCGACACCGCTCTCAATGCCATCCCAGACCTGCCAGTCATGGAGGAGCTAGACACCCCACCCACTGTG
GAAGAGCTCAGCAAAGCCATCGACTGCCTCACCTGTGGGAAGGCACCTGGGAGCGACGGAATCCCACCAGAGGTCCTGAA
GAGTGGGAAACCAGCCCTGCTGCTACCACTACATGACCTCCTTTGCCTCTGCTGGGATCAGGGTTACATCCCCCAGGACA
TGCGAGACGCCAACATTGTCACCTTGTACAAGAACAAAGGAGACCGGAGTGACTGCAACAACTACCGGGGCATCTCCCTT
CTCAGCATTGTTGGCAAAGTGTTCGCCCGTGTCGCTCTAGCGCGCCTGCAGACGCTTGCCTCCCGCGTCTACCCAGAGTC
CCAGTGTGGCTTCAGGGCCGGCCGATCCACAGTAGACATGATCTTCTCACTACGCCAGCTGCAGGAGAAGTGTCAGGAGC
AGCATATGCCACTCTACATCGCCTTCATTGACCTTACAAAGGCGTTTGATCTGGTCAGCCGGAGCGGACTCTTCAGTTTG
TTGCGGAAGATTGGCTGCCCCCAACACCTGCTCGCAGTGATCATGTCCTTCCACGAGAACATGCACAGCACGGTCTGCTA
CAATGGCGCAACATCCGAGGCCTTTCCAGTCAGCAGTGGAGTAAAGCAGGGCTGTGTCCTTGCACCTACACTCTTCGGCA
TCTTCTTCTCCATGCTCCTCAAATACGCCTTCAAGGACTGCAGCGAGGGTGTCTACATCCACACCAGGTCTGACGGCAAG
CTATACAACATTGCCCGCCTTCGGGCCAAGACTAAAGTCACAGAGGTGCTCCTCCGCGAGATGCTCTTTGCTGATGACGC
AGCCTTGACATCACACACTGAAGACGGACTTCAGCAGCTCGTCAGCCGCCTCTCCCATGCCTGCAAGGAGTTTGGGCTCA
CCATCAGCCTGAAGAAGATGAACGTCATGGCACAGGGCACAGAGACTCCCCCAAACATCGCCATCGACGGATACACCCTG
GACGTCGTTGACAACTTCACGTACCTCGGGTCTACCATCTCCAGCTCGCTGTCCATTGACTCGGAGATTAGCAGCAGAAT
CGCCAAGGCAGCCGCAGTCATGGCCAAACTGAATCAGAGAGTGTGGAACAACTCCAGCCTCACTGAGAAGACCAGGCTGC
GTGTGTACCAAGCCTGCGTGCTCAGCACACTCCTCTATGGAAGCGAGACATGGACCACCTACGCGAGGCATGAAAGGAAA
CTCAACAGCTTCCACATGAGGTGCCTGCGGCGCATATTGCAGATCAGGTGGCAGGACAAAGTTCCCAACACTGAGGTACT
GGAACGAGCCAACATGAGCAGCATGCACGCAGCACTCAGCGAGAGACGTCTCCGGTGGCTTGGTCATGTCAGGAGAATGG
ACGCAGGTCGCATCCCCAAAGACCTCCTCTATGGTGAGCTGGCTGAAGGCCAAAGAACAACTGGGTGCCCAAAACTGCGC
TTCAAAGATGTTTGCAAGAGGGA
>RTE-Snek_1_Amphiprion_ocellaris
GCAAGCTGGAACGTAAGAACCATGTGTCCCAGCCTCTCAACTGACATCCAACAAATTGATGATACAAGAAAGACCGCCAT
AATCGACAAAGAGCTTTCCAGGCTCCGCGTGGACATCGCCTGCTTGCAGGAGACGCGGCTCGCTGACAGCGGCACCCTCA
GGGAAGAAAACTACACCTTCTTCTGGCAAGGCAAGCCCCTTGAGGAAAACCGCCTGCATGGCGTCGGCTTCGCTGTGAAG
AATACTCTCATGGCTTCCATCGAGCCTCCTTCTGCAGGCACGGAGAGGATTCTGTCTCTCCGGCTGTCTACGTCCTCTGG
CCCAGCGACCATCCTCAATGCATATGCTCCAACACTCTCCGCAGCACCTGAGGATAAGGACCAGTTCTACCAGGCTCTGG
AGGAAGCGATATCCACGATTCCCAGTACCGACGTCCTCTATCTTCTTGGCGACTTCAACTCCAGAGTGGGGGCTGACTGA
GAGGCCTGGCCTTCCTGCCTCGGCGCCTATGGTCGCGGGAAGATGAACGACAATGGCCAGCGCTTGTTAGAGCTATGCTG
CTTCCATGGCCTGTGCGTCACCAACACTTTCTTCCCATGCAAGGAGATCCACCAGGTATCCTGGAGACATCCACGCTCCC
GCCTTTGGCACCAGCTCGACCTGGTCCTGACCAGGCGCAGGGACCTGGCTAGCGTCCTCCTCACCCGCACCTACCACAGT
GCTGACTGTGACACGGACCATTCCCTTGTCGCCAGCAAGGTGCGCGTCATCCCTCGCAGGATCCACCACGCGAAGAGGAA
AGCTCGGCCGTGCATTAACACTTGCCGCACCGGAAACCCAATCAGGACTCAGCAGTTCCTGAAAGATCTCGATGAGACCC
TCACCAGTGAGACATCTGGAGATGAAACCTCTGACTCAAGGTGGGCTCGCCTCCGTGAATCAGTGTACAGTGCAGCCATC
TCAGCCTATGGTAAGAAGGAGCGCAAGAACGCTGATTGGTTCGAGGCCCACTGGGAGGAGATAAAGCCTGTGACTGAGGG
GAAGAGGCAAGCTTTGCTTGCCTACAAGGCTTCCCCTTGCCCCCGCACGCTCGCCGCACTAAGGGCTGCCAGGAAGTTGT
CTCAGCGGACTGCTCGCCGCTGTGCCAATACCTACTGGCAAAACCTCTGCGGCAGCATTCAGAAAGCTGCAGACACAGGA
GACACGAGAGGCATGTACGAGGGCATCAAGAAAGCGACAGGCCCAGCCCCCACAAAGTCTGCCCCCCTTAAGTCCAAGAC
AGGCGATGTGATCACGGATCAGGGAAAGCAGCTTGAACGTTGGGTGGAGCACTACCTTGAGCTGTACGCCACGCAGAACG
TCGTCACTGATGTCGCCCTGGCCGCCATTCCCGACCTGCCAGTGATGGAAGAGCTCGAYGACCCACCCACTAAGGAGGAG
CTCAGCAAAGCCATCGACTGCCTCGCCAGTGGGAAGGCCCCGGGGAGCGACGGCATTCCAGCCGAGGCCTTGAAGAGTGG
GAAGCCTGCGCTGCTTGAGCCCCTACACAAGCTGCTCTTCCGTTGCTGGGAGGAAGGACATATCCATCAGGATATGCGCG
ACGCGAACATCGTCACTTTGTATAAGAACAAGGGCGATAGAAGTGACTGCAATAGTTATCGTGGGATATTCCTTCTTAGC
ATCGTCGGGAAGGTCTTCGCCCGGGTGGCCCTAAACCGTTTGCAGACCCTCGCCTCCCGCGTCTACCCAGAGTCCCAGTG
TGGCTTCCGCGCTGGCCGATCGACGGTGGACATGGTGTTTTCACTGCGCCAACTCCAGGAGAAATGCCAGGAGCAGCAGA
TGCCACTTTTCATCGCCTTCATCGACCTTACGAAGGCATTTGACCTGGTCAGCAGGAGCGGACTCTTCAAGCTTCTCCAG
AAGATTGGCTGTCCCCCACACCTGCTCGCTGTCGTCACCTCCTTCCATGACAACATGCACAGCACAGTTTACTTCGAAGG
TGCCACCTCCGAGGCCTTCCCTGTAAGCAGCGGTGTGAAACAGGGCTGTGTCCTTGCGCCGACGCTCTTCTGCATCTTCT
TCTCGATGCTCCTCCAGTATGCCTTCAAGGACTGCAGTGAAGGAGTATTTATCCACACCAGGGCGGATGGCAAGCTGTTC
AACCTCGCTCGTCTCCGCGCCAAGACCAAGGTGTTCTTGGTGCTCATCCGTGAGCTTCTCTTTGCGGATGACGCTGCCCT
AGTATCCCACACGGAGGAGGGCCTGCAGCAGCTTGTAGATCGCCTCTCCCACGCCTGCAAGGAGTTCGGACTGACCATCA
GTCTAAAGAAGACAAAAGTTATGGCGCAGGGCACGGACCAGCCCCCCGTGATCACCATAAATGGGCATGTGCTGGAGGCT
GTGGACAACTTCACATACCTTGGGTCTACGATTTCCAGCTCGCTTTCCCTGGAAGCAGAAGTCAGTAGCAGGATCGCCAA
AGCCGCGGCAGTCATGTTCAAGTTACACCTCAGGGTCTGGAACAACTCCAGCCTCACGAAGAAGACAAAGCTGCGCGTGT
ACCAAGCCTGTGTACTTAGCACTCTCCTCTATGGCAGTGAGGCTTGGACCCTCTACACAAGGCAGGAGAAGAGACTCAAT
AGCTTCCACCTGAGATGTCTGCGCCGCCTTCTTCACATCCGCTGGCAGGACAGAGTACCAGATGTGGAGGTGCTGCAGCG
CACTGGGATGTTGAGCTTGGTGGCCATCCTGCGAGAAAGACGCCTACGCTGGCTTGGCCACGTGCGAAGGATGGACCCTG
GATGCATCCCAAAGGACCTCTTGTACGGTGAGCTGGCTGAGGGCGCACGACCAACTGGCCGCCCTCGCCTACGCTACAAA
GATGTCTGCAAGAGAGACCTGAA
>RTE-Snek_1_Amphiprion_percula
GGGTCCAAATGGGTTGTCACACTGCCGGGGGTGGAACTAGGGGTAAGCACCCTTTTTCCTACAAAATGCTCCCAAGGCAT
GCTCAAATTCATAGCCTCTGACAACAAAGTCCTACTCCTGGCCTTCACGAGTGGCTTAGTCTCTAAGCACGGCGGACCTG
TTTCCACTGACAAGAGAGGGCAATTTAGGCGGATCACTGGCGCCTTAAAACCAGTTGCTTCGGGCAGATGGGGCTCGTAA
ACCTTGGAAGGCTGCTCATCTAGGAGAAGGAACTCTGATTTCAAACCACCGCTGCCTTGCGGCTTACCCACTCGAGGGAA
AGGCTAGGGGAGTAAACCCCGACAGAAAATCAGGAGCTGGAGTCCCGAAGGCGGTTTGACACTAAATGTCACTCCGGCAA
CTCCTGCGACGCTGCTGATGCCCAAGCTGTATCGACACTCGTTGHTCCCTTGGATCCGCCGGCAGCGTGGAGAGGGGGGG
CTTGCTGCCTGGACAACAGCTCGTCTCCCATATACATTGCCCAGGCTACGTAGCTCCACTGGAGAGGACACTCCAGCGCC
ACTGAAATGTGACGACACAACACGGGAGATGTGCAGTTACCGGTTATAAGCCCAACCGATTGGCGAAGGAAATGGGCGCC
AGGGGCCATCTCCGTCNGTGGGAGAGACCATCGTAGTCTCACTGAACAGCTACCGCCCGCCTCAAGCTGGGCAGCCCCCA
GCCAGTTAGGTGCTGTTCCGCCATGGCTTACCTGCTCCACTGGGTGCGTGGAGAGTAGAGTTCCGATTCGAAGAGTGGGC
CAAAAAACACCGGCACCAGGCAAAAACAGACAAATGAATAGAAAGAAATCGAAGACCCCATGCCTTCGTTTCGCAAGCTG
GAACGTAAGAACCATGTGTCCTGGCCTNTCAACTGACATCCAACAAATTGATGATACAAGAAAGACCGCCATAATCGACA
AAGAGCTTTCCAGGCTCCGCGTGGACATCGCCTGCTTGCAGGAGACGCGGCTCGCTGACAGCGGCACCCTCAGGGAAGAA
AACTACACCTTCTTCTGGCAAGGCAAGCCCCTTGAGGAAAACCGCCTGCATGGCGTCGGCTTCGCTGTGAAGAATACCCT
CATGGCCTCCATCGAGCCTCCTTCTGCAGGTACGGAGAGGATTCTGTCTCTCCGGCTGTCTACGTCCTCTGGCCCAGCGA
CCATCCTCAATGCATATGCTCCAACACTCTCCGCAGCACCTGAGGATAAGGACCAGTTCTACCAGGCTCTGGAGGAAGCG
ATATCCATGATTCCCAGTACCGACGTCCTCTACCTTCTTGGCGACTTCAACGCCAGAGTGGGGGCTGACCGAGAGGCCTG
GCCTTCCTGCCTYGGCGCCTATGGTCGCGGGAAGATGAACGACAATGGCCAGCGCTTGCTAGAGCTATGCTGCTTCCATG
GCCTGTGCGTCACCAACACTTTCTTCCCATGCAAGGAGATCCACCAGGTATCCTGGAGACATCCACGCTCCCGCCTTTGG
CACCAGCTCGACCTGGTCCTGACCAGGCGCAGGGACCTGGCTAGCGTCCTCCTCACCCGCACCTACCACAGTGCTGACTG
TGACAYGGACCATTCCCTTGTCGCCAGCAAGGTGCGCGTCATCCCTCGCAGGATCCACCACGTGAAGAGGAAAGCTCGGC
CGCGCATTAACACTTGCCGCACCGGGAACCCAATCAGGACTCAGCAGTTCCTGAAAGATCTCGATGAGACCCTCACCAGT
GAGACATCTGGAGATGAAACCTCTGACTCAAGGTGGGCTCGCCTCCGTGAATCAGTGTACAGCGCAGCCATCTCAGCCTA
TGGTAAGAAGGAGCGCAAGAACGCTGATTGGTTCGAGGCCCACTGGGAGGAGATAGAGCCTGTGACTGAGGGGAAGAGGC
AAGCTCTGCTTGCCTACAAGGCTTCCCCTTGCCCCCGCACGCTCGCCGCACTAAGGGCTGCCAGGAAGTTGTCTCAGCAG
ACTGCTCGCCGCTGTGCCAATACCTACTGGCAAAATCTCTGTGGCAGCATTCAGAAAGCTGCAGACACAGGAGACACGAG
AGGCATGTACGAGGGCATCAAGAAAGCGACAGGCCCAGCCCCCACAAAGTCTGCCCCCCTTAAGTCCAAGACAGGCGATG
TGATCACGGATCAGGGAAAGCAGCTCGAACGTTGGGTGGAGCACTACCTCGAGCTGTACGCCACGCAGAACGTCGTCACT
GATGTCGCCCTGGCCGCCATTCCCGACCTGCCAGTGATGGAAGAGCTCGACGACCCACCCACTAAGGAGGAGCTCAGCAA
AGCCATCGACTGCCTCGCCAGTGGGAAGGCCCCGGGGAGCGACGGCATTCCAGCCGAGGCCTTGAAGAGTGGGAAGCCTG
CACTGCTTGAGCCCCTACACAAGCTGCTCTTCCRTTGCTGGGAGGAAGGACATATCCATCAGGATATGCGCGACGCGAAC
ATCGTCACTTTGTATAAGAACAAGGGCGAYAGAAGTGACTGCAATAGTTATCGTGGGATATTCCTTCTTAGCATCGTCGG
GAAGGTCTTCGCCCGGGTGGCCCTAAACCGTTTGCAGACCCTCGCCTCCCGYGTYTACCCAGAGTCCCAGTGTGGCTTCC
GCGCTGGCCGATCGACGGTGGACATGGTGTTTTCACTGCGCCAACTCCAGGAGAAATGCCAGGAGCAGCAGATGCCACTT
TTCATCGCCTTCATCGACCTTACGAAGGCATTTGACCTGGTCAGCAGGAGCGGACTCTTCAAGCTYCTCCAGAAGATTGG
CTGTCCCCCACACCTGCTCGCTGTCGTCACCTCCTTCCATGACAACATGCACAGCACAGTTTACTTCGAAGGTGCCACCT
CCGAGGCCTTCCCTGTAAGCAGCGGTGTGAAACAGGGCTGTGTCCTTGCGCCGACGCTCTTCTGCATCTTCTTCTCGATG
CTCCTCCAGTATGCCTTCAAGGACTGCAGTGAAGGAGTATTTATCCACACCAGGGCGGATGGCAAGCTGTTCAACCTCGC
TCGTCTCCGCGCCAAGACCAAGGTGTTCTTGGTGCTCATCCGTGAGCTTCTCTTTGCGGATGACGCTGCCCTAGTATCCC
ACACGGAGGAGGGCCTGCAGCAGCTTGTAGATCRCCTCTCCCACGCCTGCAAGGAGTTCGGACTGACCATCAGTCTAAAG
AAGACAAAAGTTATGGCGCAGGGCACGGACCRGCCCCCCGTGATCACCATAAATGGGCATGTGCTGGAGGCTGTGGACAA
CTTCACATACCTTGGGTCTACGATTTCCAGCTCGCTTTCCCTGGAAGCAGAAGTCAGYAGCAGGATCGCCAAAGCCGCGG
CAGTCATGTYCAAGTTACACCTCAGGGTCTGGAACAACTCCAGCCTCACGAAGAAGACAAAGCTGCGCGTGTACCAAGCC
TGTGTACTTAGCACTCTCCTCTATGGCAGTGAGGCTTGGACCCTCTACACAAGGCAGGAGAARAGACTCAATAGCTTCCA
CCTGAGATGTCTGCGCCGCCTTCTTCACATCCGCTGGCAGGACAGAGTACCAGATGTGGAGGTGCTGCAGCGCACTGGGA
TGTTGAGCTTGGTGGCCATCCTGCGAGAAAGACGCCTACGCTGGCTTGGCCACGTGCGAAGGATGGACCCTGGACGCATC
CCAAAGGACCTCTTGTACGGTGAGCTGGCTGAGGGCGCACGACCAACTGGCCGCCCYCGCCTACGCTACAAAGACGTCTG
CAAGAGAGACCTGAAGCAGTGCAGCATCGYTGTCGCCAACTGGGAAAGCCTAGCCGAGGACCGTGYGTCTTGGCGATCAA
TYGTGAAGTGTGGGGTTCGCGAGGGGGAACTCCTGAGAAATGAAGCCATCGCCTCAAAACGTTCCAGGCGAAAGGAACGC
CRGAGAAATCAGGAAGCAACATCCTTTGTCTGTGCCAAGTGCCACCGGGACTGCCACTCACGAGTGGGTCTCTACAGCCA
CTCACGCAAGTGCAGATAARCCGATATTTAYTGGAACTACTCCATCGTCTCTTGAAGACGGAAGGATGCCGACGACGATN
NTGRNNTNTYANNNAATTTSTWKAVWHGYTWKWGATWCAYAGAGTRBKATATKATRTGTDTYATATAGTWTTAYTGTGTA
TTTTAGAVRNNGTNNYATABTKTTRTAYAGCNNNNNCAGTGTABTGTAAAGTATADTAVAATNNANTNNACNCTNTDWTA
TATAGTGYAGTATACTBTGTTATKTAATGTGACATTTTASAGAAGGGAATCCCGT
>RTE-Snek_1_Apalone_spinifera
ATGATGAACTTAGTATTGCCATCAGTGAGGTATCTTCCCATGAGCTGCTATTCATCCTTGGCGACTTCAACGCCAGAGTT
GGCAGCGACCATCACAGCTGGCCATCCTGTCTGGGACAGTTCGGAACAGGGAAGATGAATGAAAACGGACAGCGCCTCCT
TGAACTCTGCTCCCAACATGACCTCTGCATAACCAATACCTTCTTCAATGTCAAACCCCAGCACAAAGTTTCGTGGCRAC
ACCCAAGATCGAAACATTGGCACCAGCTTGACCTCGTCCTCACCAAACGCAGCTGTTTAGGTAGTGTCAGGGTGACACGC
AGCTACCACAGCACAGACTGTGACACTGACCACTTGCTCGTGTGTAGTAAGGTGTACATCCAGCCGCAAAGATTTTTTCG
CTCCAGAAAGGAAGGGAGGCCACGCATTGACACTGGTAAGACTTGTGACCCTTCAAAAGTATGCGAGTTTGTCCAAGCAC
TTGAAGAGGCCTTGCCCCGCCGGGATGACACTGATATCAGCAAGAGATGGGAACAACTACGGGACGCTATCTATGATACT
GCGATATCTATCTTTGGGAAGAAGACAGTCAAGTCTGCTGATTGGTTTGAAGCCCACACTGAAGTGCTGACGCCCCTGAT
TGAGAAGAAGAGACAGGCACTGGCTGCATACAGGTCCTCTCCCAGYGAGGAGAACCTGCAGGCGCTCCGGTTTGCTCGGA
GTCAAGTGCAGCAGGTTGCTCGGCGGTGTGCCAACGATTACTGGCTCCAACTCTGCTCCAAGATTCAGCAGGCCGCGGAC
ACTGGTAACATGCGAGGAATGTACGATGGGATCAAGCAGGCCATTGGTCCATCACAAAGGAAGACTGCCCCACTTAAGTC
GGCCACAGGCGAGGTTTTGAAGGACAGAACCAAGCAGATGGAACGCTGGGTGGAATACTATTCACAGCTGTACGCCAGAG
AGACCGTAGTTACAGAGAGAGCCCTGAATGCTATCGAACCTCTGCCCACCATGACTGAACTTGATGCTGAGCCCACCATG
GAAGAACTTAGTGATGCGCTAAAAGCACTCTCTTCTGGAAAAGCCCCAGGGAAAGATGGTATTCCCTCGGAAATCCTTAA
ATGCGCTAACGGTACCCTAGTCTCAGAGCTGCATGGAATACTCTGCCAATGCTGGAGAGAAGGCAGCGTACYGCAAGATA
TGAGGGATGCTAACATCGTTACTGTCTACAAGAACAAGGGTGACAAAAGTGATTGCAACAACTATCGCGGCATCTCCCTT
CTCAGCACCGTGGGGAAGCTATTTGCACGTGTTGTCCTGAAGAGGCTCCATGTTCTCGCAGAGAGAGTCTACCCTGAGTC
TCAGTGTGGGTTCAGAGCTGAACGGTCCACCATAGACATGGTTTTCTCTGTTAGGCAACTACAAGAAAAGTGCAGGGAGC
AGAACAAACCTCTGTATATTGCTTTCATCGATCTGACCAAGGCATTCGACCTTGTCAGTAGAAAAGGTCTGTTCGCGATT
CTGGCTAAGATCGGCTGTCCTCCAACTCTGCTCAGCATTATTAGGGCCTTCCATGATGGCATGAGGGGGACCATCGTATA
CGAYGGATCCACATCCGAACCCTTCGAGATTCTCAGCGGAGTGAAGCAGGGGTGCGTGCTGGCTCCAACACTGTTCGGCA
TCTTCTTTGCAGTTTTGCTCAAATATGCCTTTGGAACTGCTACAGAGGGCATCTTTCTCCGCACGAGAACGGATGGCAAC
CTCTTCAAACTGTCGAGGCTTAGAGCAAAGACCAGGGTGCTTACGAAGCGTCTAAGGGAGTTCCTTTTTGCTGACGATGC
AGCTATTGCTGCTCACACTCAGCAGGAACTGCAGTCACTCATAACTCGCTTTGCAGAYGCATGTATGGAATTCGGCCTCA
CAATCAGCTTAAAGAAGACCCAGGTGATGGGCCAAAGCGTGGGTAACGAGCCATCTATCAGTGTGTTAGACTACGAACTG
GAAGTCGTCCATGAGTTCGTGTACCTAGGCTCTACGATCTCGGACAACTTGTCATTTGATRGCGAGATTAACAAGCGCAT
TGGAAAAGCCGCTACAACGTTCTCCAGGCTGACGAAGAGAGTATGGGCTAATAATAAGCTCACTGTACACACCAAGGTGC
AGGTCTACACAGCCTGTGTTTTGAGCACACTGTTGTACGCCAGTGAAACATGGACTTTGCGCTCAAAACAAGAGCAGCGG
CTCAACACATTCCACATGCGCTGCCTTAGGCGTATACTCGGTATCTCATGGCAGGACAAGATCCCCAATAGCGCAGTGCT
TGAGAGGGCGGGCACCGTCTCCATGTTCACCCTTCTCAAACAGAGGCGTATGCGCTGGCTTGGCCATGTCTCACGCATGT
TGGATGGCCGAATACCGAAGGACCTTCTCTTTGGCGAACTGGCRTCTGGAAAGAGGCCGAAAGGGCGACCTAAATTGCGC
TACAAGGACACGTGCAAGCGTGACCTCAGCGCTCTCTCTATCAGTGCGAACACCTGGCATTCGCTCGCCTTAGACAAGTA
TGCCTGGAAACAGGGAGTGAAGGAAGCTCTTGCTATGTATGAAACTACCTTGGTGAAGGAAGCGGAAGACAAGAGAGCCC
TCAGGAAGATCCGTGCCCGTGATACCAGAGTGACATCTGCCTACTGCTGCTCACAGTGCGGAAAGGACTGCCATTCCCGG
ATTGGATTGCACAGCCACAGAAGACGCTGCTCGAATCAGTCCAACAGGGGCGCAAACCCATGATCCCTCGGGATCGAAGG
ATGCCTACGA
>RTE-Snek_1_Aplysia_californica
TGTCAGGTCAGCCTTAGTGCTGCTACCATAATGACAGTAGATGGTACTACCTGCAGCTGTTCCTACTGCCTTGTAGGTGC
ATACGGGAGTATGAAAGGTTAAGGGAGTAAACCCTAAACAAATCCGGAGGGAGGGCCCCTAAGGCAGTCGACAGGGAGGA
ACGATCCGAACTATCTTCTGGCAGCCCCTGCAACTTTACTGGTTCCAAATGTATTGACCTCGTCTCTCCTTTGGACTAAA
TCAGCTAAGTCGAGAGGGGGTTCGTGCAAATTGGGCAAGGCACGTTCTCCATATAGTCAGGCCCAGGCATTTAGCTTAGT
CAAGATTTCAAGATTTCTGGGAGGACGCTGCAAAAGAGCAAATACAGCGGATCAGACCCACAGCTCAACCACAGCTACAA
CAGCATTTATATGATTATGGAGAGGACACTTCATCCTTGTTGTGACGAGCAAGGGAAAAAACACGGGAGGTGGCAGTTTA
CGGGTTATAAGACATCCTTATTTGGCGAAACAGGATGTYGCCACGGGTCACCTTTGACGATGGGAGTGACTATTCAGTCA
CACTGATCAGCTACCGCCCGTCTCAAACTGGGCAGCCCCCAGTCAGTAAGGTGCTGATCCGCCACGTCTGTTTGCTTCTA
TGGGTGTATGGAGCTAGGACAAAAACCGAAAGGCAGACGTTAAATCCAGCACCAGGCAAAAAAAGAGTAAAACTAACCCC
ATGGAAACTGGGGACCTGGAATGTTAGAACAATGACAACCGGATTGGACACTACAAACCTGGAGAAAACAGAGGACATCA
GAAAGACAGCAATCATAGACAGGGAGCTCACACGACTCAATGTAGACATCACTGCCCTGCAAGAGACAAGACTTGCTAAC
TCTGGTACCATCAGGGAAAGAAACTACACATTCTTCTGGAAGGGTCTTGGGGAAGATGAGAGGAGAATCCATGGTGTGGG
CTTTGCMGTACACAACAGATTGCTGAACAGGATCAGCACCCCCCAAGGTATATCCGAACGTATCACTGTCATGGAAATGG
AAACCAAAACTGGAAAGGCTCACTTCATCAGCGCCTACGCCCCAACCCTAACAACAGAAAATGAGAAAAAAGACCAGTTT
TACGAGGAACTTCAGGATGCAATCAACAACGTCCCAAAAGCAGACCAACTGTTTCTCATGGGCGACTTCAATGCAAGAGT
AGGTACTGAAAACAAAGTATGGCCCACCTGCCTTGGACCTTTTGGGCTGGGAAAAATCAACGAGAATGGTCAGAGACTCT
TAGAATTCTGCACAAATAACAACCTTTGCATCACTAACACCTTCTACAGTGGCAAGGACAGACACAAGGTTTCTTGGTGC
CATCCAAGATCAGGCCATTGGCACCAAATTGACTTCATCATCGTCAGAAAGAAAGATGCCAACATGGTAAAGCAAACAAG
ATCCTTCTACAGTGCAGACTGCAACACAGACCACCTTTTAGTTATAGCTAAGGCAAAGATAGTCACAAAGAAAACCCCAA
GAGCTGAAAAACAAAAGAAACCTAAGATCAACATAAGAAATACCAAAGACCCAGCGTTAAAGGCAAAATTTCAAGAACAT
GTTAAAGAAGAGCTCCAACATCTAGATAGCTCATCCCCAGACAACATGTGGAATAGCATGAGATCAACAATTTATAATTC
TGCGTCGATTACTTTTGGAATAGAAAGACCTTACAAGGAGGACTGGGTTGAGGCCAGTGCATCAACACTCGCACCTCTAC
TCGAGAAAAAGCGTAAGATTCTGATAGAACACAACACAAAWCCAACAGAGAGTACAAGGCAACAACTACGTGCTGCTAAA
TCCAACCTTCAAAGAGAAACCAGAAAGTGTGCCAATCAGTACTGGGACAAGTTATGCTCAGAAATYCAACAGGCCAGCGA
TACAGGTAATATCAGGAAAATGTATGAAAACATCAGAGTTGCTATTGGACCAACAGCAAACAAAGTGGCACCTCTAAAGT
CTGCGACAGGTGAACAGCTGACAGACAAGAAGAAACAAATGGAAAGATGGGTGGAACATTATTCAGACTTATACTCAGAG
GAGCGACATGTTGATAGACAGCTACATGAGGCCATTCCTCAGCTCTCCGAAATGTCAGAACTTGATACAACACCAACAGA
AGAAGAACTCTCCTCTGCAATCGATGAACTCGCTTGCAGAAAAGCAGCAGGAAATGACAACATACCTGCTGAAGTGCTGA
AAGAGAACAAAGAGACCCTCCTCCCATATCTCTACAAGCTACTAACGACTTGTTGGCTGAAAGCAGAAATTCCACATGAC
ATGAGAGATGCCAAAATCACCACACTCTACAAAAACAAAGGGGACAAAGGAGATTGCAACAACTACAGAGGTATCTCACT
GCTAAGCATCACTGGAAAAGCTTTCGCTAGGATCATCCTGAAGCGACTTCAGAAACTAGCAGAAAGAGTCCTACCAGAGA
GCCAATGCGGTTTCAGATCAAACCGCTCAACAATGGACATGATCTTTTCTATTCGTCAGCTACAAGAAAAATGCAGGGAG
CAACGACTGCCATTACATACTGCGTTCGTCGATCTGACAAAGGCTTTTGATACAGTCAGTAGATCAGGACTGTACATGGT
GCTTGGAAAAATTGGCTGTCCCCCAATACTGCTACAGCTCATCATCTCATTCCACGAAGATATGAAGGCCACCATTCAGT
TTGACGGTTCAACATCAAACAGTTTCAACATCAATAGCGGAGTAAAGCAAGGTTGTGTCTTAGCACCAACCCTTTTTAGC
ACTTATTTTGCTGTCTTACTGCAACACGCATTCAAAGAGTCACCAGGGGATGTCTTCCTCCACTGGAGAACTGATGGGTC
GCTCTTCAATCTTGCTCGACTCAAGGCCAAGACCAAGATCAACAAAACAACAGTACGAGACCTTCTCTTCGCCGATGATG
CTGCTCTTGTTGCTCACAGTGAATCAACCCTACAAACAATGATGGACCGCCTATCAACAGCATGCAAGGTCTTTAGCTTG
GTCATCAGTGTTAAGAAAACAGTCATCCTTACCCAAGAAGGTGCAGAGCAGAGCCATATATGGCTGAACGACAAGGAACT
TAAGACAGTGGACAAGTTCTGTTACCTGGGGTCTACCATCAGCTCTACAACATCACTTGATTATGAGATCAACATCAGGA
TAGGGAAAGCAGCAACAACTTTTGGAAGGCTGACAAAACGAGCATGGGAAAACAAAAGATTAACCATCAAAACAAAGATC
AAGATTTACGAAGCATGTGTCCTCAGCACACTCCTTTATGGATCTGAAACATGGACCTTGTACAGCAGACAAGAAAAGCG
CCTCGACATTTTCCATCTCAGATGCTGCCGCAAGATCTTAGGCATTTCGTGGCGTGACAAGGTTACAAATGTTGAAGTGT
TGGCACGGGCAAACCTCCAGAGCATGACAACTATCCTGTGTTTAAAAAGATTGAGATGGCTTGGCCATGTCAAGAGAATG
GATGACAACCGGATTCCGAAGCAACTTCTCTATGGAGAACTTGCCCAGGGAAAGAGACAAAGAGGAAGACCAAAATTGAG
GTACAAAGACACCTGCAAAAACAGCTTATCTAAGCTTGGAGTAGATGTTAACATCTGGGAAGAAATAGCTGAGGACCGGA
AAACATGGAGGAAAATTATAAAGGAAAGAACTAAAATGCTAGAGAACAGCCTTAGAAACAACCAGGCTGAGAAGCGCCAA
CGACGAAAGGAAAACAGCGGAAATACAGAGCTTCGATCTACGACACTGACATGCAAGCACTGCGACAGAATCTGCGCTTC
AAACATAGGAAGAATTAGCCATGAAAGAAGCTGCATGAAGACAACCTTGAGACCATCTTAAGCTAAATTGACCGTCTGCA
TAGACGAAAAGAGCCATA
>RTE-Snek_1_Apostichopus_parvimensis
GGTYAGGTCAGGTCTTACCTGCTACTGGTWWCCTGTCAAAYCAGTACCACCTGTATCASGGTCGARCTGTCAGCGACTAA
ACTGTCAACCCCACCTTTTTCCTGGAGGAATCWAGTGAGGAGGGTGGCTGGACACCCTGATGGAATTAAAAACAAGATCC
ATTTTTACAMGGGCGGAYGAGCTCAAACTYGGGAGCCAACGGCCATCTAGCAAAAGCTGTTCATTATGTACAGTRTTCTC
CTACTCACTGCCTTGTGAGTGCTAGGGATAGCGYAAGGCTAAGGGAWTTAACCCTGACAGAAAATTTGGAGTGGAGCCCC
RTAGACGGTCYGAATTGTCATAGGCAACCTTTCCGGCAACTCCTGCAACCAGCCCAATGCCAGACGTACTGCTCTGCTTT
CYTCTGGAGTACATTGGTGAKGTCGAGAGGGGGAACTTGAAGYATAAGATCTACCTTGGGCAACTCAGGATCCCCATATG
ARCTGCCCAGGCTTTGCGTCATGGAGAGGRCACTTCATCCTTGTGCTAGYAACACAAGGGCACAAMACGGAAGACAGCAG
TTACGGGTTATAAGTCAATTCTCAATTGTCGTAGAGATGGACGCCACGGGTTGTCTTCGTCRGTGGGAGGAGTCWTTGTA
ACTCCACTGATCAGCTACCGCCCGCCAAAACTGGGCAGCCCCCARCCAGTAAGGTGCTGATCCGACACGKGCTACAKGCT
TCTYTGGGTGCAAGGGGCTTAGGGTGCTAAGCACYTGAACTGTGGASCGAAATACCTACGTTCCCAGCAACACAAGAAGA
AATTYGAAGAAACTTCCAGCACWTCGTCTGGCAAGCTGGAATGTTAGAACTATGACGCCAGGCACTTCAGAAGATCTCCA
GAACATCAACGACATCCGCAAAACAGCCGCCATTGATGCTGAGCTTTGCAGACTGAATATAGACATTGCTGCCYTACAAG
AGACAAGACTTGCAGATKATGGGTCAGTACAAGAGAAGGATTACAMATTCTTCTGGAAAGGGAAAGCCAAGGAAKMKAGA
CGTGAACATGGRGTTGGATTTGCAGTAAAGTCATCCCTACTGCCTATGACAGAACCTCTCGTTGGTGGAACAGAGCGCTT
GCTATYTCTCCGSATAAACACCAGTAAGGGCATAGTTAACCTGGTGGCTSCATATGCTCCAACTCTCGCTGCCAGTCCTG
ATGTGAAGAACAAATTCTACAGTGAACTCGATGAGCTCATTGGTCAACTCCCNNNNNNNNNNNNNNNNNNNNNNNNNNNN
NNNNNNNNNNNNAGAGTCGGTGCTGAACATGATTCCTGGCCCACATGCGTMGGTCACCATGGAGTAGGAAAGATCAATGA
AAATGGTCAAAGACTTCTGGAACTCTGTTGCAACAGGAACTTGTGCATTACAAACACCTACTTTCAGCACAAAGAAAAAC
ATAAAGTGTCCTGGATGCACCCACGCTCACACCAGTGGCATCAGCTTGACCTGATCATCACTAGAAGAAGTCGCATTGGW
GATGTGCATACAACCCGCAGCTACCATAGYGCTGACTGTGATACCGACCACGCTCTAGTCATCAGCAAAGTTGTACTGCA
GCCCAAAAGGATACATCATGCCMAACCAAGAGGTCTCCCAAAGATCAACACTGCCTGTACTGCGGATACTGCARAAACTC
ACAAATTCAACGCATCYATGAAGAACTTTGGTCCTGCTCTTCCTGATGAAACTGCAGAATCAAGATGGTGTCAGCTTAGC
TCCTTCATCCACCAGTCAGCCATTGATGCTTTTGGGAGGAAGAAAAGACAAAACACCGACTGGTATGATGCCAACTTGAA
AGTTATTGAACCTGCAACAACAGCCAAGAGACAGGCTCTTATAAGATGGAAGCAAGATCCAAGTGCCAAGACCTTGAGTG
CCCTTAGGAAATCTAGGGCTGAGAGTCAGAGGATTGCCAGGAAATGTGCTAATGATTATTGGACTCAGCTGAGCACCTCC
ATCGAACAGGCCTCCACTAGTGGCAACATCGGGGCCATGTATGAAGGAATCAGGCAGGCAACTGGGCCAGCTGTAAAGAA
GTCAGCACCCCTGAAGACAAAATCAGGTGAGATCATCACTGACCCAAASAAGCAGATGGACAGATGGGTGGAGCATTACC
TTGAGTTATACTCAACAGAGAACACGGTCTCCGAAGATGCCATCAACTGCATCCCTGTCCTACCAGTACTAGAGAACCTA
GACAAGGAGCCTACAATGATTGAGCTTGAAAAAGCTATTGATGCACTATCCAGCGGCAAAGCTCCAGGAAATGATGCCAT
TCCACCTGAGGTCATCAAAGAAGGAAAAGCTACACTTCTACCCCATCTCCATGAGCTTATCTGCCTCTGCTGGARAGAAG
GACAGGTACCACAAAGCATGCGTGATGCCAAGATAGTGACCCTCTTCAAGAACAAGGGTGACAGGAGCGATTGCAACAAT
TATCGTGGAATATCCCTCCTCAGTATTGTTGGCAAGGTGTTCGCACGTGTGGTCCTAGCTAGACTTCAGGTGCTAGCTGA
CAGGGTGTATCCAGAATCCCAGTGTGGCTTCAGATCAGGAAGGTCCACTATCGACATGATTTTCTCTGTGAGACAGCTCC
AAGAAAAGTGCAGGGAACAGCAACAACCACTATTCCTAGCTTTCGTCGACCTTACCAAGGCTTTTGATCTTGTTAGCCGC
AGTGGACTCTTCAAGCTGCTGCAGAGGATAGGATGTCCTTCGACACTCCTCAGCATCATCATGTCCTTCCATACAAACAT
GAAGAGCACAGTCATCTTCAATGGCAGCACATCCAAACCCTTTGAGACCAAAAGTGGAGTTAAGCAGGGCTGCGTGCTTG
CACCAACCCTGTTCGGAATATTCTTCTCTCTGCTTCTGTCGTATGCCTTCCAGACCTCTACTGATGGGATCTATATCCAC
ACCAGGCACGATGGCAAACTGTTAAACCTAGCCCGTCTGCGAGCCAAGACCAAGATCACTCGTGTTCTGATAAGGGAGTT
GCTGTTTGCTGATGATGCAGCTTTTACCAGCCACACCGAAGAGGGACTCCAGCATCTTATGGACTGCTTCTCCCAGGCAT
GCAGAGAATTTGGCTTAACCATCAGCATAAAGAAAACAGAGGTCATGGCACAGAATACTTCATCTATTCCAGCAATCAGG
ATCCTTGACTCCACACTTGTAGTAGTGGACAACTTCAAATATCTGGGCTCCCTGATGTCAAGCAACTTGTCCCTGGATGG
TGAGATCAACGGGCGCATTGGAAAAGCAGCCACAGTGATGTCTAAACTCAACACCAGAGTCTGGACGAATAAGAACCTGA
CGCTGCACACCAAGCTCAAAGTCTACCAAGCATGTGTTCTCAGTACGCTTCTCTATGGCAGCGAGACTTGGACAACATAT
ACCAGGCAAGAACACCGACTAAATGCTTTCCATCTCAGATGCCTCCGCAAGATCATGGGCCACACATGGGAGGACAAGGT
CACCAACAACGATGTTCTGTGCAAGGCTAGGTCAACATCAATCTATGCAATGCTCAGTGAACGTCGGCTACGCTGGCTTG
GACACGTCTCCCGAATGGACAAAGGACGCATCCCCAAGGACCTACTGTATGGTCAGTTGGAGTGTGGCACAAGATCCACA
GGTCGCCCACAGCTCAGATTCAAGGACTCGTGCAAAAGGGATCTCCTGTCAGCCCACATGGACATCAACACCTGGGAAGA
CATAGTAGTAGATCGCCCCTCCTGGAGACATGAAGTGAAACAGGGAATAGATAGAGCAGAGCAAGACAGAAGAGAGCAAC
AAGACCTCAAGCGCCAAAGAAGGAAGGAATCTAGCTCTAGCTCAAAAGAAGATACCATCCATGTCTGCACTGACTGTGCT
AAGGACTGCCACTCAAGGATAGGCCTGTACAGCCACCGCAGACGCTGCTCGAAAGTAACGGAACGCAATCCATCGTCTGC
ACAGACGGACGGAGGCCAATGATGAT
>RTE-Snek_1_Astyanax_mexicanus_a
CCGTCACGGTCTGCCTGCTTCATTGGGTGCTTGGAGCTTAGAACAAAAACCGAAAAGCAGACTGTAAACTGTGCACCAGG
CAAAAACGGAAGACAGATAAGAAAGCCGCCAGTGCTGAGACTGGTGACCTGGAACGTCAGGACCATGTGTCCTGGACTCT
CTGACGACCTACAACAGATAGACGACGCAAGGAAGACAACAGTCATCAGTTGCAAGCTCAAGAGGCTCGCTACTGACATT
GCAGCACTGCAAAAAAACAGACTTCCATCAATTGGCAGCCTAAAAGAAAAGGACTATACATTATTTTGGCAAGCCCCAGA
AGAGCGCCGTGTGCATGCTGTAGGTTTTGCAGTTAGAAACTCTCTACTGCCTTCAATCATACATACCGCCTTAGGAAAGC
ACAGAAAGCATCCTTTCTCTTTGCCTCACAACCACCTCAGGCCCCGTCAACATCCTGTGTGTCTATGCCCCTACACTATA
CTCTTCAGCAGRARTGAARGACRAGTTTTAYGATGAGCTTGAGACTGCCATCARGAAGTTCCCTGYCAGTRAACATYTGY
TCCTGCTYGGTGASTTTAATRCAMRGATTGGGTCMGATCACATCTCCTGRCCCYGATGYATCGGCCACTTTGGTGTYGGC
AAACTCAATGAGAACAGGCAAAGANNNCTTGAGCYATGCTCCCTTCATGATCTCTGCAYCACAAACACRTTCTMTCCCAC
AAAGCNNNNNNNNASARTGTCCTGGCKACACCCCAGATCGCATCACTGGCACCAACTGGATCTCGTCATCACCAGAAGAA
YRTCACTGAACTGTGWCCTCTCTACAYKCAKTTATCACAGTGCTGACTGCGACACTGATCACTMCTTGGTCGYCAGCARG
GTGCGTCTTMAGCCCRAGCGGATCYMTCGRTCAAAGCAAAAAGGACAAYCCMGAATCAACACRGCYAAGACATTAGTCCC
TGAACTGCGAGAACRTTTTGCAARCGCCATCCAAGAGGCCCTTAGCARCTGCCCAACAAGCAGKGCCKAAGAGAGATRGA
AYCATATCYGTGACGCCACTTACAAGTCAGCTGTKGACTCGTTTGGCAAGARKGAAAAGAAAAACCCYGACTGGTTTRAA
GCMGRAATTGCGGAACTCGAGCCAGTCATCTCRTTCAAAAGARCTGCYCTACTTGACTACAAACAAGACCCCKGTRAGAG
GACACTKGCTGCCCTTAGAAGGGCCAGAAGTGAKGCCCAGCRAATTGMTWGACAGWGCGCTAACAACWACTGGYAGAACT
TGTGTCAAAGCATYCARCTKTCYRCMRACTGCGWAAATATTAGAGCCATGTATGAGGGTATGAAGWAGSCCTTTGGCYCT
AGTGCCAYCAAGATCRCCCYGTTAAAATCCACCCCTGCGATATCATTATCACCGATCGTGGTAAGAAGATGGAGAGGTGG
GTAGAACACTACCAAGAGCTGTACTCGAAGGAGTCCATTGTTACAGACACATCAGTGAAAATACGAGCCCCCTGCCCACC
ATGGAAGAGCTTGACATCCCACCCACCACTGAAGAGCTCAGCAAGGCCATTGACTCTCTTGCCAGTGGCAAAGCTCTGGG
AAAAGATGACATCCCTGCTGAGGTCATTAAAGCAAGCAAACAGTCCAGCCTCCTTGATCACCTCCACAAACTYTTGCTAY
AGTGTTGGKAGGAAGGAACCGTGCCTCAGGRTATGCGGGATGSCAANNNTATCACRCTRTAYAAAAAMMAARRSKRMYGT
AKTGACTGCAACAATTATCGTGGAATATCCCTCCTAAGCAYTGTCRGGAAGAYYWTYRCCCGTGTCRTACTAAACAGACT
GCRGGTACTTGCAGAAYGYRTCTATCCAGAGGMGCAGTGYGGATTYAGGGCTGAGARATCTACTATTGACATGATCWTCT
CRCTAARGCAGCTSCAAGAAAAATGCYRCGAGCAGAGAYGCCMCTTGTACATTGCTTTCATAGAMCTGACCAAAGCSTTC
GACYTGGTCAGCAGGTCAGGCCTGTTYACTSYYCTGCAGAGAATTGGATGTCCCSCTAAGCTCCTGAGGATCATCACYTC
ATTTYACAAGGACACKCAAGGCACTGTTCNNNNNNNNNNNNNNNNCTCAGRACCATTCCTCATCAAGWGCGGAGTCAAAC
AGGGCTGTGTTCTYGCMCYGACCCNTYTTTGGTRTCMTGTTYTMCWTGYTGCTGYGCTATGCCTTCAGTCAATCTGAGGA
GGGTATCTAYATCCACACCAGAAGCAACRGCAGCCTGTTYAATCTTGYRCGCCTCCGYGSRAAGACAAAAGKGYGGAAAG
TTCTCATTTRTGAGAWGTTGTTNNNNNNNNNNNNTGCCTTGACGGTGCACGCCGAGGCTGACCTTCAAGAGCTCATCAAC
GTTTCTCTGATGCTTGCAAAAAGTTCTGTCTTGCGATCAGCACCAGAAAGACGAAAGTTCTAGGTCAAGATGTCAGCTTG
TCACCCAGGATCTCCATTGGTAACTGCACTCTCAACGTGGTGGAGGACTTCATCTACCTTGGCTCCACCATTCCCAGCAG
TCTTAACCTAGATACTGAGCTGAATTCCAGAATCGGCAAGGCCTCATCTGAAATGGCCCGCCTGTCCAAGAGAGTGTGGG
ACAACTCCATACTTACCATCAAGACAAAGATTACTGTATACCATGCCTGTGTGCTGACCATCCTGTTGTATGGTAGCGAG
TACTGGACTTGTACTGCCGCCAATAGGGCAGACTTAATAAATTTCACTTCTGCTGCCTTAGAAGAATCTTAGGCATCTCC
TGGCAGGACCACATTTCCAACAAAGAGGTCCTAGTGCGGGCAGGAACCACCAGCATGTTCGCCCTGCTCACAAAGCGCAC
GACCATGTGACCCGCATGCACGATGGCAGAATACCCAAAGATATGTTTTTTGGCGAGCTTGCCACTGGCTCTAGACCCAG
AGGAAGGCCCAAACTTCGCTACAAAGTTATGTGCAAGCAGGATCTCAAAGCGGGTGGCATCA
>RTE-Snek_1_Astyanax_mexicanus_b
GAGTGTGCTTGCACACAGGGTGTGTGTGATGCGTCAGTGTGCTAGTATTGTGGTAGAAACGCTTGTAGGTAATGCATGTT
GCATGCTGCCCTGCTTGCTTCCTTCTGCTTACAGCTAGTGCCGCCAGCTAGCCTCCTCCGGGAGGTGAAAGGAGGAGCAA
AGAGTGTAAGTCTCCCCCTGCTGGCATATAGCCTCTCCACCATCAAGACTCCTGCAGTGCCTCCTCGTGGCCACACACGG
ATACTGAGACCTTGCGGACTCAGGCTAAAAGGTAGGGGATCTCGGAGCAGCAGTGGGCCCCAGAGGCGCGATGTGCAGGC
CCACCGGTGTGTGGACATGCCCTGACATCCGCCAACCATTGCCCCACCTATGNGGTTAAATAGTACCCTGCTGCCTTGTG
GGTATCCTCTGAAAAGAAAAAGGCTAAGGGAGCAAACCCTGACAGAAAACCCGGCTTGGACTCCGTTAGGCAGAACAGGG
TTTAAAGCACTGTTCTGGCAACTCCTGCAGCTGAACTGACACCAAATGTATTGTCCTATCATTCCTTTGGAGTATGCCAG
TGAGGCAGAGAGGGGATCCCTGTTGCCTGGGCAACACAGGGGTTCCATAAACATTGCCCAGGCTTCTTGTGCCCTGGAGA
GGAAACTCCAGCTTCACTCTGCAGTGAAGACACAACACGGGAGGTTAGCAGTTACCGGTTATAAGCCATTTCTCAATTGG
CGTAGAGATGGGCGCCAGGGGCTACCTCTGACAGTGGGAGAGATGATCAATCTCATTGGACAGCTACCGCCCGCTTTAAG
CTGGGCAGCCCCCAGCCAATTAGGTGCTGTCCCGCCACAGCCTTCCTGCTTCATTGGGTGCATGAAGCTAAGGGATCATC
CTGACAAGTGGGCTGTAAAACCGTGCACCAAGCAAAAGAACAAAAAAGCAAAAAAGAACTTCAGCATTACGATTAGGATG
CTGGAATATCAGGACCATGACACCCGGGCTAACTGACAACCCAACAAAGATAAATGATGCTCGTAAGACTGCAGTGATCA
ACAACATACTCATGAAACTTCAAGTAGACATCTTGACTCTTCAGGAAACCAGACTCATCTCATCAGGATCGTTGCGGGAA
AGAGACTATACCTTTTTCTGGCAAGGGAAGGCTCCTGGCGAACCTAGAGAACATGGAGTTGGCTTTGCAGTCAAGAACAC
TCTGCTTGGAGCAATAGTACCACCTACAGGGGGTTCAGAGAGAATCCTAACCCTCTGCCTAAACACAACCACGGGACCTG
TCCACTTGGTGAGTGTGTATGCACCAACACTCAGCTCCTCCCAAGAAATCAAGGACAAGTTCTATGATGACCTTGAACTA
ACCATAAAAAACATCCCCAAGGAGGAACAGCTGTATTTGCTTGGTGACTTCAATGCTAGAGTTGGTGCAGACCACGATTC
CTGGTCATCTTGCTTGGGCTACCATGGCATTGGGAAAATGAATGAAAATGGACAGCGTCTCCTTGAGCTCTGCACACACT
ACAGTCTTTGCATTACTAACTCCTATTTTCAGCTGAAACCCCGACATAAAGTCTCCTGGAGACATCCACGATCTGGTCAC
TGGCACCAGCTGGACCTGATCATAACACGGCGCGCTGACCTTAGATGCGTCCACCTAACCCGTAGCTTCCACGGTGCAGA
CTGCGACTCAGATCACTCCCTTGTTTGCTGCAAAGTTAAACTCCAGATGAAAAGCATCTATAGAGCCAAACCAAAAGGAC
CTACTCGTGTTGACAGCAGCAAAACAGCTGTTCCAGCCAAATCTGCAGCCTTCCTCTGTGCTTTAGAGGAATCCCTCYCC
TGCCTACCCAAATGCTGCTCTGCCCAGCAGTACTGGGATGGCTTAAGGGACACCATCCATGGCTCGGCCCTGATGGTTTT
TGGCACAAAGCTGAGGAAGTCCAATGACTGGTTTGAGGCCAATCTATCCATCCTGGCACCAGTCCTGGAAGAAAAACGAA
TTGCTTGCACCAGCTACAAATGCACACCAACCGAGAAGACCCTGCATGCCCTCAGATTAGCTAGGAGGAAACTTCAACAA
ACTGCAAGGCGCTGCGCCAACAGTTATTGGCTACAGCTTTGCAGCAATATCCAATCAGCTGCTGACTCTGGTAACATCAA
AGGCATGTACGACGGCATCAAAAAGGCATTCGGACCCACGCGGTATGCGATCTTACCTTTGAAATCAGCCTCTGGGGAAA
TCATCACTGATCGCTCTAAGCAACTGGAACGATGGGTAGAGCACTACTCTGTGATATATGCTAGTGACAGCACTATCTCT
GATGCAGCCCTCTGTCATATAGAGCGCCAAGCTGTAATGGAAGAGCTGGATATGGATCCAACAATTGCTGAAGTAAGTAA
AGCAATCGACAGCCTAGGCTGTGGTAAAGCTCCAGGCAGGGATGGAATAACAGCTGAGGTCATAAAATGTGGAAAGCCTG
CTCTTCTTGATAAACTACACAAGCTCTTCTGTCTGTGCTGGAGGGAAGGTGTGGTACCACAAGATATGCGAGATGCCACC
ATAGTCACCCTGTATAAAAACAAGGGAGACAGGAGTGACTGCAACAACTACCGTGGTGTCTCTCTTCTTAGCACCACCGG
TAAACTCTTTGCAAGAGTTTTGCTGAACAGACTCCAAGTCCTTGCGGATAAGATCTACCCAGAATCGCAAGCAGGATTCA
GAGCAGGAAGGTCCACCACTGACATGATCTTTACTTTAAGACAGCTGCAAGAGAAGTGTAGGGAGCAAAATAAACCACTC
TACATGGCATTCATTGACCTGACTAAGGCTTTTGACCTGGTGAGCAGGAGTGGCCTTTTCCAGCTGGTTGAACGGATAGG
TTGCCCCCCAAAACTCTTACGCATCCTTGAGTCCTTTCACACAGACATGCATGGTACCATACAGTTCGACGGGTCCATCT
CAGACCCCTTCAAAATCTGCTGTGGTGTCAAACAGGGGTGCGTGATGGCACCCACCTTATTCGGGATCTTTTTCTCCCTC
CTCCTCCGGCAAGCTTTCGGAACCTCAACTGAGGGAGTCTACCTTCACACAAGAACAGATGGTAACCTCTTCAACCCTGC
CCGCCTGAAAGCCAAAACGAAGGTTAGGTCACTCGTCATCAGGGACATGCTATTTGCAGATGATGCAGCACTGGTAGCAC
ACTCCCAGGATCACTTACAAACCCTCATAGACCGGTTTACTCAAGCCTGCAAGGACTTCAGTTTGACCATCAGCCTGACT
AAAACTAAGACAATGGGACAAGTCACTGTAAAACCTCCCATTATCACCATCAAAAACCACACTCTGGAAGCTGTGAACAC
CTTTACCTACCTTGGATCCACCATTACAGACAACCTGTCATTGGATGCTGAACTCAGTGGCCGCATCGGTAAAGCTGCCT
TTGCCTTTGGGAAGCTCACAGGGAGAGTATGGGAAAATGGAAAACTTACTGTTCATACAAAAGTGCAGGTGTATAGAGCC
TGTGTTATGAGCACACTTTTGTATGGTTGTGAAGCGTGGGCAACATACTCATACCAAGAGAGAAGGCTAAACAGCTTCCA
TCTTCGTTGCCTGAGGCGCATACTGGGTATCACCTGGAGGGATGGGATCACCAACACAGCAGTCTTGGATAAAGCGCAAC
TTCCCAGCATGTACTCTCTTCTGAAGCAGCGACGTCTCCGCTGGTTGGGCCACGTCCGGCGAATGGACGATGGACGAATC
CCGAAGGACATCCTCTATGCTGAACTGTCATCTGGCAAGAGGCATACTGGACGTCCTCAGCTTCGCTATAAGGACGTCTG
CAAGCGAGATCTGAAGTGTTTTAACATCAACCCTGTCACATGGGAAAATGTAGCTCAAGACCGCCATCAGTGGCAGCAGG
CGCTCCACAGTGGACTGCTACAGCATGATTTCACCCTGGCTTGTCATCAGGAAACAAAGAGGACCAGGAGGAAGCAAAAA
CAGGACACCATCACACCACCAGCAACACAGTCTTACAAATGTGACATTTGCGGCCGGGTCTGCCTCTCGCGGATTGGTCT
CTTCAGTCACAGCAGACACTGCATGAAATCCTAAATCCAGGCACAAGAAATCAAATGGTCTTTCGAGACTGAGATGCCGA
AGAAG
>RTE-Snek_1_Biomphalaria_glabrata_a
TCTGGARAAGTCACTMTAATYAGTGCCTATGCCCCTACACTATGTTCACTTCAAGAGGACAAAGACAAGWTCTACKAAGA
CCTAAAGGAAGYCATTGAGAYTATTCCTCAAAAAGAGCACATGGTYATTCTAGGTNNNNNNNNNNNNNGAGTASRAGCAG
ACCACACTACCTKGCCAGACTGCMTWGGGCTTTTTGGAATCRGCAGGATGAAWGNNNNNNNNNNNNNNNNNNNNNNNNNN
NNNNNNNNNNNNNNNNNNNNNAKWRCGRACACATACTTCARGACAAAACCRCAGYATTGTGTYTCATGGAGRCATCCTAG
GTCTGGRCACTGGCACCAGCTGGATATGATRCTGACACGGAAAAGGGACATTGGAAACATACTGCTGACACGTAGCTTTC
AAAGTGCGGACTGTGATACTGATCACACTTTAGTGTCCTGCCGGACAAGACTGCTGCCTACTAAGATCCACACATCACAG
GGAAAAAGAAAAGCACGCCTGAATACTGCAAGCACAAACAATCCTGATCTTNNNNNNNNNNCACAAAGAAATTAGAGGAA
GCTTTNAAAAACTTCTCAGTGACTGAGGTAGAAAAAACCTGGACGTTCATACGTGATACTATGTACCAAACATCATCACT
GGTCTTTGGKAACAAAACAAAGAAAAATGAAGACTGGTTTGAAGCAAGTCTGCCAGAAATGGAAACTGCCACTAGAAGCA
AGAGAGTAGCCATGCTAAAMTACAAGAAGGAGCCCACCCCWAGCAACTTACAAGCGCTCAGATCTACTCGAAACGATGCC
CAAAGAATAGCAAGACANTGCGCTAACAAATACTGGCAGGACCTATGTGAAAACATCCAATCTTGTGCCGACTGTGGTAA
CATCAGAGGACTATACGAGGGCATGAAAAAAGCCTTTGGACCTCACACCAGCAAGTGTGCCCCGCTYAAGTCAAAAGATG
GCTCAATCATCASTGATCGTGCACTGCAAATGGARCGATGGGTAGAGCACTATGCAGAACTTTACCAGATTGAAAATGTC
ATCTCGCCAACTGCTTTGTCTAACTTCCCACCACTTTCAGTTTTGAGCGAATTAGACGAAACACCCTCTGTAAAGGAACT
GAGCACAGCCATTGACATGCTTGCACACGGGAAAGCACCCGGAGGAGATGGTATTCCTGCAGAAGYCATTCAGGCTGGAA
AGCATGCCCTAATCAAGCCACTCCATGAACTGCTAAGTTTGTGCTGGGAGCAAGGAATAGTCCCCCARGAATTGAAGGAT
GCCAACATAGTAACAATTTACAAAAATAAGGGCGACCGCTCSGATTGTAACAGTTATAGAGGCATTTCACTTCTTAGCAT
AGTTGGGAAGGCTTATGCCAGAGTAATACTGAAGCGGCTGCAGATCTTGGCAGAACGAGTTTACCCAGAATCGCAGTGTG
GCTTTAGGGCCGGTAGATCCACAACAGATATGATCTTCTCCCTGCGGCAGCTACAGGAGAAAAGCAGAGAACAAAGGCAG
TCCCTCTTTATAGCTTTTATTGACTTGACCAAGGCGTTTGACCTTGTCAGCAGAACCGGCTTGTTTGCCGTATTAGAGAG
AATCGGCTGTCCAAACAAGCTACGGAAACTAGTGTCAGCTTTTCATGAAAATATGCAGGGCACCGTACAGTTTGACAGTT
CCGCCTCTAGGCCATTCTCCATCAAGAGCGGAGTAAAACAAGGATGTGTTCTGGCTCCAACACTATTCGGCATCTTCTTT
TCAGTTGTACTCACCAGCGCTTTTAAATCCCTGGAAGATGGAGTATATATCCACAGTAGATCCGATGGAAAGCTATTTAA
CCTGGCACGCCTTAAAGCCAAAACGAAGAGACGGCGTATCTTGATTAGGGAACTGCTGTTCGCCGATGATGCCGCACTCA
TATCTCATTCACAAGAAGGATTGCAGAGGCTTGTGAATGCTCTGGCAGCTGCTTGTCAAGAGTTTAGCCTTACAATAAGC
CTCTCCAAGACTGAAATCCTGGCACAAGATGTCGCAGAAATACCAGTGATACATATTGGAAATCACACACTTACGGTGGT
GCAGGAATTCACATACTTGGGAACAACAATAGCCAGCAACCTAGATTTAGACACTGAGCTGACAAAAAGAATAGGAAAGG
CTTCTGCAGCAATGGCAAAACTCTCCAAGCGTGTGTGGGAAAATACCAAATTGACTACGGCAACAAAAATCCTKGTCTAC
AATGCCTGCGTTCTGAGCACACTTCTTTATGGCAGTGAGAGCTGGGCAACTTACATGCGTCAAGAACACAGATTAAATAG
CTTCCACCTACGCTGCCTGCGACGCATAATGTGCATCTCCTGGAGGGATCGTGTCACCAACCAGGAAGTTTTGACACGGG
CCAACATRCACAGCATCTATGCTCTCCTTCAACAGAGAAGACTACGCTGGCTCGGTCATGTCACTCGCATGCCAGATGGA
AGAATCCCTAAAGACATCCTATACGCTGAGCTTGCAGAGGGAGTCAGACCCAAGGGCCGCCCAAGACTAACYTACAGAGA
TGTCTGCAAGCGAGACATGAGAGCCACGGGCATCGACCAAAGTATGTGGGAGGAGATAGCCCAAGACCGGACAGCATGGA
GACAGACTGTACGTGCTGGTACGAACTTCGCCGAATGCAAAAGAAATGAAGCTGCGTCAGCCAAGAGAAAGAAAAAGAAA
GCTGCCCTGTCAGCTAGCCCTAGGACAGATGAATATACATGCACGAACTGTGGCAAACTCTGCCGCTCCAGAATTGGCTT
GATCAGTCACTCCAGATTCTGCCCCATCTCAAGACGTAACCAAAGCCAGTGACTCATCTGGGCGCATCCATTGTCTTCCG
AGACAGAAGGAGCCATATATA
>RTE-Snek_1_Biomphalaria_glabrata_b
CTACTGATCCCAAACTGTATTGGATANTCCATTCCTTTGGTCACATCAGCTGCCGGAGAGGGGGAACTGCTGTGTGGGTG
ACATCGTTCCGACCATAAACAATGCCCAGGCTTTCATCTCACTTATTCAAAGCCCTAACCCCAAAAACTGGAGAGGACAC
TCCAGCTTCACCTTTGGCGTCGGCCAAACACGGGAAGTGGCAGTCACCGGTTATAAGCTCAGATGCTCAATTGACGTAGA
GCAGGGCGCCAGGGGCCACTTTCGTCGGTGGGAGGGATCCTAGGATTCCAATGGACAGCTACCGCCCGCCTCAAGCTGGG
CAGCCCCCAGCCAATAAGGTGCTGTCCCGTCATGCCTGTCTTCCTCGTTTGGGTACACGAGGATAGGACAAAATCTGAAA
AGCAGGCACAAAGCCAATGTACCAGTCGACATGAAGAAAAAAAAGAGGAGCTCCACTCTTAAACTGGGCACATGGAATGT
GCGTACTTTACAAACTGGACTTAATGAAAACYTACCAGACATAGAAGATGYCAGAAAATCTGCAATAATAAACGATGAAC
TGTCCAGGCTCAAAGTAGACATTGCCGCCCTTCAGGAAACTCGTTTAGCTGACTCTGGTTCAATCAAAGAAAAAGACTAC
WCCTTCTTCTGGCAAGGCAAAGCCGAAAGTGAAGTAAGGGAACATGGCGTTGGTTTCGCAGTTAAGAACACACTGCTGAA
CACAGTAGAGCTGAAGTGCAACGGTTCAGAAAGACTCCTATCACTACGCCTTAACACATCTATTGGACAYGTGACTTTGA
TAWGTGCCTACGCTCCTACTCTGAGTTCCACACCAGAGGCCAAAGATATGTTTTATGACAACCTTTCGTCTGCTCTTAGC
GAGATCCCAACTACGGAACAGGTTATCATCCTCGGCGACCTCAATGCACGCGTTGGATCTGACAACTCTGCATGGGACAG
CTGTATTGGGCGTTTTGGTGTCGGAAAAGTAAATGAAAATGGACAAAGGCTCCTCGAGGTTTGCTCACTACACTCCCTCT
GYGTCACTAATACCTATTTCAAGACTAAACCRCAGCACAGAGTATCTTGGCGGCACCCTCGCTCCAAACACTGGCACCAA
CTAGACCTAATCATGGTAAGACAAAAGTGCTTAAAATTTGTCAAGCTTACCAGGTCCTATCACAGTGCAGACTGCGACAC
AGATCACTCCTTGGTATGTTGTAAGATCAATCTTCTCCCCAAAAAAATCCACCATACCAAGCAGATTGGAAGACCCCAAT
CGGATGTAAGCAAGATGTGTCACCCTGATCTCCAGATACAGTTTGCGGAATCTTTTGAACGCGAGTATAAAAATATCTCT
GGAAATACAGCAACAGAAAAATGGGAACACCTCAAGTCCACCATACAAAAGACTTCCCTGGAAATCTTTGGAAGAAAAAT
TACAAAACAAAATGATTGGTTCGACTCTAAAGCAGCTATTTTAGCACCTGTCATCAGAGCAAAGAGAGATGCACTCGCTA
CTTACAAGGCAAAACCTACCCAACGCAACCTGTTAAATCTGAAAGAAGCTAGAGCCAATGCACAGAGGACAGCAAGGATC
TGTGCCAATGAATACTGGGTAGAGCTCAGTGAGAATATTCAGCTCGCAGCCCAAGTGGGCAACATAAGAGGGATGTACGA
AGGAATCAAAAAGGCTCTCGGACCCTCCCAAAACAAGACAGCACCTCTTAAATCAACCACTGGGGAAATTATCACAGACA
AGTGCCAACAAATGCACAGATGGGTTGAACATTACTCTGAGCTCTACGCCACAACAAGCTCAGTCTCTGACTCAGCCCTT
AAGGCCATCATACAATTACCCACAATGAACGAGCTAGACGAAACACCCACCCTTTCAGAGCTCAACAAAGCCATAGACAA
CATTGCTGCCCGCAAAGCACCCGGATGCGATGGTATCCCCCCAGATCTTCTAAAACAATGCAAAACTACTCTAATCCAAC
CTCTACACGAACTGCTTTGCAAATGTTGGCAAGAAGGTGCTGTGCCACAAGACCTGCGGGATGCTAAAATCATTACACTG
TATAAGAACAAAGGTGACAGAAGCGACTGCAACAATTACAGGGGAATCTCCCTCCTAAGTATTGTAGGCAAAGTCTTTGC
TCGAGTGATACTTCCCAGGCTACAAAAACTCGCTGATCGGGTCTATCCAGAATCACAATGCGGCTTTCGCTCAGGGAGAT
CCACGATTGACATGATTTTCTCCATCCGCCAACTCCAGGAAAAGTGCAGAGAACAAAGGATGCCTTTGTACATTGCGTTT
ATTGACCTGACAAAGGCCTTCGATCTAGTTAGCAGAGATGGCCTCTTTAAAATTTTACAGATAATAGGCTGTCCACCCAA
GCTACTAAATGTAATCATATCTTTCCACCAAAATATGATGGGTACAGTGCAATTCAACGGTGCCAGCTCTGAAAGTTTCA
GTATAAACAGCGGAGTTAAACAAGGATGTGTCCTGGCCCCAACCCTCTTTGGAATACTATTTTCACTGCTAATCCACAAC
GCGTTTGACAAATCCACCGAAGGCATCTATCTCCATTCCAGATTTGATGGCAAACTCCTAAATATTGCCAGACTGAGGGC
CAAAACTAAAATCAGAGCCACCCTCGTAAGAGATATGCTATTCGCGGATGACGCAGCGGTAGTGGCACACACGCAAGAGG
AACTTCAGTCACTAATGTCCCGCTTCTCTCAGGCCTGTAAAGAATATGGCTTGACTATTAGCACGAAGAAAACAAATGTT
ATGGGACCACCTGCTACAGCACCACCCTCCATCCTCATAGACGATAACAAGCTGGACGCCGTAAACGAATTCTGCTATCT
GGGATCCACAATTAMAGATGACCTGTCTCTAGAAGAGGAGATAAAAAAACGCATAGGGAAGGCTGCCTCGACCTTCGCTA
GACTCAGGCCAAGAGTTTGGGAAAACCAGAAGCTAACTACGGTGACCAAAATGGAAGTCTACAAGGCATGCGTTATGAGT
ACACTGCTGTATGGCAGTGAATCATGGACCACCTACGCAAAGCAAGAGAGAAAACTGAACTCATTCCATTTGAGATGTCT
CCGTAGGATCTTGAATGTCACATGGAAAGAAAAAGTGTGCAATACTGAGATCCTTGCGCGATCAGGTATTCCCAGCATCT
TTACAGCCCTCAGACAACGCCGTTTGCGCTGGCTTGGACATGTTCGCCGGATGGAGGACAAGCGCATCCCGAAAGTCATC
CTCTATGGWCAACTCGCGACTGGCACAAGAAAAACTGGTCGCCCCCACCTCCGTTACATAGATGTAATAAAACGTGACCT
CAAATCAGTGAACATCAATACTGACAATTGGGAAGACATAGCTCTAGACCGCAACAGATGGAGAGAGACAGTGACCAAGA
ANGCTATGNACAGTGAAAGTACATGGGTCTCAGCTCAGGAAGAAAAACGTACAATCNGAAANNNGGNNNNNTCNNCNNNN
ACCVAAGCAAAAGCCACCTTAACCTGCGCTATCTGTGGACGGGAGTGTCTCTCCAAAATAGGGCTCCACAGCCACATGAG
GAAGTGTGCTCTGAGATGAACCATAGTCGTTCTACGACTGAAGGAGGCCAATGA
>RTE-Snek_1_Branchiostoma_belcheri_a
TGACGGTGGGAGGGACCATCGTAGTCCCATTGTCCGACTACCGCCCGCCTCAAGCCGGGCAGCCCCCGGTCAAAAAGGTG
TCGGTCCGCCAACGTCTGCCGCTTCAGAGGGAGCCTGGAGCTCAGTGTCCAACACGAAAAGCAGACGAAAACTCAGTACC
CAACAGACAAAGTATTGTAAAAAAATCATCCGTCTTGCGCCTGGCAACCTGGAATGTCAGGACAATGTGTCCTGGCCTCT
TTGATTATCAGATCGATGACTCCAGGAAGACAGCAATCATCAACCGCGAGCTGATGAGGCTCAACATTGACATTGCTGCT
CTACAGGAGACCAGACTTCCATCAAACGGTAGCCTCAGAGAAGAGGACTACACCTTCTTCTGGCAAGGGAACGAACCAGA
GGAACCCCGCATGCATGGTGTAGAATACGCAGTAAGAAACTCTCTACTGTCCTCAGTGGAACCGTCGCCAGAGGGAACAT
CCCGAATCCTCTTCCTTCGCCTCTCCACATCTTCCAGTCCAGTCAACATCCTGAGCATCTATGTTCCTACACTGAGCTCT
GCGACTGAGACCAAGGATGAGTTCTACGAGGAGCTCGAGACAACCATCAGTGGGATCCCAGCCACAGAGCAACTTTACCT
GCTTGGGGACTTCAATGCTCGAGTCGGAGCCGACCAAGAATCCTGGCCTCGCAGCATCGGCCACTTTGGCATTGGCAAAC
TCAACAAAAATGGCCAGAGACTTCTCGAGATATGTTCCTACCACGACCTCTGTGTGACTAACACATTCTTCGCTACCAAA
CCTCGACACAGGGTATCCTGGTGCCATCCCAGATCACGCCGCTGGCACCAGCTGGACCTTATCATTACTAGAAGACTCTC
ACTGAATAGCGTCCTCTCACCTCGAAGCTATCACAGCGCTGATTGCGACACCGACCACTCGCTGGTTGGTAGCAAGGTGC
GACTTCAGCCCAGACGGATCTACCGCTCCAAGCAGAAAGGACGCCCACGTATCAACACAGCTAGGACAGTACTGCCAGAT
CTGTGTAAGCGCTTCGACGACTCCGTAGAAGAAGCCCTCCGTGACTGCCCTACAAGCAGCCCTGTAGAGAGATGGAACTA
CATTCGCGACGCCATCTATACCTCTGCCATGGGCACCTTCGGAAAGAGAGAGAGGCACAACCCAGACTGGTTTTAAGCTG
GAATTGCAAAACTCGAACCGGTAATCACAGCTAAAAGAAAAGCACTACTTGACCACAAGAGGAAGCCTTCAGAGAAGACT
CTTGCTGCCCTTAGGAAGGCTAGGAACGACGCTCAGCGGAYAGCTCGGCGCAGTGCCAACGACTACTGGCTAAACCTTTG
TGAAGGCATCCAGCTCTCTGCTGACTGTGGAAACATTCGTGCAATGTACGACGGCATGAAGAAAGCGTTYGGTCCCAGCA
TCACTAAGACTGCACCTCTGAAAACAGCCWCTGGCRACATCATCACAGACAGAGGAAAGCAGATGGAGAGATGGGCCGAA
CACTATMAAGAGCTCTATTCAAGAGARAACGTCGTCAGCGCAGCGGCCRTTGAGAACACAGACACCCTAYCACTTATGGA
KGAGCTAGACACCCCGCCCACCATYGACGAACTCAGAAAGGCCATTAACTCCCTGGCCAGCGGGAAAGCTCCTGGTAGTG
ATGGGATTCCCCCAGAGGTCGTCAAAGCAGGCAAGAACACTGCCCTACATAACCACCTGCACGAGCTCCTACTCCAATGC
TGGGAGGAAGGAGCTGTCCCGCAAGACATGCGCAACGCTAGCATCATTACGCTCTACAAGAACAAGGGAGACCGCAGCGA
TTGCAATAACTACCGAGGAATATCACTTCTCAGTATTGTTGGGAAAGCCTTCGCCCGAGTAGTACTCAACCGGTTGCAGA
AACTTGCAGAGCGAGTCTACCCCGAGTCACAATGCGGCTTCAGAGCCGAAAGATCAACCATTGACATGGTCTTCTCGCTA
CGGCAGCTGCAGGAAAAGTGCCGAGAACAGAGGCGCCCGCTGTACGTGGCCTTTATTGACTTGACGAAAGCATTCGACTT
GGTCAGTAGACAAGGCCTCTTCACCCTGCTACAAAGGATTGGTTGTCCCCCCAAGCTCCTGAGGATGATCTCGTCTTTCC
ACGAAGACATGTATGGCACCGTCCAGTACGATGGTTCATCCTCGGATCCCTTCCCAATCAAAAGCGGCGTGAAACAAGGA
TGCGTACTAGCTCCGACACTCTTCGGCATCTTTTTCTCCCTCCTGCTGACCTTTGCTTTTCATCGGTCAGAAGACGGAGT
GTACCTGCACACCAGAAGTGACGGAAGGCTCTTCAACCTCGCACGTCTCCGAGCAAAAACTAAGGTCCGCAAGGTCCTGA
TTAGAGAGATGCTGTTCGCCGATGACGCCGCCTTGACTGCGCACACAGAGCCAGCCTTGCAGCGACTCATGGACCGCTTC
TCTCATGCGTGTAACGAGTTCGCTCTCACCATCAGCATCAAGAAGACCCAAGTCATGGTCCAGGATGTCTGCAGCATTCC
TAGAATCTCCATCGATGACCACATCCTTGAGGTGGTAGGCACGTTCACCTATCTGGGTTCCACCATCTCCAACAACCTGT
CCCTGGAGGCAGAGTTAAACAAACGCATCGGCAAAGCAGCAACAGTTATGGCTCGCCTTGGGAAACGCGTTTGGGACAAC
GCAATGCTGACCACCAACACCAAGCTAGTGGTATACAAGGCTTGCATACTCAGCACGCTCTTGTATGGCAGCGAAGCCTG
GACACTGTACTCCCACCAAGAACGTCGACTCAATGCCTTCCACATGCGCTGCCTCAGAAGAATCCTGGGCATCAGTTGGC
AGGATCGTGTCCCGAACAAGGACGTCCTGGCACAGGCCGGAATGACCAGCATGTACGCCTTGCTCAGCCAGAGGCGTCTG
AGATGGCTCGGTCATGTTAGCCGAATGGACGATGGCCGAATACCGAAGGACGTGCTGTACGGAGAACTAGCAACCGGTGC
CAGACCTGCGGGGAGGCCCGTCCTCCGCTACAAAGACGTCCTCAAGCGTGACATGAAGGCAGGAGGGATC
>RTE-Snek_1_Branchiostoma_belcheri_b
AATAAGTTCTGGCTTGATCTCTGCCAAAGCATCCAGTCAGCAGCCGAATCAGGCAACATACGTGGGATGTATGAAGGGAT
CAAGAAGGCAGTTGGTCCAACGACAAACAAGTCTGCACCTCTTAAGTCTCTGTCTGGTGAAACAATTACTGACAGAGAGA
AGCAGATGGAAAGGTGGCTTGAACACTACTCTGAACTGTATTCAAGGGAAAATACCATCAACGAGTCAGCATTGGACAGC
ATTGATACACTGTCTGTCCTGTGGGACTTGGATGCAGCACCAACACTAGAGGAGGTGAGCAAAGCCATTGACAGTCTGCG
CTCTGGGAAAGCACCTGGTATGGACGGTATTCCACCTGAGGTCATTAAGAGTGCTAAAGGCGTACTACTGCCTGAACTGC
ATGACTTGCTGTGTCAGTGTTGGGAGGAGGGAGAGATTCCACAGGACATGAAGGACTCTAACATAATCACATTGTACAAA
AACAAAGGAGATAGAAGTGACTGTAATAATTACCGTGGAATCTCCTTACTCAGCATTGTGGGGAAAATCTTTGCACGAGT
GGTTCTGGGACGACTGCAGAGACTCGCTGACAGGGTATACCCTGAGTCCCAATGCGGTTTCAGGTCGGAACGCTCCACCA
TTGATATGATTTTCTCGCTCCGACAACTACAAGAAAAATGCAGAGAGCAGAGACAACCTCTCTTTATTGCGTTCATAGAC
CTCACTAAGGCCTTTGATCTCGTGAGCAGAGATGGCCTATTCAAGATTCTTGCCAAGATCGGATGTCCCCCTAAACTTCT
CAGAATGATCCAGTCCTTCCACACAGGCATGAAAGGAGTCGTCCAGTTTGACGGATCCTCTTCTGAAGCCTTTGACATCC
GCAGTGGGGTAAAGCAGGGCTGCGTACTGGCTCCAACCTTGTTTGGCATTTTCTTTGCAGTCATGCTGAAATGTGCATTT
GGTACATCAACTGAGGGAGTCTACCTCCACACCAGATCAGATGGAAAGCTTTTCAACTTGTCCAGACTAAAAGCCAAAAC
CAAAGTACGAGAAGTACTTATCAGAGACCTGCTATTTGCAGACGACGCTGCACTTGCAGCCCACACTGAGAACAAGCTAC
AGATACTGTTGGACAAACTCTCGTGTGCCTGTCAGGATTTTAGTCTGACGATAAGCTTAAAGAAAACAAAAGTGATGTGC
CAGGGAGTCGATCACCCCCCATCAATAACTATTAACAACTATGAGCTGGAGGTTGTGCCCAAGTTTACCTACCTAGGCTC
CACCGTGACTAACAACCTCTCCCTAGAAGCTGAACTAAATGGCAGAATAGGGCGAGCAGCAACCACCTTCGCCAGGCTAC
AGAAGAGAGTCTGGGGTAATCAGAAGCTCACAATTCACACAAAGATTGCTGTATATAGAGCATGTGTCCTCAGTGTTCTG
CTTTATGGCAGCGAAACATGGTCCCTGTATTCAAGCCAGGAAAAGAAGCTTAACACATTTCACATGCGTAGTTTACGTAG
AATCCTAAATATTAAATGGAATGACTATGTAACCAATGTAGATGTCCTCACACGTGCTAGTATCCCTAGTATGTACACAC
TGCTGAAACAGCGCCGACTCCGTTGGCTTGGACATGTGTGCCGCATGCCTGATGGGAGAATACCAAAGGACTTGTTGTAT
AGTGAACTGGCAAGTGGGACAAGAGCACGCGGTCGTCCGCACCTGCGTTTTAAGGATGTAGTTAAGCGGGACATGAAGGA
CATGGACATAGACATTAACACATGGGAGACTCTTACAACAAGCAGAACACTTTGGAGACAGACAGTTAAGAAGGGATTAC
AACGGGGGGAAGAAAAACAGAGACTCAAATCAGAACACAGACGCCTTAAGCGTAAAGCAAAAACAAATAAGTACATGATG
TAGAAGATGATTCTTCTTCATGGTCCTACGAGACCGATGAAATGCCTACTA
>RTE-Snek_1_Branchiostoma_floridae_a
GCTGAGCAGAGGTGGAGTTACCTCAGAGACACACTCCACCGTACAGCRTTAGGTGTCTTTGGAAGAAAGCAGGGAAAGAC
CCAAGATTGGTTTGAGGAGTACGCAAGTGAACTAAATGTGGTCATTGAAGAAAAGCGTACAGCACTTCTAGAGCATAAGC
GCGCACCCAGTCAGCTAACCTTGCAGGCCCTGAGAACTGCCAGGAGCAAAGTCCAGCGCATGGCTCGACAGTGTGCAAAC
AAATTCTGGCTTGATCTTTGCAAAAGCATTCAGTCTTCAGCGGAAACAGGCAACATCCGCGGTATGTACGAGGGGATAAA
GAAAGCCATTGGACCAACCCAAAATAGCTCCGCACCTCTTAAGTCTCTGTCCGGTGAAACAATTACTGACAGAGGGAAGC
AGATGGAACGGTGGCTAGAACATTATTCAGAGCTGTATGCAAGGGAAAATGCCATAAATGAGACAGCACTGGACAGCATC
GAGACTCTGTCCGTTTTGTGGGAACTGGATGCAGTACCAACATTGGAGGAGATGAGCAAAGCCRTCGACAGCCTGCGCTC
AGGTAAAGCACCTGGTATGGACGGAATACCTCCTGAGGTCATCAAGAGTGCTAAAGGTGTACTGCTGCCTGAACTGCATG
ATATACTGTGTAAATGCTGGGAGGAGGGAGAGATACCACAGGACATGAAAGACTCAAACATTGTCACATTATACAAAAAT
AAAGGAGATAGAAGCGATTGTAATAATTATCGCGGAATTTCCTTACTCAGTATTGTGGGGAAAATCTTTGCACGGGTGGT
CCTAGGTCGGCTGCAGCGACTTGCTGACAGAGTGTATCCGGAGTCCCAATGCGGCTTCAGGTCGGAGCGTTCCACCATTG
ACATGATATTCTCCCTCCGACAGTTACAAGAAAAATGCAGAGAACAGAGACAACCCCTTTATATTGCGTTCATAGATCTA
ACAAAAGCTTTTGATCTTGTCAGCAGAGATGGCCTATTCAAAATACTTGCCAAGATCGGATGCCCTCCAAAACTTCTCAG
AATGATCCAGTCCTTTCACACAGGTATGAAAGGAGTCGTCCAGTTTGATGGATCGTCCTCTGAAGCTTTTGACATCCGCA
GCGGGGTAAAGCAGGGTTGCGTATTGGCCCCTACCTTGTTCGGCATTTTCTTTGCAGTCATGCTGAAACATGCTTTCGGC
TCTTCAACCGAAGGAGTTTACCTCCATACCAGATCAGATGGGAAACTTTTCAACTTGGCCAGACTTAAAGCCAAAACCAA
AATCCGTGAAGTACTTATCAGAGATCTTCTATTTGCAGATGATGCTGCACTGGCAGCTCACTCTGTGAACAAGCTACAAA
CACTGTTGGACAAATTCTCTGCTGCCTGTCAGGACTTCAGCTTGACCATAAGTATAAAGAAAACACAAGTGATGTGCCAG
GGAGTGGATCACCCCCCAGCAGTCACCATCAACAATTATGAGTTAGAAGTGGTTCCCAAGTTTACTTACCTAGGGTCCAC
TGTGACAGACAACCTCTCCCTGGAAGCTGAAATAAATTGTAAAATAGGACGAGCAGCAACTACTTTTGCCAGACTACAAA
AGAGAGTCTGGGGAAATCAGAAACTTACAATTCACACAAAGATTGCTGTTTATAGGGCGTGTGTTCTCAGTGTTCTGCTT
TATGGCAGCGAAACATGGTCCCTATACACAAGTCAGGAAAGGAAACTCAACACATTTCACATGCGTTGCTTGCGTAGAAT
CCTTCATATCAAGTGGAGTGATTATGTCACCAATGTAGATGTACTCACACGTGCTAATATTCCTAGTATGTACACACTGC
TGACGCAGCGAAGACTTCGCTGGATTGGGCATGTGTGCCGTATGCCAGATGGGAGGATCCCAAAGGATTTATTGTACAGT
GAACTGGCTACTGGGACAAGAACACGTGGTCGTCCCCACCTACGTTTTAAGGATGTTATCAAACGGGACTTAAAGGCCCT
TGACATGAGCATTAACACATGGGAGTCACTTGCAGCAAACAGAACTCTTTGGAGACAGGAAGTCAAGGAGGGACTAAAAC
GGGGGGAAGCAAAGCAGAGACTTGCATCAGAACAGAGACGCTCAAAACGTAAAAACAAACAATAAGTACATTGTGTAGAA
TTTATATGTAGTACTACTCATGGTCCTGCGAGACCGACGAGTGCCTTTACTTAC
>RTE-Snek_1_Chelonia_mydas_a
AGCGTCAGGTCAGGCTATGCCTGCTACCGTAATGAGAGTAGATGGTACTACCTGCGGCTCATCAAACCCACTGCCTTGTG
GGTAGCCCGGGAGGGTGTAAGGTTAAGGGAGCAACCCCTGACAGAAAAGCCCCACTGCCTTGTGGGTGAATTCGGGAGAA
TGTAAAGCTATGAGAGTAAACTCAGACAGAAAATCTGGAGTGGAGCCCCAAAGGCVGTCAGGTACTAATATTTTAGNANC
TTTCTGGCAACTTCTGCAGCAGATCGGGTACCAGATGTATTGGTTCTTCCTCTCCTCTGGATTTTACTGGTGATGCCGAG
AGGGGGGTCCTGATGCATGGGCAACTCAGGGCCTCCATATCATCTGCCCAGGCTTGCGCCCTGGAGAGGTACTCCAGCTT
CGCCTCGAGCATCGACACAACACGGGAGGCAGCAGTCACCGGTTCTAAGCTCTTACTCDATTGGCATAGAGTTGAACGCC
AGGGGCTGTCTCCGACGGTGGGAGAGATCATCATATCTCACTGGACAACCACCNCCCCCCATAAAACTGGGCAGCCCCCA
GACAATAGGGTGTTGTCCCDCCACAGTCTGCCTGCTTCAATGGGTGCTTGGAGCTTAGAGTTTTATAACTTGACAAGTGG
ACTGTAACCAATGCACCAGGCAAATCAAGTAAAAGAAAGAAAACATCCTTAAAGATAGGGTGCTNGAACATTCACACCAT
GACAACTGGATTATCTGAGGACCTTCAACAGATCAACGATGCATGTAAAACTGCCGTGATCAATGATGAGCTGAAACGAC
TCAATGTGGATATCGCATCCCTCCAAGAAACWCRGCTAGCATCAAGCRGATCTCTCAGAGAAAAAGACTACACATTTTTC
TGGCAGGGGAAAAGCGCAGAAGAAACACAAGAGCACGGAGTGGGATTTGCCATCAAGAACTCACTTCTGGGGATGATTGA
GCCACCTACAAATGGATCAGAGAGAATTTTGGCACTACNCTTGTTCACATCTGAGGGCCCAGTCAACCTTGTGAGTGTGT
ATRCCCCAACACTCTCCTCRTCTTCTGACATCAAGGACCAGTTCTACRACCAGTTGAACACCACCATCAGCAAGATTCCG
AAACACAAATATGTTTTCCTGCTAGGGGACTTTAATGCAAGGGTGGGAGCTGATCATGAAGCATGGACCAACTGTCTTGG
TCAACACGGAACTGGTAAGATGAATGGAAACGGTCAGAGACTGCTAGAATTTTGTTCCTATTATGACCTCTGTGTAACAA
ACTCATTCTTCCAGACAAAGTCRCAACACAAAGTGTCTTGGAAACATCCCAGATCTGGCCACTGGCACCAACTGGATCTT
ATCATCACAAGGTGTGCCAACCTTAACATCGTCCTCATTACCCGCAGTTATCAAAGTGCTGATTGCGACACAGACCACTC
TCTGGTATGCAGCAAGGTCAGACTTAAACCAAAGAAAATACACAGATCTAAAGTAAAAGGATGTCCTCRTATTAACCTCA
GTGCCATAGCAGACCAAGAAAAGTCACAGCAGTACAAGAACATACTACAACAAGCCCTTGACACCAGTGATTGTGCCACA
AGCGCCCAGCTGAAGTGGGAGCAACTGAAGAACACAATCTACGATGCAGCTCTGTCAGTCTTTGGGAAGAAGGAAAACAA
GACCAACGACTGGTTTGACGCATATTCCAGTGTGTTGACACCAGTCATAGAGGCCAAACGCACAGCCCAAACCAACTACA
AGAGAGACCCAAATGAAAAAACCTTACAAGCGTTGAGAGTGGCAAGAACCAAGGTACAACAAACTGCTCRAYGCTGCGCC
AATGACTATTGGCTGCACTTATGTGAAAGCATCCAAGTAGCAGCTGATGCAGGCAACATCAGAAACATGTATGATGGGAT
CAAGAAAGCCTTGNGTCCAACTTCAAAGAAGACAGCCCCATTGAAATCAACAACAGGGGAAACAATCAAYGACCGCACCA
AGCAGATGGATCRCTGGGTAGAACACTACTCTGAGCTTTACTCTCATGAAAATATTGTTACRGACRCAGCCATCAACGCC
ATCAAAAGCCTGCCTGTTATGAACCAACTTGACAATGAACCGACTGTCGAGGAGCTTAGCCTTGCCATAGATGGCCTCCC
CAATGGAAAGGCCCCYGGAAAAGACTGCATACCGTCCGAGGTCATAAAATGCGGAAAACCTATTCTACTGCAACATCTTC
ATGAGTTGCTCTGCCTGTGCTGGAAAGAAGGCGAAGTACCACAAGAAATGAGAGATGCCAACATCATCACTCTCTATAAA
AACAAGGGTGACAGGAGCGACTGTAACAACTATCGTGGCATTTCCCTTCTTAGTATTATGGGAAAAGCCTTTGCCCGAGT
TGTCCTGAACAGACTTCAGACCCTTGCAGACAGAATCTATCCTGAATCACAGTGCGGCTTCAGAGCTGAAAGGTCTACTA
TCGACATGATCTTCTCGCTGAGACAACTACAAGAGAAATGCAGAGAACAAAAAAAGCCCCTCTACATAGCCTTCATCGAT
CTCACAAAGGCTTTTGACTTTGTCAGTAGAAGTGGACTATTCGCGCTTCTAGAAAAGATTGGATGTCCCCCCAAGCTCTT
AAGCATGATTCGATCCTTCCATGAAAACATGTACGGCACAGTCCAATATGACGGCTCAGTSTCTGAGGCTTTCCAGATTC
GTAGCGGAGTTAAGCAAGGTTGTGTACTTGCCCCAACTCTGTTTGGGATCTTCTTCTCCCTGCTACTGAAACAAGCTTTT
GGTTCCTCAACTGAGGGAATCTACTTGCACACAAGATCTGATGGAAAGCTGTTCAATCTTGCAAGACTCAGATCTAAAAC
CAAGACTCGGGAGGCCCTTATCCAACACCTCCTCTTTGCTGATGATGCAGCAGTGACAACCCACACAGAAGCTCATCTTC
AAAGCCTAATGGACAGTTTTTCCAAAGCCTGCCAAGACTTCGGGCTTACTATAAGCCTAAAAAAGACTAACATAATGTGC
CAAGGAGTTGAGGAAGCACCCTCCATCAAGATCAACAACTATGAACTTGAAGTGGTGAACGAGTTCACATACCTGGGGTC
CACTATCGCAGTCAACCTTTCACTTGAAACAGAACTCAACATCCGCATTGGAAAAGCYGCCACAACAATGTCTAGACTGA
ACAAGAGGGTATGGCAAAACAACAAACTGACAGAACACACAAAGATCTGTGTGTATCGTGCATGTGTTATCAGCACACTT
TTGTATGGGAGCGAGACATGGACCTTATACTCTCATCAGGAAAAGAGGCTCAACAGCTTTCATATGCGTTGCCTTCGTCG
AATCTTTGGAATCTCCTGGAGGGACAGAGTCACCAACACTGAGGTGCTCAAACGGGCCAGCATACCCAGCATGCAAACAC
TCCTCAAACAGAGACGCCTCCGCTGGCTTGGGCATGTGTGCCAAATGAATGATGGGCGCATCCCAAAGGACATCCTCTAY
GGCGAATTGGCATCTGGAAAAAGACCCAAAGGATGCCCAAAATTGCGTTTCAAGGATGTGTGCAAGCGAGACCTCAAAGA
AATGGACATGGATGTGGACAAATGGGAAGATCACACTCAAGACCGCAGCCTTTGGAAACAAGAGCTTAACAAAGGTCTCC
GGAGTTACGAGAGGAAGCAGTCCAGCTTAGCAGAGGAGAAAAGAGCTCACAGAAGGCAGAGCCCAAAGGGTCGAAACATC
ACCTTTAAATGTGACAGATGCGGCAGAGATTGTCTCTCTCGAGTGGGTCTCTTCAGCCACGTTCGCGGCTGCCATAAAAC
CAACTGAGTAAATTCTTTACCTCTCAGGGGCGCATACCCATGGTCTCTCGAGACTGAAGGATGCCTACTACTAC
>RTE-Snek_1_Chelonia_mydas_b
GTCAGGTCAGAATTGAAAACCTGCTACCGCTATGACCATCAGTGGTACAACCTGTACTGGTCAATGCCGAGTGCTGGGBB
GCAGTTAATTAACCCAGAAACCTCAGGAAGCGCCAATAGCTTTGGGCTGATGAGHGCCTGAGGAGGGTAGTGGAACCCTT
GATGGAGGAAATGCCATCAAAAGGCGGATGAGCAAATTCACTCAGTGTTTTTGCCAACGACATCCACACAGGACAGATTG
GGTCCTTCAGCTGTGGCTGATAACCVATVTAGGAGTGGAGCVCCGAAAGGCAGGCAGATGGAAGATCTCCTCTGCTCTGG
CAACTCCTGCAGCGTACCAAANGTATNNACTCCCATCCTTCCTTTGNNNCANACCANTNAAGTCAAGAGGGGGANNCTGA
CACATGGGCAAAGCAGCACCTCCATATCAACTGCCCAGGCTATTGCAGCCACATCACATGGAGAGGACACTCCATCCTTG
CTGGCAACATGGACACAACACAGAAGGTGGCAGTTACGGGTTATAAGCTNTCACTTGANTGGNNTAGAGGAGGGNNCCAC
NGGTCNCCTTCGACNGTGGGAGGAATCACTGNNNNGTNNNNNANNGCNCACCTCAGGNTNNGTGNGGNTANACCAANAGT
TGAATGGCAGACAGAAACCTTGCACCTGGCAAAAATAAGAAACCAAGAACTTTCCGGCTTGGCAGCTGGAATGTCAGGAC
CATGTATCTGGGATTGACAGACDATGACGACCTACAATACACAAGCAGCATATGGAAGTCAGCTTTGATAGACYGTGAGC
TGTACAAACTCAATGTTGACATTGCAGCACTTCAGGAAACAAGACTTGCAGATGCTGGTTCTGTCCAAGAGGCCAATTAC
ACCTTCTTTTGGCAAGGTAAAAGCAGCRAAGAAAATCGTCTGCACAGTGTCGGTTTTGCTGTGAGAAACAAGTGGGTAAA
GCTCCTAGAAACACCCATTGGGAAGTCAGAGCGTATCATCTCACTTAAACTTCAGACGACCATCGGCTCTGTGAACATCA
TTAGTGCCTATGCACCAACACTCAAATCTAGCCCCGAGGAGAAGGATACATTTTACRACTCTTTGCATCAAGTCGTCAAA
AGAATACCATCAACTGAGCAACTTTTCCTCCTTGGTGACTTTAATGCAAGAGTCGGTGCAGACAACAACTCATGGCCAGA
TTGCCTAGGACATTTTGGCATTGGCAAGATGAATGAGAATGGCCAACGACTTCTTGAATTCTGHGCCCAAAACCAAATGT
GCATTACCAATTCATATTTTACAGGAAAAGATCACCACAAAGTGTCATGGCGACATCCACGATCAGGCCACTGGCACCAA
TTAGACCTTGTTATCATCAGGAGGAAAGACCTACCCTTAGTGCAGAACACTCGCACGTTCCACAGYGCTGATTGTGACAC
TGACCACTCCTTGATTATTAGCAAAGTGAAGATTACAGCCAAGAAACTACATAGAGCAAAACCTAGGAGCAAGCCCAAAA
TCAATGCTATTAACACCAAAAACCAGAGGAAATGCCAGGAGTTTGTGAAGGCTTTTGAACTTAGCATGCATGGGAAGTCA
TTACCAGAGAAGGCAGAGGAATTTTGGGAAGATTTAAGAACAACAATCCATGAAACAGCTTTAGCTACATTTGGGGGAAA
GAGACCATCAAAAAAGGACTGGTTTGAAGAAAATGAAGCGGAACTATTACCTCTCATCAACATTAAGAACACAGCCTATC
TGGAACACAACAAGAAGCCAACAGAGAGCACCAAAGTGAGACTTCGACATGCAAAAACCGAGATACAGCGAGCAAGCAGA
CGCTGTGCAAATCATTACTGGATCAAGCTCTGTGAAGAGATACAGACAGCCTCAGACACAGGAAACCTCAAAGTCATGTA
TGATGGCCTGAAGAAAGCTCTAGGTCCCACTGTCAACAAGGTTGCCCCTCTCAAATCGCACAGCGGTGAAATCATTACAG
ATAAAAGCAAGCAGTTGTCTCGTTGGGTTGAACACTATTCAGAGCTATACGCACAAGAAAGAAACATCACCAGCGAATCA
CTGGACCAAATACCAACTCTACAGGTCATGCCAGAGCTAGATGTGGAGCCCACTGTAGAAGAGCTAAGCAAGGCCATTGA
TTTGCTATCAAGTGGCAAGGCTCCTGGAAAAGATGGCATCCCAGCGGAAATCCTCAAGTGCGGGAAAGACAGCCTATTAC
CATATCTTCATCAGCTGCTACTTAAATGCTGGAAAGAGGGTGAGGTACCACAAGAGATGCGTGAYGCAAACATCATCACT
TTGTATAAAAATAAAGGCGAAAAGGGCGACTGCAACAACTACAGGGGTATCTCGCTACTAAGCGTAGCAGGAAAAGCTTT
CGCAAAAGTCATCTTAGTGCGCCTACAACAGCTGGCGAATCGTGTCTACCCTGAATCACAGTGCGGATTCAGGGCTGGAA
GATCAACTATAGACATGATATTTTCTCTGCGTCAACTCCAAGAAAAGTGCAGAGAGCAAAACCGACCATTGTACATCGCC
TTTGTGGACCTAACCAAAGCATTCGACACAGTCAGCAGAGCAGGTCTATTTGCAATACTAGAAAAGATAGGATGCCCACC
AACCCTGTTAAGTCTTATAYGTTCATTCCACAACAACATGAGAGCAACTGTCCAGTTTGACGGGTCCACTTCRGACAGCT
TTGAGATGAAAAGCGGAGTGAAGCAAGGATGTGTTCTTGCCCCTACACTCTTTGGAATCTTCTTCTCAGTACTCTTGAAC
TGTGCGTTTAAGGACATGAAAGATGGAGTGTATCTCCACACAAGATCAGATGGGAAACTCTTCAACCTGTCCTGACTTAA
GTCAAAGACCAAAGTCAAAAAGGTGCTAATCAGGGAACTTCTATTCGCTGATGATGCTGCCCTCATAGCCCACAATGAAG
ATCTACTACAAGAACTCATGGACTGCCTTTCAAGTGCCTGTCAGGCATTTGCTCTCACCATCAGCATCAAGAAAACGGTT
GTATTAGGACAGGGGGTTCCACAAGATCCTTCAATTACCTTAAATGCAAACCAGCTAGAAGTAGTCCAAAAGTTCAGCTA
TTTAGGTTCTACAGTGACCACCAACCTCTCACTGGATGAAGAACTAAATGTTCGCATTGGAAAGGCTGCCACCACCTTTA
GCAGACTAACTAAAAGAGCATGGAACAACTCAAAGCTTACCATCAAGACCAAAATGCTAGTGTACCAAGCTTGCGTCCTC
AGCACTCTCATGTATGGTGGGGAAACATGGACAACTTATGCTCATCAGGAGAAAAGGTTAAACAGTTTCCACCTACGTTG
TTTACGCCGCATACTCAACACCAAATGGCAAGATAAAGTCACCAACGCAGAGGTTCTTCAAAGGGCAAATTTACCAAGTG
TGACAGCCCTGCTCAAGCAAAGACGACTGCGCTGGCTGGGCCATCTGAGTAGGTTGGAAGACGGATGCATACCCAAGGAC
ATGCTATAYGGGGAGCTATCAGAGGGAACAAGAACAACAGGACGTCCCAAGCTTCGCTATAAAGACACATGCAAGCGAGA
TATGAAGGAATTTGGAATTGATCCTGACCAATGGGAAATCTTGGCAAGTGATCGTAACAAGTGGCGCCATCGTCTCCATC
AGGGTATCAAAGTCCATGACAGGAGCTGGCTCCTACAGCTTGAAGAGAAAAGAGCCCGTAGGAAGCAAGCAGCTCCCAAC
CAAGATACATACATTTGCAATAACTGCCAAAGATCATGCAAATCTCGGATTGGACTATTCAGTCACATGAGACATTGCAA
ACCATCTACATCATAGGCTGCAATTCCCACCATCTCTCGCAGATGAAAGGATGCCAACA
>RTE-Snek_1_Chrysemys_picta_bellii
CAYATCACATGGAGAGGACACTCCATCCTTGCTGGCAACATGGACACAACACGGAAGGTGGCAGTTACGGGTTATAAGTT
CTCACTTGATTGGCATAGAGGAGGGCGCCAHGGGTCACCTTCGACRGTGGGAGGAATCACTGTGTTCCATTGGTCAGCCA
CCACCCGCCACAAAGCCGGGCAGCCCCCRGACAGTTAGGTGCTGACCCRCCACAGTCTGCCCGCCTCATGGGGTGCGTGG
GGCTAGACCAAAAGTTGAATGGCAGATGGAAACCTTGCACCTGGCAAAAATAAGAAACCAAGAACTTTCCGGCTTGGCAG
CTGGAATGTCANGANCANRTGTCCGGGATTGACAGACGATGATGACCTACAATACACAAGCAGCATACGGAAGTCAGCTT
TGATAGACTGTGAGCTGTACAAACTCAATGTTGACATTGCAGCACTTCAGGAAACAAGACTTGCAGATGCTGGTTCTGTC
CAAGAGGCCAATTACACCTTCTTTTGGCAAGGTAAAAGCAGCAAAGAAAATYNTCTGCACGGTGTCAGTTTTGCTGTGAG
AAACAAGTGGGTAAAGCTCCTAGAAACACCCATTGGGAAGTCAGAGCGTATCATCTCACTTAAACTTCAGACGACCATCG
GCTCTGTGAACATCATTAGTGCCTATGCACCAACACTCAAATCTAGCCCCGAGGAGAAGGATACATTTTACGACTCTTTG
CATCAAGTCGTCAAAAGAATACCATCAACTGAGCAACTTTTCCTCCTTGGTGACTTTAATGCAAGAGTCGGTGCAGACNA
CAACTCATGGCCAGATTGCCTAGGACATTTTGGCATTGGCAAGATGAATGAGAATGGCCAACRACTTCTTGAATTCTGCG
CCCAAAACCAAATGTGCATTACCAATTCATATTTTACAGGAAAAGATCACCACAAAGTGTCATGGCGACATCCACGATCA
GGCCACTGGCACCAATTAGACCTTGTTANCATCAGGAGGAAAGACCTACCCTTAGTGCAGAACACTNGCACGTTCCANAG
NNCTGATTGTNACANTGACCACTCCTTGATTATTAGCAAAGTGAAGATTACAGCCAAGAAACTACANAGAGCAAAACCTA
GGAGCAAGCCCNAAATCAATGCTATTAANACCAAAAAGAGGAAATGCCAGGAGTTTGTGNAGNCTTTTGAANTTAGCATN
CATGGGAAGTCATTACCAGAGAAGGCAGAGGAATTTTGGGANGATTTAAGAACAACAATCCATGAAACAGCTTTAGCTAC
ATTTGGGGGAAAGAGACCATCAAAAAAGGACTGGTTTGAAGAAAATGAAGCAGAACTATTACCTCTCATCAACATTAAGA
ACACAGCCTATCTGGAACACAACAAGAAGCCAACAGAGAGCACCAAAGTGAGACTTTGACATGCAAAAACCGAGATACAG
CGAGCAAGCAGATGCTGTGCAAATCATTACTGGATCAAGCTCTGTGAAGAGATACAGACAGCCTCAGACACAGGAAACCT
CAAAGTCATGTATGAYGGCCTGAAGAAAGCTCTAGGTCCCACTGTCAACAAGGTTGCCCCTCTCAAATCRCACAGCGGTG
AAATCATTACAGATAAAAGCAAGCAGTTGTCTCRTTGGGTTGAACACTATTCAGAGCTATACGCACAAGAAAGAAACATC
ACCAGCGAATCACTGGACCAAATACCAACTCTACAGGTCATGCCAGAGCTAGATGTGGAGCCCACTGTAGAAGAGCTAAG
CAAGGCCATTGATTTGCTATCAAGTGGCAAGGCTCCTGGAAAAGATGGCATCCCAGCGGAAATCCTCAAGTGCGGGAAAG
ACAGCCTATTACCATATCTTCATCAGCTGCTACTTAAATGCTGGAAAGAGGGTGAGGTACCACAAGAGATGYGTGATGCA
AACATCATCACTTTGTATAAAAATAAAGGTGAAAAGGGCGACTGCAACAACTACAGGGGTATCTCGCTACTAAGYGTAGC
AGGAAAAGCTTTCGCAAAAGTCATCTTAGTGCRCCTACAACAGCTGGCGAATCGTGTCTACCCTGAATCACAGTGCGGAT
TCAGGGCTGGAAGATCAACTATAGACATGATATTTTCTCTGCGTCAACTCCAAGAAAAGTGCAGAGAGCAAAACCRACCA
TTGTACATCGCCTTTGTGGACCTAACCAAAGCATTCGACACAGTCAGCAGAGCAGGTCTATTTGCAATACTAGAAAAGAT
AGGATGCCCACCAACCCTGTTAAGTCTTATATGTTCATTCCACAACAACATGAGAGCAACTGTCCAGTTTGACGGGTCCA
CTTCGGACAGCTTTGAGATGAAAAGCGGAGTGAAGCAAGGATGTGTTCTTGCCCCTACACTCTTTGGAATCTTCTTCTCG
GTACTCTTGAACTGTGCGTTTAAGGACATGAAAGATGGAGTGTATCTCCACACAAGATCAGATGGGAAACTCTTCAACCT
GTCCCGACTTAAGTCAAAGACCAAAGTCAAAAAGGTGCTAATCAGGGAACTTCTATTCGCTGATGATGCTGCCCTCATAG
CCCACAATGAAGATCTACTACAAGAACTCATGGACTGCCTTTCAAGTGCCTGTCAGGCATTTGCTCTCACCATCAGCATC
AAGAAAAYGGTTGTATTAGGACAGGGGGTTCCACAAGATCCTTCAATTACCTTAAATGCAAACCAGCTAGAAGTAGTCCA
AAAGTTCAGCTATTTAGGTTCTACAGTGACCACCAACCTCTCACTGGATGAAGAACTAAATGTTCGCATTGGAAAGGCTG
CCACCACCTTTAGCAGACTAACTAAAAGAGCATGGAACAACTCAAAGCTTACCATCAAGACCAAAATGCTAGTGTACCAA
GCTTGCGTCCTCAGCACTCTCATGTATGGTGGGGAAACATGGACAACTTATGCTCATCAGGAGAAAAGGTTAAACAGTTT
CCACCTACGTTGTTTACGCCGCATACTCAACACCAAATGGCAAGATAAAGTCACCAATGCAGAGGTTCTTCAAAGGGCAA
ATTTACCAAGTGTGACAGCCCTGCTCAAGCAAAGATGACTGCGCTGGCTGGGCCATCTGAGTAGGTTGGAAGACGGATGC
ATACCCAAGGACATGCTATACGGGGAGCTATCAGAGGGAACAAGAACAACAGGACGTCCCAAGCTTCGCTATAAAGACAC
ATGCAAGCGAGATATGAAGGAATTTGGAATTGATCCTGACCAATGGGAAATCTTGGCAAGTGATCRTAACAAGTGGCGCC
ATCGTCTCCATCAGGGTATCAAAGTCCATGACAGAAGCTGGCTCCTACAGCTTGAAGAGAAAAGAGCCCATAGGAAGCAA
GCAGCTCCCAACCAAGATACATACATTTGCAATAACTGCCAAAGATCATGCAAATCTCGGATTGGACTATTCAGTCACAT
GAGACATTGCAAACCATCTACATCATAGGCTGCAATTCCCACCGTCTCTCGCAGAYGAAAGGATGCCAACA
>RTE-Snek_1_Crassostrea_gigas
TCGTTCTTTATGACCAAACCTCAGCACAAAGTGTCTTGGAGACACCCNCGATCAAAAMWCTGGCACCAACTAKACCTCAT
CATAGTCCGACGTTCTTCTATAAAGTGTGTTCTACACACGCGTTCCTATCATAGCGCTGATTGCGATACTGACCACTCTT
TAGTGTGCTGTAAAATCAGGATGCAACCAAAAAAATTCCACTGTTCACGGAAACAGGGCATTCCTCGCATCAACGTCAGC
AACATGTCGCAACCCAAGCTCACTCAGAAGTTTGCAGAAACCTTTGAGCAGGAACTGGAGTTCATACAAAAAGGGACCTC
AACCGAGGAAAGGTGGGGAACCTTGAGGGACATCATACATAGCACTGCCCTGGAAGCCTTTGGTAAAAGAACAACAAAGA
CAACAGACTGGTTCGAGGCAAAGTCCTCTGTGATGATTCCTGCCATAGAATCCAAACGTATAGCTTTGGCGGAATACAAA
AGAACACCAAGTCAGAAGAACCNTCTGTCGCTWAGAGCTGCCAGAGGCARAGTCCAGCGGATGGCTAGACTCTGTNCAAA
TGAATACTGGCAAGAACTCAGCGAGACCATCCAGAMAGCCGCTATATCTGGTAACGCAAGAGGCATGTACGATGGTATTA
AAAGAGCCATAGGACCAAMTCAGTGCAAAACAGCCCCCCTCAAGTCATCATCTGGCGTAGTACTCTCAGACAAAAACCAA
CAAATGGAGAGATGGGTTGAACACTACACAGACCTGTACTCTACTCAGAACACTGTGACTGTCTCAGCCCTGGACGCCAT
TGAGTGCCTGCCAACCATGGATGAACTTGATGTAGAACCAACATTAGAAGAACTAAGTAAGGCTATTGACAACCTGGCCT
CAGGAAAAGCTCCTGGTAACGATGGAATCCCTCCAGACTTGCTTAAACAGTGCAAGAGCTCCYTGTTRTCACCCCTACAT
AAGGTTCTATGTGAGTGCTGGGAAGATGGGAGCGTGCCACAAGACATGAGGGATGCAAAGATCATCACCCTCTACAAAAA
CAAGGGAGAAAGAAGCGACTGCAACAACTATAGAGGCATCTCCCTCTTAAGCATAGTCGGCAAAGTGTTTGCTCGAGTGA
TCTTGATTAGATTGCAGAAGCTGGCTGATCGTGTATACCCAGAGTCACAGTGCGGCTTTCGCTCAAAGAGGTCTACGATC
GACATGATCTTCTCTCTTAGGCAGCTTCAAGAAAAATGCAGAGAACAACAGATGCCGCTATACATCTCTTTCATTGACCT
GACCAAAGCGTTCGACCTAGTCAGTAGAGATGGACTCTTCAAGATCCTCCCAAAAATTGGATGCCCTCCAAAACTACTGA
GCCTAGTGACATCATTCCACGTGGATATGAAGGGGACAGTACAGTTCAACGGTAGTTCCTCGGAGCCATTCAGCATCAAT
AGCGGTGTCAAACAAGGCTGTGTCCTCGCCCCCACGCTGTTTGGTATCTTTTTTGCCATGCTCCTCAAACATGCATTTGG
TGCATCGACTGAAGGAATCTACCTACGTACCAGGTCAGATGGTAATCTGTTCAACCTCTCTCGCTTTAAAGCAAAAACTA
AAGTCCGCGATAGACTCATCCGGGACATGTTATTTGCCGACGATGCAGCAGTTGTCACCCACACCCAGGAAGAACTGCAA
ACGTTGATGAACCGCTTTTCAATGGCCTGTGAGGATTTTGGCTTGACTATTAGCCTAAAGAAAACAAACGTTCTAAGCCA
GGATACTTCCACAGCGCCAGCTATAGCCATCGACGACTACCAACTGGACGTCGTCCACCAGTTCACGTACCTGGGATCTA
CCATTACTGACAACCTTTCCTTGGATGTTGAGCTAGATAAGAGGATTGGAAAGGCTACATCCACTCTCGCTCGACTTTCA
AAAAGAGTTTGGACAAACCCCACACTGAAAACTAGTACCAAAATGGCMGTATACAACGCCTGCATAATCAGCACTTTGCT
GTACGGTAGCGAGTCGTGGACAACGTACTCCAGGCAGGAAAGAAGGCTCAACACCTTTCATCTGCGATGTCTGCGCCGCA
TCCTGGGCATTTCATGGCAGGACAAGGTGCCTAACACCGAAGTCCTGTCTCGGGCGAACCTTCCAAGCATGTTCACTATG
CTTCGACAGCGCAGGTTACGCTGGCTCGGGCATGTGCGTCGAATGGATGACGGACGTATTCCCAAGGACATCTTGTATGG
AGAATTGAGATCTGGGAAACGAAGCACTGGGCGCCCACAACTTCGATTCAAGGATGTCGTAAAAAGAGACATGAAGGCCC
TTGATATTGACGTGCGATCYTGGGAAGACCTAGCAGCAGATCGACCCAGATGGAGGTCCACACTACTTAGACAGATCAAG
TCAGGGGAAGAAAAGCTTGTGCATGCAGCAGAAAACAAACGCGCACAACGAAAGCAGCGCCTAAACCCCGAAAGATCAGA
AACCATTCACAGATGTGACTCTTGCGGAAAAGAATGTCTCTCCCGTATAGGACTTTTCAGCCACAAACGTTGCTGTCAGA
GAAAGACAAAATAGGATACAATATCCCATGGTCGTCTGCGACCGATGGAGGCCTAC
>RTE-Snek_1_Crotalus_horridus
AGAAACAYCCTACTAGGATTCATTACTSCACCTGCTGCTGGAAGTGAAAGAATTCTGTCCTTGCAGCTACACTCATCAGC
AGGATTGGTTACTCTTATTAGCGCATATGCACCAACATTATCATCTTCAGTAGAATCCAAAGACAAATTCTACGACGATC
TGGCTGCTATTATTAAGAAAATCCCTGAGAAAGAACCACTGTTTATCCTTGGCGACTTTAATGCCAGAGTTGGAGCTGAT
TATAGTTCTTGGCCCACTTGCCTAGGTCAGTTCAGCGTCGGGAAGATGAACAAAAATGGCCAATGCCTGCTGGAGTTCTG
CTGCTACTACAGTTTTTGTGTTAGCAATACATTCTTTAAAACAAAGCCTCAACACAGTGTCTCTTGGAGACACCCAAGAT
CGAAGCATTGGCACCAGCTCGACTTGATTCTTACCAGGCGCTCCAACCTTCCCAGTGTTACAATCACACGCAGCTATCAG
GGTGCTGATTGCGATACAGATCACTCCTTGGTGTGCAGCAAAATAAAACTGAAAATAAAGAGACTGCATCACTCGAAGAA
GGAAGGAAGACHACGTATCGATACTAGCAAGACCCGCAATCAGGGCAAAGTGGAGGAATTTGCACAAGCACTAAAGGAGA
CTCTCCCAGGCCCGGCTGAAGCAAATGCATCTGAACNTTGGGTATATTTCAAGAACGCTGTTTATAACACCGCYYTGTCA
ATATTTGGTAAAGAGAYCAGAAAGACAGCAGATTGGTTTGAAGCCCATTCGGAKGACCTGAYGCCAGCCATCRAGGAAAA
AAGGAGAGCTTTAATTGCATATAAAGCCTGTTCCAGTGAGCGCAACCTACGGGTTCTGCGAGCTGCACGTAGCAAAGTCC
AACAGACCGCCAGGAGATGTGCTAATGATTATTGGCTGCAGCTTTGCTCTCGGATCCAGATAGCAGCTGACACAGGCAAC
ATCAAGGGGATGTACGATGGCATTAAGCAGGCCTTAGGTCCAACACAGAAGAAATCTGCCCCTCTGAAGTCTGCCACAGG
CGAGGTTATCCGGGACCGAGCACAGCAGATGGCACGCTGGGTGCAGCACTACTCTGAGTTATATTCCAGAGAAAATGAGG
TAACTGAAGAAGCATTAAATAATATTGAGTGCCTGCCTGTCTTGGAGGAGCTTGACAGTGAACCAACTTTAGAAGAATTA
AACGCGGCCCTGGACTCCCTTGCCTCCGGCAAGGCACCCGGGAAAGATAACATCCCTGCCGAAATTCTGAAGTGCTGCAA
AGAGAGCATCCCCATTGAATTGCATGAAATCTTCTGCCTTTGTTGGAGGGAAGGTGGAGTACCACAGGACATGAAGGATG
CAAATATCGTCACACTGTATAAGAACAAAGGCGACAGGGGTGATTGTAACAACTATCGCGGCATCTCTCTTCTTAGTGTT
GTAGGGAAGCTGCTTGCCCGTGTCGTACTGAAGAGGCTCCAGGTGCTTGCAGAGAGAGTCTATCCAGAATCACAGTGTGG
ATTCCGAGCCAACAGGTCCACCATTGACATGGTATTTTCCCTTAGACAGTTGCAGGAGAAATGCAGGGAACAAAGACAGC
CACTTTTCGTAGCCTTCATAGATCTTACGAAGGCTTTTGACTTGGTTAGTAGGGACGGCTTATATAAAATTCTCCTCAAG
ATTGGATGTCCACCTCAGCTCCTCAACATCATCAGGTCCTTTCATGAGGATATGAAGGGCACTGTTGTTTTTGATGGCCT
AACATCAGATTCCTTTGACATTCGAAGTGGAGTGAAGCAGGGCTGCGTCCTCGCGCCAACTTTATTCGGGATCTTTTTTG
CTGTCATGCTGAAACACGCTTTTGGAACTGCAACAGAGGGTATCTATCTCCGGACCAGATCAGATGGAAAACTCTTTAAT
CTCTCTAGATTGAGAGCAAAGTCTAAAGTCCAGCTGAAATGCCTACGGGATTTCCTCTTCGCTGACGATGCTGCCGTTAC
TGCTCACTCTGCCGAAGATCTTCAACAACTTATGGACTGTTTTAGTAAGGCCTGCCAAGACTTTGGTCTAACAATCAGCC
TGAAAAAAACACAAGTCATGGGTCAGGATGTGGATCCACCTCCCTGTATTACAATCTCTGCACAGGAACTGGAGGTTGTC
CATGACTTTGTGTACCTCGGCTCAACTATCTCTGACACTCTCTCTTTAGATACTGAGCTGAATAAACGTATTGGTAAAGC
GGCCACCACATTTTCCAGACTTACAAAGAGAGTATGGCTTAATAAGAAGTTGACAGAACATACAAAGATCCAGGTCTATA
GAGCCTGCGTCTTGAGCACACTCTTGTACTGCAGTGAGTCTTGGACCCTTCATGTATGGCAGGAGAGAAAGCTGAACACC
TTTCATATGCGCTGTCTCCGACRTATTCTCGGCATCACCTGGCATGACAAAGTCCCAAATAGCGCAGTCCTGGAATGTGC
TGGAATCTCTAGCATGTATACACTATTGAAACAGCGACGTCTACGCTGGCTTGGGCATGTCGTGAGAATGGCTGATGGTC
GGATTCCGAAAGATCTCCTGTATGGAGAACTAGTGCAGGGAAAGYGCCCCAGAGGGAGACCTGAGCTGCGATATAAGGAT
ATCTGCAAGAGGGACCTAAAGGCCTTGGGAATGGACATTAACAGCTGGGAATCCTTGACCTCTGATCGTTCAGCCTGGAG
GCTAAAGACGCAGCATGGCCTTCTCCAATTTGAAGAGACACTTGTGCGGCAGGCTGAGGCAAAGAGGCAGTCCCGGAACC
AGCGAAATCTGGGGGCTGGACAGGGGACAGATTGTATCTGCCCTCAGTGTGGAAGGGACTGCCATTCTCGAATTGGCCTT
TTTAGCCACACCAGATGCTGCCTTAGGACCTCTTTCCAGAGCACGATACCATAGTCTCTCGAGACTGAAGGATGCCAA
>RTE-Snek_1_Cyprinus_carpio
CCTTCCAAAGGTACACCTAGAATCCTCTCTCTTCGCCTCCAAACCTTTACAGGTCCAGTAAACATCTTGAGCATTTACAC
TCCCACAGCTTGCTCTGAAACCAAGGCTAAGGATCAGTTTTACGAGGAGCTTGAGATCACTATCAGAGAGGATCCTGTAA
CTGAACGCCTATACATGCTCTGAGATTTCAATGCCAGCGTTGGAGCCAATTATGAATCCTGGCCCTGTAATATCGGCCAT
TTTGGTGTTGGCAACCTAAATGAAAATGGGCAGAGGCTGTTAGAGCTATGCTCATATTACGATCTATGCATAACCAACAT
ATTTTTCTCTACCAAGCCCCAGCATAAGGTATCTTGGAGACATCCCAGATCTAAACATTGGCACCAGCTTGACCTCATTA
TCACTCAAAGGTCCTCATTGAACAGTGTCCTCATGACTCGTAGCTATCATAGTGCTGACTGTGACACCGATCACTCCTTG
GCTGGCAGCAAAGTCTGCATTCAGCCAAAGCAAATCTACAGCTCAAAGCAGAGGGGACGCCTGCATATAATACAGCTCTG
ACATCAGTTCATGCTCATTGTGAGGATTTTGTCAATGCTATTGAAGAAGCCCTTAAAGACTGTCCAGCTAGCAATGTCGA
AGAAAGCTGGAAGCATATTCATGAAGTCATCTTTGGAAAGAGGGAAAGAAAGAGCCAAGACTGGTTCCAGGCGGGGTTTA
CTGTTCTCGATCTGGCTATCAGAGCAAAATGAGCAGTGCTGCTTAATTATAAGAAAGAGGCTTCAGTGAAAGCTCTTGCA
GCATTTAGGAAGGATAGAAATGACACCAAATGGATTGCTCGTAAATGTGCCAATGATTTCTGACTGAACATCTGCGAGAG
CATTCAACTCTCTGCTGACTGTGGCAACATCCACACAATGTATGAGGGAATTAAGAAGGCTTTTGGTCCAAGCATCATTA
AGGTATCACCCCTAAAGTCAATTTCGGGCGACATCATAACTGATCGTGGTGAGCAGTTGAAAAGATGTTCAGAGCATTAT
CGGGAACTTTACTCAAAAGAGACTGTAGTTACAGATGCAATGATTGAGAACATAAATCCGCTGCCAGTTATGGAAGTGCT
TGACGCTCCACCCTCTTTTGAGGAACTCAATAAGTCAACTGATTCTCTAGCTTGTGGTAAAGCTCCTGGAAGTGGTGGCT
TACCTCCAGAAGTCATTAAGGCTGGCAAGAAGAGYRCTCTCCTCAACTATCTCCATGAACTCCTKTTACAGTGCTGGGAG
GAAGRGACAGTGTCCCAAGACATGCRTRATGCAAACATCATCACACTTTATAAAAATAAAGGGGATARAAAGGATTGCAA
TAACTATCGTTGGATATCACTTTTGAGTGCTGTTGGGAAGGCCTTTGCCCGGGTAGTTCTCAACAGGTTGCAGTCACTTG
CAGAACACATGTATCCTGAAGCACAGTGTGGATTTAGAGCAGGAAGATCAACAACTGATATGATCTTCTCATTAAGGCAA
CTGCAGGAGAAGTGCCGTGAGCAGAGGAGACCACTCTACATTGCCTTCATTGATTTGACAAAGGCTTTTGATTCGGTTAG
CGGGCATGGCTTTTTTGCAGTACTTCAGAGGATTGGGTGTCCACCTAAGCTCCTGAGGATGATTGTATCCTTCCACGAAG
ATATGCAGGGTACTGTCCAATATGATGACTCATATTCTGACCCCTTCCCAATTCGAAGTGATGTCAAACAAGGATTTGTT
CTAGCACCAACACTCTCTGGTATTTTCTTCTCTCTGGTGTTATATTGTGCCTTCAACCAGTCAGAAGAGGGCATATACAT
TCACACCAGAAGCGATGGGAATCTGTTCAACCTCATGTGTCTCAGAGCCAAGACTAAGGTACAGAGAGTGCTGATCAGAG
AACTGGCTTTTTGCAGACGATGCTGTCCTGGTAGCACATGATGAAAAAGTGTTATGTCTAATCAGCTGCTTTTCACGTGC
TAGCAGAGATTTTGGACTCGTTATCAACTCTCTCAAAACTAACATACAAGGACAAGATGTCAGCTGTGCCCCTAGTATTT
TAATTGAGGATCACACCATTCAGGTGGTGGGAAATTATATCTATATTGGCTCCGCCATCTTCAATAATCTTTCTCTTGAC
GTTGAGCTGAACTCAACGATTGGAAAGGCAACAGCAGCAATGGCCCGTCTGGCAAAGAGGGTCTGGGATAACTCCATGCT
GACAATCAACACCAGAATGAAGGTGTATCAAGCCTGTGTACTGAATACGCTGCTTTATAGCAGCGAAACATGGATTGTAT
ATTCTCACCAAGAACACAGACTCACTGCCTTCCATCTTC
>RTE-Snek_1_Danio_rerio
GACGGTGGGAGGGATCTTCGGGTCCCACTGGACAGTCACCGCCCGCCTCAAGCTGGGCAGCCCCCAGTCAATTAGGTACT
GCCCCGCCACAGTCTGCTTTCCTCATTGGGTGCATGGGGAATAGGAGCATTTCGAACAGCAGACTGCAACCATCGCACCA
GACAATAAAATAACACAGAGAAAGAGACCAGCTCTAAAACTGGGATGCTGGAATGTCCGTACAATGCTTACGGGCCTCTC
CGAGGACTTACGGGGCATTGACGACTCACGAAAAACAGCTGTCATTAACAACGAACTACTGAGGCTAAACGTAGACATCG
CTGCTCTACAGGAAACACGACTAGCAGACTCAGGAACTCTAAAAGAAAAAGACTACACCTTCTACTGGCAGGGAAGGGCC
CCAGACGAGCCCAGACAGCATGGCGTGGCTTTTGCTGTGAAGAACAACTTACTGAGCATGGTAGAACCAGGCAGAAATGG
TACAGAACGACTTCTTACCCTCCGCCTCAACACCACCACAGGCCCTCTCACTCTTGTCAGCGTGTACGCTCCAACTCTGA
ACGCAACACTGGAAACTAAAGATAAGTTTTATGGGAACCTAACATCTGTCATTAACAACATCCCTGATAAGGAACAACTC
GTACTTCTGGGCGATTTCAATGCCAGAGTGGGTGCAAACCACGAATCATGGCCCTCGTGCCTAGGCAAATTTGGCATTGG
AAAAATGAACGAGAACGGCCAACGCCTGCTCGAGCTTTGCGCTTTTCACAACCTGTGCATCGCCAACTCATACTTCCAGA
CCAAGCCCCAGCATAAAGTCTCCTGGCGGCATCCGCGGTCAAAACACTGGCACCAGCTGGACCTCATCTTAGTTCGCCGC
TCAGCTATCAACTGCGTCCTGCACGTACGCTCTTATCACAGTGCTGATTGCGACACAGACCACTCCTTAGTGTGCTGCAA
GATCAGGTTAAACCCAAAAAGGTTTCACCGTTTAAGGAAACAAGGGAATCCTCGCATCAACGTCAGCAGGATGTCGCAGC
CTGATCTGACGCAGAAATTTGCAGAAACCCTTGTGAAAGAACTTGACACCGCACAGACAGGTGATTCTGCCCTGGAAATG
TGGGAATCACTACGAAACACAATGCAACGCACTGCCCTGGCAACTTTTGGAAAGAGGACCACAAAGACGCATGACTGGTT
TGAAGCAAAGGCCTCTACGATGATCCCATGCATAGAAGCCAAGCGTGCGGCCCTGACAGAATACAAGCGGTCACCAACTC
AGAAGAACCTTCAAATTCTCAGATCAACTAGGAGCAAGGCTCAACACATTGCCAGATATTGCGCAAACGAGTATTGGCAA
GAGCTCAGCAACGACATCCAGAAAGCAGCCATAGCGGGGAACATAAGAGGCATGTACGACGGCATTAAGAAAGCGCTAGG
CCCCACCCAGTGCAAAACGGCACCCCTTAAGTCATCTACTGGGGAAATAATCTCCGACAAGCAACAACAGATGGAGAGAT
GGGTGGAACACTACTCCGACCTCTACTCTAGACAGAACACGGTGTCCTCCGCAGCACTAGACGTCATTAAATGCCTGCCA
ACCATGGAAGAACTTGACGAGGAGCCAACAGCAGAAGAGCTCAGAAAGGCTATCGATAAACTGGCCTCAGGCAAAGCCCC
TGGCAGCGACGGGATTCCTCCAGACTTGCTGAAACAGTGCAAGGATTCCCTACTGCACCCTCTTCACAAAGCCCTCTGTC
AGTGTTGGAAAGAAGGGGCCGTACCGCAGGATATGAGGGATGCTAAGATCATCACCCTCTACAAAAATAAGGGTGAGAGA
AGTGATTGCAACAACTACAGAGGCATCTCCCTTCTTAGCATCGTTGGAAAAGTATTTGCTAAGGTCATCTTGGCCCGACT
GCAGAAGCTGGCTGAACGTGTTTACCCGGAGTCACAGTGTGGTTTTCGCGCCGAACGGTCAACGGTAGACATGATTTTCT
CCCTCAGACAACTGCAGGAGAAGTGTAGAGAACAGCAGATGCCCCTATACATCTCCTTTATTGACCTCACCAAAGCCTTT
GACCTGGTCAGTAGAGACGGACTTTTTAAAATCCTCCCCAAGATTGGCTGCCCACCAAAACTGCAGAGTTTGATTGAATC
TTTCCACACAGATATGAAGGGAACAATCCAGTTCAACGGCAGTTGCTCTGAGCCTTTCAGTATAAGCAGTGGCGTCAAGC
AAGGCTGCGTTCTTGCCCCCACACTGTTCGGAATTTTCTTTGCCCTGCTCCTAAGGCATGCCTTTGGTTCAGCAACGGAA
GGAATCTACCTCCGCACCAGGTCAGATGGCAAGCTATTTAATCTTTCTCGCCTGAAAGCCAAGACAAAGGTACGCGAGAC
ACTGATTAGAGACATGCTTTTTGCTGACGACGCTGCAGTCACCACACACACCCAGGAAGAACTACAGTCGCTGATGACCC
GTTTTTCCATGGCCTGCAAAGACTTTGGGCTGACCATCAGTTTGAAAAAAACAAATGTCTTGAGCCAGGACACTGCCACT
CCACCAACCATCACAGTAGATGATTACCAGCTCGATGTCGTCCACCAGTTCACGTACTTGGGCTCCACCATCACCGATAA
CCTCTCCCTGGATGCTGAACTTGACAGGAGGATCGGGAAGGCAGCCTCTACTCTAGCCCGCCTGACAACCCGAGTGTGGA
CAAACCATAGGCTGACAACTGCAACAAAGATGGCAGTGTACAATGCTTGCGTCATCAGCACTCTGCTGTATGGGAGTGAG
ACATGGACCACCTATGCAAGACAGGAGAGGAGACTGAACACCTTCCACCTAAGAGGTCTGCGTCGCATTCTGGGCATTAC
CTGGCAGGACAAAGTCTCCAACGTCAAAGTCTTGACTCGAGCCGGCCTTCCCAGCATGTATACCATGCTCCGACAACGTC
GCCTGCGCTGGCTTGGCCATGTGTGCCGTATGGAGGATGGGAGAATCCCAAAGGATATCCTTTACGGAGAACTC
>RTE-Snek_1_Danionella_translucida
ACCTTTTACAGCACTAGCAAAATATTACAATCATTTTGCAGAAGTTATAGAAATATGACATATTTTTTCTGCAAATATTA
CAGTAGTCCTGCTAATACTATGGATTTCCTGCAGAACATTGCAGTAGTCCTTCTGATATTACATTAGTACTACAAATATT
GGCAGAGCTGTATGCCACCGGCGCTTCCCCAGGTTGTGTATTGGGGGATACCTCTTCGGAGGTTTGTTGCGAATAAGTCT
TACAAAGACAAAGCAACCGCGGACAATCAGCGGCAGCATTACCAGGGCACGGTGGGTTCAGAAGTGGTCACTCTGTCCCT
TAAAAAAATACCGCAAATGCCCAATGACGGTGCTGTGTCAAGGCCAATGTGACTGGCCATAGAGTCACTGACCTCCCACC
TAACTTTTAGGTGGGGTTTAGGAGAAGGAAAACTCTGATTCCAAACCTCCGCTGCCTTGCAGCATAACCTCTTATGGTAA
AGGCTAAGGGAGTAAACCCTGAAAGAAAATCCGGAGCTGGAGTCCCGAAGGCGGTTTTGATTTTTTAACGTCAATACCGG
CAACTCCTGCGGCGCAGCTGAAACCAAGTTGTATCGACTYRGTCTTTCCCTTGGATYCTTCAGCTGCGAAGAGAGGRGGG
GACTGCAGCATGGGCAACTGCTGGCTCTCCATATCACCTGCCCAGGCTTTGTAGCTCAACTGGAGAGGACACTCCAGYRT
CATCGCAAGATGTCGACACAACACGGAAGGAGGCAGTTACCGGTTATAAGCTCATCCGATTGGCGAGGGAAACGAGTGCC
NGGGGTCTCCTTCNACGGTGGNAGAGGTCATCGNGCCTCATTGGACAGCTANCGCCCGCCTTAAGCTGGGCAGCCCCCAG
CCAGTTAGGTGCTGTTCCGCCATGGCTTACCTGNNNCANNNNNACNAAGCCTCCAGCTCTTNGTCTTGCTAGCTGGAACG
TCAGAACCATGTGTCCCGGATTCACTACAGACCTTCAGCAGATACANGANGCACGGAAGACTGCCNTCATTGACCGGGAG
CTCGCTCGACTAAAGGTCGACATTGCCGCCCTACAAGAGACCCGACTGGCTGACAATGGCACCATCAGANAAGCCAACTA
CACCTTCTACTGGCAAGGGAAGTCTCTGGACCAACCATGACAGCACRGTGTTGGCTTCACAGTGAGAAACACACTTGTCA
GTTCCACGGAGCCCCCTACAGCAGGCACAGAGAGATTACTCAACCTCCGGCTGTCAACGTCTTCTGGACCAGTTAATATT
CTCAGTGTGTATGCCCCAACCCTCAGCTCCACTGCCGAAGAGAAAGATCTGTTCTATCAGACCTTAGATGAAGCGTTATC
CAGAATCCCCTGCACWGAAGGACTTTACCTTCTTGGGGACTTCAACGCAAGAGTAGGAGCTGACCACGAGGCTTGGCCCA
CCTGCCTTGGAAACTTTGGGAGAGGAAAGATAAACGAAAATGGCCAAAGACTGCTTGAGCTTTCTTGCCACCATGATCTG
TGTGTGACCAACACCTTTTTCAACTGCAAAAAGGTCCACCAGGTGTCTTGGAAACACCTTCGCTCACAGGACTGGCACCA
ACTTGACCTTGTTATAACCAGAAGAGCAGATATTGGCAATGTCCTTCTCACCCGCAGTTACCATAGTGCAGACTGTGATA
CGGACCATGCCCTTGTGGCAAGCAAGGTACGCATGATGCCGAAGAAGTTACACCACTCAAAGAAGAATGGTCGKCCACGC
ATCAACACCTACTGCACCAGCAACCCAGAGAGAACCCAGAAGTTCATCAGCAGGCTGGAAGATGCTCTTAACGAGAGAGG
GACCGCAGATAACACCATCGACTCTAAGTGGCCACATCTCCGCGACGCCATGTACAATTCCRCCATTACGGCCTACRGGA
AGAAAGAGCGAAAGCACGCCGACTGGTACGAGGCCCATTGGGATGAAATGGAACCTGTGATTGAGGCTAAGAGGAAAGCC
CTACTTGCTTACAAGGCCAAGCCCACCCCCAGTAAGCTACAAGCACTGCGGACTGCCAGGAGCAAAGCCCAACAGACCGC
CTGCCACTGTGCTAACACCTACTGGCTGAACCTCTGTAGCAGCATCCAGACAGCTGCCGATACAGGCAACGTAAGARGAA
TGTACGAAGGAATCAAAAAGGCAACTGGCCCAACCCCATCCAAGACCGCCCCACTCAGGTCCAAGACAGGCGAGCTCATC
ACTGACCAAGACAAGCAGATGAAACYGTGGACTRAGCATTATCTTGAGCTATACGCAACATTAAACACCGTAACAACTAC
TGCTCTGAACGCCATACCAGATCTGCCAGTCATGGAAGAACTAGACACCCCGCCCACTGTGGAAGAACTTAGCAAAGCCA
TAGACTGTCTCGTCTGTAGGAAGGCACCTGGAAGTGACGGAATCCCTCCAGAGGTCTTGAGGGGTGGGAAACCAGTCCTG
CTACGGCCGCTCCATGACCTCCTCTGTCTCTGTTGGGAACAAGGTTACGTCCCGCAGGACATGAGGGATGCCAACATCAT
CACCTTGTATAAGAACAAAGGTGACCGGAGCGACTGCAACAACTACCGGGGCATCTCCCTCCTCAGCGTCGTTGGTAAGG
TGTTTGCTCGTGTCGCTCTCTTCCGCCTACATGCTCTCGCTTCCMGCGTCTACCCAGAGTCCCAATGTGGCTTCAGGGCT
GGTCGATCAACAGCGGACATGATTTTCTCTCTACGCCAGCTGCAGGAGAAGTGTCAGGAGCAACACATGCCACTCTACGT
TGCCTTCATAGATCTCACAAAGGCGTTCGATTTGGTCAGTCGAAGTGGACTCTTCAACTTGCTACAGAAGATTGGCTGTC
CCCCACACCTGCTCGCAGTGATCATGTCCTTCCACGACAACATGCATAGCACGGTTCGCTACAACGGTGTAACCTCCAAG
GCCTTCCCAATCAGCAGCGGGGTAAAGCAGGGCTGTGTTCTTGCGCCTACACTGTTTGGGATCTTCTTCTCCATGCTCCT
CCAATACGCCTTCAAGGACTGCAGCGAGGGCGTCTACATCCACACCAGGTCCGATGGCAGGCTCTTCACCATTGCCCGAC
TCCGTGCCAAGACCAAAGTCACAAAGGTACTCATCNGNGAGTTGGTTTGACATCGCACACNGAGGTCGGACTTCAGCANC
TTGTTACCTGCCTNGCTCATGCATGCAAGGAGTTTGGACTAACCATCAGTCTGAGGAAGACCAGCGTCATGGCTCAGGGC
ACAGAGTCTCCTCCAAATATCGTCATTGATGGATGCACCCTGAAGGTTGTTGAGAACTTCACTTACCTCGGATCCAATGT
CTCCAGCTCACTGTCCATCGACTCTGAGATCAACAGCAGGATAGCCAAGGCGGCCGCAGTCATGGCCAAACTGAAGCAGC
GAGTGTGGAACAACTCTAGCCTCACCGTGAGGATGAAAATGCTTGTCTACCAAGCCTGCGTACTTAGCACTCTCCTCTAT
GGCAGTGAGACATGGACCACCTACGCCAGGCACGAAAGGAACCTCAACACCTTTCACTTGAGGTGCCTGCGGCGCATACT
GCAAATCCAGTGGCAGGATATGGTACCCAACACTGAGGTGCTGGAGCGCGCCAATATGACCAGCCTACATGCAGTTCTCA
GGGAGAGACATCTCAGGTGGCTCAGCCACRTCAGGAGAATGGACACAGGTCGCATTCCCAAGGACCTCCTCTACGGCGAG
CGGGATGAGGGTCAAAGGACAACAGGGCGTCCGAAACTGCGGTTTAAAGATATCTGCAAGAAGGACATGAAGTTGTGTTC
CATCAACTCCAACACATGGGAAAGTGAAGCCGACGACAGACATGCATAAAGGCTCGCAGTCAGGCAGGGTAAAGCATTTG
CAGACACTGAGAGGAACGATAATGCTTTTCAAAGAAGATCCAGGCGGAAGCAGCGGCAACAGCAGCCACAACAGGCATCC
GCTTTCGTTTGTATC
>RTE-Snek_1_Dendronephthya_gigantea
GACGGTGGGAGGCATTTTCGGATGCCATTGGACAGCTATCGCCCGCCTCAAGCTGGGCAGCCCCCAGCCAATAAGGTGCT
GTCCCGCCACGGTCTGCTTGCCCCATTGGGTGCATGGGGATTAGGAGAAATCTGAACGGTAGACTGCAAATCTCGCACCA
GGCATAACAAAACAAAGAAAAATACCAGCTCTAAAACTGGGAAGCTGGAACGTACGAACTATGATGACCGGCCTCGCAGA
AAACCTCAAACACATCAGCGACGCCAGGAAGACCGCCGTCATCAACGACGAGCTGAAGAGACTGAACGTAGACATCGCTA
CCCTGCAGGAAACACGACTGGCTGACTCGGGCACACTGAGAGAGAAAGACTATACGTTCTTCTGGCAGGGAAAGGGCTCC
AACGAGCCCAGGGAGTACGGAGTGGGCTTTGCAGTTAGGAATACATTGCTGAAGATGGTTGAACCAGGCAGCAATGGCTC
TGCGCGACTCCTGACTCTCCGCCTTAACACCACTGAAGGCCCTGTCACTCTCGTCAGTGTCTACGCCCCAACGCTGGCCG
CCACCCCAGAAGCCAAGGATGAGTTCTATGAGAACCTAGCAGCCACTGTCAGGAATATCCCCAGCACAGAACAACTAGTT
CTGCTTGGCGACTTCAACGCCAGAGTGGGCGCCGATCATGACTCCTGGCCGTCCTGCCTCGGTGAATTTGGTGTGGGCAA
GATGAATGAAAACGGACAGCGTCTACTGGAGTTCTGCACGTACTACAACTTGTGCATTACCAACTCCTACTTCCAGACCA
AGCCACAACACAAAGTTTCCTGGCGCCACCCGCGTTCCAAACACTGGCACCAGCTGGACATGATCCTGACCAGACGCACC
TCCCTGAAGAACGTGCTATTGACCCGTTCCTACCAGAGTGCGGATTGTGACACAGACCACTCACTGGTGTGTTGCAAGTT
CAGGATGCAGCCAAAGAAATTCCACCGCGCCAGACAGCAAGGAAAGGCACGCATTGACACCAGCAAGATGGCCCAACCAG
AACTTGTGGAGCAGTTCGCCGCCGCCTTTGAGAAGGAGCTTGGCACCTTGGGGCACGAGGAATCTGCAACGAAGAGGTGG
GAGGARCTGCGAAACACCATACACCACACAGCCTTGACTACCTTTGGGAAGAAAACCACCAAGTCGCATGATTGGTTCGA
AGCCAAGACGACTGAGATGACCCCTGTCATCGAAGCCAAGCGCGCTGCTCTCGCCGAGTACAAGCGGACCCCAAACGAGA
GGAACCTCCAGATCCTCAGAGCTGCAAGGAGCAAAGTCCAGCAGACGGCACGGCGCTGCGCCAACGAGTACTGGATGCAG
CTAAGTGAAGACATTCAGACTGCCGCCATCACTGGGAACATCAGAGGGATGTACGATGGCATCAAGAAGGCACTGGGCCC
AGTTCAGAGCAAGACGGCACCCCTCAAATCCTCCACTGGGGAAACCATCACAGACAAGGGCCAGCAGATGGAGAGATGGG
TGGAACACTACTCCGACCTCTACTCCAGACAGAACACAGTGTCCCCCTTAGCTCTTGATGCTATCGAGTGCCTACCGACC
ATGAACGTGCTCGACGCGGAGCCAACCTTGGATGAGCTCAATAAGGCCATTGACAGCCTGGCCGCAGGAAAAGCTCCAGG
CAGTGACGGTATACCACCCGACCTGATCAAGCACTGCAAGACTACCCTATTGCGTCCACTGCACGAAGTCCTCTGCCAGT
GCTGGAAGGAAGGTGCTGTACCTCAAGACATGAGGGATGCCAAGATCATCACCCTCTACAAAAACAAGGGCGAAAGAAGC
GACTGTAACAATTACAGGGGGATCTCTCTCCTCAGCATAGTTGGCAAGGTGTACGCGCGCGTCATCCTCGTTCGCTTACA
GAAACTCGCCGAACGCGTCTACCCTGAGTCCCAGTGTGGCTTTCGCGCCAACAGATCAACGGTAGACATGATTTTCTCCC
TCCGCCAACTCCAGGAGAAATGCAGAGAACAGAACATGCCGCTGTATGTTGCCTTCATTGACCTGACGAAGGCTTTCGAC
TTGGTCAGCAGAGAAGGCCTATTCGCGATCCTGCCAAAGATAGGATGCCCCCCAAAGCTGCAGAGCCTCGTCGAATCCTT
CCACACTGATATGAAGGGAACTGTACAGTACGACGGCAGTATCTCGGAGCCATTCGACATACGCAGCGGCGTCAAACAAG
GCTGCGTCCTCGCCCCGACTCTCTTCGGGATCTTCTTTGCATTGCTCCTGAAGCACGCCTTCGGCTCATCAACAGAGGGG
ATCTACCTACACACCAGATCCGACGGCAAGCTGTTCAACCTTGCCCGCCTCAAAGCCAAAACCAAAGTACGAGAGGCCCT
GATCCGCGACATGCTGTTTGCCGACGATGCTGCAGTCGCAACACACACACAGCAGGAGCTCCAGACCCTGATGGACCGCT
TTTCCCAGGCCTGCAAGGACTTCGGGCTTACTATTAGTCTAAAGAAGACCAAMGTACTGGGACAGAGCGTGGAAGTGCCA
CCATCTATCACCATCGACGACTACGAGCTGGAAGTCGTGAACGAATTCACATACCTGGGGTCCACGATCAGCAGCAACCT
CTCACTGGACACAGAACTGGACAAAAGAATTGGGAAGGCAGCAACAACACTCGCTCGCCTCACCACACGAGTGTGGGAGA
ACTCCAAACTTTCCATCAAGACCAGGATGGCAGTGTACAATGCCTGTGTCCTCAGTACACTACTGTACGGGAGTGAGACG
TGGACGACCTACGCCAAACAAGAAAGAAGACTGAACGCCTTCCACCTGAGGTGCGTCCGCCGCATACTGGGCATTTCGTG
GCAGGACAAAGTGCCCAACACCGAAGTCTTGTCTCGCGCCGGCCTTCCAACCATGTTTACCTTGCTCAGACAACGAAGGC
TCCGCTGGCTGGGCCATGTTCACCGCATGGAGGACGGCCGTATCCCCAAAGACATCCTCTACGGAGAACTGGCGAGTGGC
AAGAGAGGCACTGGCCGCCCACAGCTGCGCTATAGAGATGTCTGCAAGAGGGACATGAAAGCT
>RTE-Snek_1_Emydocephalus_ijimae
RACTGCAGATGGACATTGTCRCTMTTCAAGAGACAAGGCTGTCAGACYCRGGATCTGTTAAGGAGAGAAACTTCTTGTTC
TTCTGGCAGGGAAAACCATCAAATGAGACTAGGGAATATGGGGTTGGCTTTGCGGTCAGAAACACCCTATTAGGATTCAT
TATTCCAACTGCTGCAGGAANTGAAAGAATCCTGTCCTTGCAGCTCCATTCATCAGCAGGGCTGGTTACTCTTATTAGTG
CATATGCACCANTATCATCTTCAGTAGAATCTAAAGAYGAATTCTACAAYGATCTGGCTGCCACTATTAAGAAAATCCCT
GAGAAAGAACCATTGTTTATCCTTGGYGATTTTAATGYCAGAGTTGGAGCTGACCATAGTTCTTGGCCCACTTGTTTAGG
TCAGTTCRGCATTGGGAAGATGAAYGAAAATGGCCAATGCCTGCTGGAGTTTTGCTGCTACTATRGTTTTTGCATTAGCA
ATACATTCTTTAATACAAAGCCTCAACACAGAGTCTCCTGGAGACATCCAAGATTGAAGCATTGGCACCAGCTCGACTTG
ATTCTCACCAGGNRCNCCAGCCTTCCCAGTATTACGATCACATGCAGCTATCAGGGCGCTGATTGTGATACAGACCACTC
CTTGGTGTGCAGCAGAATAAAACTGCAAACAAAGAGATTGCATCACTCGAAGAAGGAAGGAAGACCATGAATCGACATCA
GCAAGACCCACAATCAGGACAGAGTGGAGGAATTTGCTCAAGCACTCAAGGAAACTCTCCCAGGCCCAGCTGAAACAAAT
GCATCTGAATGATGGGAACATTTCAAGAATGCTGTTTATAACACCRCCTTGTTAGTATTTGGTAAGGAGACCAGAAAGAC
AGCAGATTGGTTTGAAGCCCACTTGGAGGAGCTGACRCCAGCCATBGAGGAAAAGAGGAGAGCTTTAATTGCATATAAAG
CCTGTTCCAGTGAGNGTAACCTACAGGTTCTGYGAGNTGCTTGTAGTAAAGCCCAACAGACCRCCAGGAGATGTGCTAAT
GATTACTGGCTGCAGCTTTGCTCTCGGATCCAGATAGCAGCTGACACAGGCAACATCAAGGGGATGTATGATGGCATCAA
GCAGGCCTTAGGTCCAATACAGAAGAAATCTGCCCCCCTGAAGTCAGCTACAGGTGAGGTCATCCAGGACYGAGCACAGC
AGATGGTACGCTGGGTGCAGCACTACTCTGAGTTATATTCCAGAGAAAATGTTGTAACTGAAGAAGNATTAAATAACATT
GAGTGCCTGCCTGTCTTGGAGGAGCTTGACAGTGAACCAACTNTAGAAGAACTNAAYGGGGCCCTGGATTCCCTTGCCTC
TGGCAAGGCACCCRGGAAAGATAACATCCCTGCTGAAGTTCTGAAGTGCTGCAAAGAGATCATCCCCACTGAACTGCATG
AAATCTTCTGTCTTTGTTGGAGGGAAGGTGGAGTACCGCAGGACATGAAGGATGCAAATATCATCACACTGTATAAGAAC
AAAGGCGACAGGGGTGACTGTAACAACTACCACGGCATCTCTCTTCTTAGTGTTGTAGGGAAGCTGCTTGCCYGTGTCAT
ACTGAAGAGGCTCCAGGTGCTTGCAGAGAGAGTCTATCCAGAATCACAGTGCGGATTCCAAGCCAACAGGTCCACTACTG
AYATGGTATTTTCCCTTAGACAGTTGCAGGAGAAGTGCAGGGAACAAAGACAGCCACTTTTTGTAGCCTTCATAGATCTT
AYGAAGGCTTTTGACTTGGTTAGTAGGGATGGCCTTTATAAAATCCTCCCCAAGATTGGATGTCCACCTCAGCTCCTCAA
CATCATCAGGTCCTTTCATGAGGAAATGAAGGGCACRGTAGTTTTTGATGGCTTAACATCAGATTCCTTTGACATTCGAA
GTGGAGTGAAGCAGGGCTGTGTCCTCGCGCCAACTYTATTTGGGATCTTTTTTGCTGTCATGCTGAAACACGCTTTTGGA
ACTGCAACAGAGGGTATTTATCTCTGGACCAGATCAGACRGAAAACTCTTTAATCTCTCTAGATTGAGAGCAAAGACCAA
AGTCCAGCTGACATGCTTGCGGGATTTTCTCTTCGCTGACGATGCTGCMGTTACTGCTCACTCTGCYGAAGACCTTCAAC
AACTTATGGATCATTTTAGCAAGGCCTGCCAAGATTTTGGACTAACAATCAGCCTGAAAAAAACACAAGTCATGGGTCAG
GACRTGGATTCACCTCCCTGTATTACAATCTCTGCACAAGAACTGGAGGTCATCCATGACTTTGTGTACCTTGGCTCAAC
TATCTCCAACACTCTCTCTTTAGACACTGAGCTGAATAAACGTATTGGTAAAGCGGCCACCACATTTTCCAGACTTACAA
AGAGAGTATGGCTTAATAAGAAGCTGATGGAACATACAAAGATTCAGGTCTATAGAGCCTGTGTCTTGAGCACACTCTTG
TACTGCAGCGAGTCTTGGACCCTTTATGCATGGCAGGAGAGAAAGTTGAACACCTTTCATATGCGCTGTCTCTGACGTAT
TCTTGGCATCACCTGGCATGACAAAGTTCCAAATAGCGCAGTCTTGGAACGTGCTGGAATTTCTAGCATGTATATACTAT
TGAAACAGCGATGTCTATGCTGGCTTGGGCATGTYGTGAGGATGGCTGATGGKCGGATTCCGAAAGACCTCCTGTATGGA
GAATTAGTGCAGGGAAAGCGCCCTAGAGGGAGACCACAGCTGCGATATAAGGATATCTGCAAGAGGGATCTAAAGGCCTT
GGGAATGGACATCAACAGCTGGGAAACCTTGACCTCTGATCRTTCAGCTTGGAGGCTAAAGATGCAGCATGGCCTTCTTC
AATTTGAAGAGACACTCRTTCGGCAGGCTGAGGCAAAGAGGCAGTCCCGGAACCAGCGAAATCYGGGGGCTGGACAGGAG
ACAGACTGTATCTGTCCTCAGTGTGGAAGGGATTGCCACTCTCAAATTGGCCTTTTTAGCCACACTAGATGCTGTTTTAG
GACCTCTTTTCAGAGCACGATACCATAGTCTCTTGAGACTGAAGGATGCCAAT
>RTE-Snek_1_Exaiptasia_pallida
CTGAAAAGACTGCAGGTACTTGCTGACAGGGTGTATCCGGAATCTCAGTGTGGATTCAGGAAGGACAGATCTACCATTGA
CATGGTATTCTCTCTCAGGCAGCTACAAGAAAAATGTCGTGAACAGTGTCTACCAMTCTATGTTGCCTTCATAGACCTGA
CAAAAGCATTTGACCTTGTCAGCCGTGATGGCCTGTTTAAGATCCTTGCAAAGATTGGCTGTCCACCTAYYTTACTCAGC
GTTATTAAGTCCTTCCATGATGATATGAAAGGCACAGTGGTTTTCGATGGATCAACATCCAATCCCTTCGAAATACGCAG
TGGTGTTAAGCAAGCCTGCGTCCTTGCTCCTACTCTCTTTGGGATCTTCTTTTCCATCTTGCTGAAGCAGGCATTCGGCT
CTTCCACTGAAGGTATTTACCTCCGTACCCGGTCTGACGGGAATCTTTTCAATCTCTCCAGACTAAGAGCCAAAACCAAG
ATTCGTATGGTATGCCTACGAGACTTTCTCTTCGCTGATGATGCTGCCATCACAACCCACTCAGCTAGTGATCTACAAAG
GCTTATCGATAAATTCAGCTCAGCCTGCACAGATTTTGGCCTCACTATTAGTCTGAAGAAAACCCAAGTCATGGGACAAA
ATACAGACTCTCAGCCAAACATTCMAATTGCCGACTACACACTTGAGGTTGTCCATKACTTTGTCTACCTGGGCTCTACT
ATCTCTGATACTCTTTCCCTTGACACAGAGATCTATCGACGCATTGGAAAAGCGGCCACCACTATGTCCCGACTTACCAA
AAGGGTATGGAGAAACAGAAAGTTAACTGAGCACACYAAGATWCAAGTGTACAAAGCATGTGTGATGAGCACMCTCCTAT
ATGGGAGTGAGTCATGGACTTTACACTCTTATCAAGAACGAAGGATAAACAACTTCCACATGCGTTGCCTCAGGCGCATT
CTTGGAATCACCTSGCAGGACAAAGTGTCAAATAACATCGTCCTGGARAGAGCTAGTATCTTAAGTATTTTTGCCTTTTT
AAAGCWTAGACGTATRCGTTGGATTGGRCATATGATACGTATGGACGATGGGAGAATCCCAAAAGACATTCTCTACGGAG
AGCTCATCGAGGGAAAACGTCCAATTGGCAGACCAAAGCTACGATTCAAAGATATTTGCAAGCGTGACTTAAAATCACTC
CGCATCGACCTAGRCAAATGGGAATCCATCGCTGCWGATCGAACATGCTGRAAGCACTCAGTGAACGAGGCCATCTCGCA
CTTCGAGACTTCTCTCAGACAGCAGCGTGATGAGAAAAGACTGCAAAGAAAACACCGCAGCAAGATAACTCAACCATCTT
CATCTAACTTCATCTGCCCCAAATGTCAAAAGGACTGCCATGCCTTCRTTGGCCTAACAAGCCAYACGAAACACTGTTTC
TAGTGTACAGCCAARGTCATTCGTGACTG
>RTE-Snek_1_Haliotis_rubra
ACGGTGGGAGGAATCCTCGGACTCCATTGGGCAGTTACCGCCCGCCTCAACCCGGACAGCCCCCGGGCAGTTAGGTACTA
CCCCGCCACAACCAGCTTGCTTCACTGGGTGTGTGGAGCTCAGGCCAAAATCGACAGGCAGGTTGTATAACCAAACACCA
GGCAACAATCAAAAGATCAAGAAACCACCAGCCCTGCGGCTGGCAACCTGGAACGTCAGAACAATGTGTCCTGGCCTCTC
TGACGACCTCCAGCAAGTGGACGATACCAGGAAAACYGCCATCATCGACCGCGAGCTATCCAARCTCAACATTGACATCG
CCGCCCTCCAGGAGACACGCCTCTCTTCCAGTGGCAGTCTCAAGGAGAAGGGCTACACGATCTTCTGGCCAGGACTGGAG
CCAGAGGAGCGCCGACTTCACGGGGTCGGCTTCGCAGTCCGCAACCTGCTCCTACCATCAGTAGAGCCTCATTCTCAAGG
GACCGCGCGCATCCTCTCACTCCGCCTCACGACCTCCTCGGGACCCACAAACATCTTTAGCATCTACGCCCCCACACTCT
ACTCCAAAGCTGAGGCCAAAGATGCGTTCTACAACGAGCTTGAGGCCAGGGTCAGGGAGATTCCACCAAAAGAAGACCTG
ATCCTGCTCGGAGACTTCAATGCCCAGGTTGGCGCAGACTACACGCTGCATTGGTCACTTTGGCGTTGGCAGGCTCAACG
AGAACGGACAGCGGCTACTTGAGCTCTGCTCCTACCATAACCTGTGTATCACCAACACCTCCTTTCCCACCAAGCCCCAC
CACAGAGTGTCTTGGAGGCACCCCAGATCCAAACACTGGCACGAACTGGACTTCGTCATCACCAGGAGATCCATGCTCAA
CCACGTGCTTGTCACTCGCACTTACCATAGTGCCAACTGCGACACTGATCACTCCCTGGTCAGCAGCAAGGTGCGCCTCC
GCCCCAGACGAATCCAACGCTCCAAGCAAAAGGGCCGCCCTCGCATCGACACTGCCAGAACACTGATGCCAGAACTGCAT
GAATGCTTTGCTCAAGCCATCAATGARGCACTGGAGGACTGCCCTACAGAGAGTGCTACKKTGCGATTRGAGTTCATCYG
CGACACCATGTACAAGACTGSCTCCGACACCTTCRGGAAGAGAGCAAGGAAAAGCGAGGACTGTTNCCGAGSCTGGGATC
GAGGAGATGGAGCCTGCCATMACCGCCAASAGAGCCGCGCACCTCGAGTACTAAAGACAGCCCTCCGAGTCAACACTAGC
TGCCTTTNNAGAAGCCCACAACAACGCCAAGAGGATCGCCCGCAAGTGCGCCAATGACTACTGGCTGAAGCTACGCAGCG
ACATCCAGTTCTCTGCGGACTGTGCAAACATCCATACCATGTACGAGGGCATGAAGAAAGCATTTGRCYCCWGCGSCATC
AASACCWCYCCCCTTAAATCCACCTCCGGTAACATCATCASRGACCRTGGCAAGCAGATGGAGAGATGGGCCRAKCATTA
CCAGGAGCTGTWCTCGCRAGAAAATGTCRTCACYGACACAGCCATTGAGAACRCCACTCCTTTGYCCACCATGGAGTAGC
YYGACRCCCCACCCACCATCGAGGAGCTCAGGAAGGCCATCGACTCTHTCTCCTGCGGAAAAGCACCAGGCAGCGATGGA
ATTCCACCAGAGATTGTGAAGGCAGGAAAAAGGGAGTTCCCTCCCCGGCCACCTCCACAACCTCCTGCTCCAATGCTGGG
AAGAGGGCACAATACCCCAGGATATGCGGGACGCGAAGATCGTCACACTCTACAAGAACAAGGGCGACYGCAGCGATTGT
AACAACTATCGYGGGATCTCCCTCCTCAGCATCGTGGGGAAAGCTTTCGCCCGAGTCGTCCTCAACCGCCTCCAGCTGCT
CGCCGACYGAGTGTACCCTGAGTCGCAATGTGGGTTTCGAGCRAAACGGTCGACGATCGACATGGTGTTCTCCCTCAGGC
AGCTACAGGAGAAATGCCGTGAACAGAGACGCCCCTTGTTCCTYGCCTTCATCGATCTGACCAAGGCGTTCGACCTGGTC
AGTCGAACAGGCCTCTTCACCCTCCTACACAGGATTGGATGTCCCCCCAAGCTCCTGAAGATGATCACATCGTTCCATGA
CGACATGGCAGGCACAGTCCAGTATGACGGATCATCCTCGGACCCCTTCCCAATCAAGAGTGGTGTGAAACAAGGGTGTG
TCCTGGCCCCGACACTCTTTGGYGTGTTCTTCTCCCTACTCTTGCGTTACRCCTTCCGCGAGTCCGAAGACGGCATCTTC
CTCCACACGAGGAGTGACGGAAACCTCTTCAACCTCACCCGCCTCAGAGCAAAGACAAAGGTTYGSAGGGTCCTCATACG
AGAGATGCTCTTTGCAGATGAYGCCGCCCTCAGTGCACACTCCAAGGAGGCCCTCCAGCGACTCATCACCTGCTTCGCGG
AGGCATGCACAGAGTTCGGCCTCACCATCAGCCTCAAGAAGACCAACATCATGGGCCAAGATGTCAGCACCACCCCTGCA
ATCACCATCGGCGACCACACCCTGGAGGTGGTGGATAATTTCACCTACCTCGGCTCCACCATCTCCAACAACCTATCCCT
AGATGCCGAGCTCAATGTGAGGATAGGCAAAGCAGCGACTGCCATGGCCCGCCTAGCGAAGAGGGTGTGGGACAACACCA
TGCTGACRCTCAACACAAAGATGAAAGTATACCARGCTTGTGTGTTGAGTACCCTTCTCTACGGCAGCGAAGCCTGGACT
CYTTACTYTCRCCAAGAGCAAAGGCTGAACGTYTTCCACATGCGCTGCCTRAGRYGACTCCTTGGCATCAGCTGGCAGGA
TCGTGCCACAAACGCAAGCGTCTTGTCCCAGGCAGGCGTACCAAACATGTTCGCCATTCTCACACAGAGACGCCTGCGCT
GGCTCGGCCACGTGTGCAGGATGGACGACGGTCGCATTCCAAAGGACATTCTTTACGGCGAGCTGGCCACTGGAACCCGC
CAGTGTGGACGCCCCTCACTGCGCTACAAGGACGCCTGCAAGCGTGACTTGAAGGCT
>RTE-Snek_1_Hemicentrotus_pulcherrimus
GACGGTGGGAGGKATCTTCGCGTTCCACTGGTCAGCTMCCGCCCACCTCAAGCTGGGCAGCCCCCAGTTMATTAGGTGCT
GACCCGCCACAKGCCGCCTGCTTYATCRGKTGCTTGGAGCTTAGAGGATTGTCTCGACAARYGGACTGAAACTACTGMAC
CAAGCAAKAAACGAAATAYAAAGAAAACACCAGTCTTGCGTTTGGCAAGCTGGAACGTTAGGACCATGTGTCCTGGCATC
ACAGACAATCTACTTGAGGTTGATGACACCCGCAAAACAGCGATCATCGACCGTGAGCTAAAGAGGCTCAACATTGACAT
TGCTGCTTTGCAAGAGACAAGACTCTCTTCAGATGGCAGTATTAGAGAGGAAGACTACACTATNTTTTGGCAGGGCAGAG
AACCACAGGAAAGGCGACAGCATGGTGTTGGATTTGCAGTAAGGAACTCCTTACTCTCCTCAATTGAACCACCAAGCAGA
GGCACAGAACGCATCCTCTCACTTCGACTGCAAACCGCCTCAGGTCCAGTGAACATCCTGAGCTGTTACGCACCAACCCT
CTGCAGCTCTGTGGAGACTAAGGATCAATTCTATGAGCACCTGGACTCTGTCATTGCGAACATTCCTGCCAACGAGAACC
TATTCCTACTAGGAGATTTCAATGCACGGGTGGGCACAGATCATGACTCCTGGCCCAAATGCATCGGACACTTCGGCATT
GGAAAACTGAACGAGAATGGTCAAAGATTGCTGGAAGTCTGCTCCTATCACGACCTATACATAACGAACACGTTCTTCTC
CACAAAACCATGCCACAAGGTATCCTGGAGACATCCCAGGTCTCATCACTGGCACCAGCTTGACCTTGTTATTACACGAA
CTTCATCCTTAAACAGCGTCCAAGTCACCCGTAGTTACCACAGCGCTGATTGTGACACAGATCATTCACTGATTGCCAGC
AGGGTGCGCCTTCAGCCCAGGCGAATACACCGCTCAAAGCAGAAAGGTCGTCCCCGCATAAACACTGCCAAGATGTCGAA
TCCTGACTTGCATGATCTCTTCGCCGATTCCATCGAACAGGCCCTCCAGGACTGTCCTTCTACTAGTGCTGAAGAGAGAT
GGAATCACATTCGCGATGCTATCCATCACTCAGCCATGGAAATATATGGCAAAAGAGAAAAGCAAAACCCAGATTGGTTT
GTAGCTGGAATCGCAGAATTGGAGCCTGTCATCGAAGCAAAGCGAGCAGCACTCGCTTACTACAAGAGTGATCCATCTGT
GAAGACACTCACAGCTCTACGAACAGCAAGGATGGATGCCAAACGGGTTGCTAGACGCTGTGCCAATGATTACTGGTTGA
GCCTTTGCCAGAGCATCCAACTGGCTGCAGATAACGGCAACACCCGGGGTATGTACGCAGGAATAAAAAAGGTCTTTGGA
CCAACCATCAAGAAGACATTACAACTCAAAGCATCCACAGGGGAGGTTATCACAGACAAAAAGCTTCAAATGGAAAGATG
GATTGAGCACTATCAAGAGCTGTACTCACAGGAGATTGAGGTCAATGAAGCTACCATTGAGAGTATTGAAAGCTTACCTG
TCATGGAAGATCTTGATAGTGAACCCTCCTTAGAAGAGCTGAAAAAGGCTGTGDACTTCCTTTCCTCGGGTAAGGCCCCA
GGAAAAGATGGCATACCCTCAGACATAATCAAAGTCGGAAAGGACACAGATCTTCTACGCCATCTCTATGAGCTTCTCTG
CCAATGCTGGAAAGAGGGAACGATTCCACATGATATGCGTGATGCCAACATCATTACCTTGTACAAGAACAAAGGGGATC
GCAGTGAGTGCAATAACTATCGTGGAATATCCCTCCTAAGCACTGTTGGGAAGACGTTTGCCCRTGTGATCCTGAGCAGA
CTGCAAACGCTTGCAGCCCNNRTATACCCWGAATCGCAGTGTGGTTTTCGGGCTGGAWGATCAACAATCGATWTGATATT
CTCCATTCGACAACTGCAGGAGAAAAGCCGGGAGCAGAGACAGCCACTGTACATTGCCTTCATCGATCTTACAAAGGCCT
WTGACCTAGTCAGCAGAAAGATCCTCTTCAATCTGCTACAKAAGATAGGATGTCCACCTACACTGCTAAGGTTGATTKKA
TCCTTCCATGACGATATGCAGGGCACCATCCAGTATGACGGCTCCACATCGGCCCCCTTCCCAATTAAGAACGGAGTGAA
GCAGGGATGTGTGCTTGCTCCCACGCTCTTTGGGATCTTCTTCTCTGTGCTGATATCACACGCTTTCAGGTCATCTGAAG
ACGGCGTGTACATACACACACGAAGCGATGGAAAACTGTTTAATCTTGCACGACTTTGGGCGAAGACGAAAGTGAGGGGC
ATCCTGATTAGAGAGATGCTATTTGCAGATGATGTAGCTTTGGCATCCCAGTCTGAGGAAGCTCTACAGAGGCTGATAAA
CTGTTTTTTAGAAGCATGTGAAGACTTTGGCCTGACCATCAGACTAAAGAAAACAAACATCATGGGCCAGGATGTACGCA
GCATTCCCGACATCTCCTTTGAAAACTACACCCTCCAAGTGGTTGAAAACTTCACCTACCTCGGCTCCGTGATATCCAGC
AGCCTCTCCCTCGATCCCGAGCTCAACGTACGTATTGGCAAGGCATCAACCATGATGGCTAGACTTTCAAAGCGTGCCTG
GAAGAACACTTTACTAACTACCAACACAAAAATGAAGATCTACCAGGCCTGTGTGCTCAGCACTCTCCTGTATGGCAGTG
AGTGGTGGACCCTGTATGCACGTCAGGAGCGCCGTTTGAACGTTTTCCATCTCCGCTGCTCGAGGCAAATTCTAGGCATC
ATATGGCAGGACCATGTTCCAAACAAAGATGTCCTCAAGAAAGGAGGCATGATGACCATCTATGCTCTTCTATCACAACG
ACGACTGAGATGGCTTGGTTATGTCAGCAGAATGGAAGACGGCCGCATTCCAAAAGACATAATGTATGGAAAGTTAGCGA
CCGGGACCAGGGCTGTTGGAAGACCTGTCCTTCGCTTCAAGGATGTGTGCAAGAGGGATATGAAGGCTAGTGAAATCAAC
CC
>RTE-Snek_1_Hippocampus_comes
GACCAGAGAGCACGGCGKTGGTTTCGCKGTYAAGAACTCCCTGSTGAGCATGATAGAGCCTGGYGAAGAAGGGACTGAGA
GGACTCTCACCTTGCGACTTCACACTACAGTCGGCACTGTCACCCTGTTCAGCGTCTACGCCCCTACTCTATACTCCACG
CAGGAGGTGAAAAACAAGTTTTACGACCAGCTGTTGGCAGCCATCCAGAAAATTCCATCCACCGACCAACTTGTTCTTCT
TGGGGACTTCAACGCCCGCGTCGGATCCGACCACACATCATGGCCCAGTTGCCTTGGCCCTTGGGGAGTGGGTGACATGA
ACAACAACGGACAACGTCTCCTGGAACTGTGCACACTTCAAGACCTGTGTGTCACCAACAGCTTCTTCCAGAGCAAGCCG
CAGCACAAGGTGTCCTGGCGCCACCCCCGCTCAAAGCGCTGGCACCAACTGGACCTCATCTTGACCCGCCGCAAGCAGCT
AAGCAGCATTCTCATCACACGCTCCTACCACAGCGCTGACTGCGACACAGACCACTCCTTGGTCTGCTGCAAGATCCGAC
TCCAGCCCAAGAAGCTGCACCGAGCCAAGCCACCAAGCAAGCCCCGCATCGACACAGCCAAGGCAAACCATGTGGACATG
GTGGAAGCACTCGCCCGGCACCTGAAAGACGCCCTGGAGAAGAAACCACCAGAAGGAAACGCGRAACAGARGTGGGACCT
CCTCCRCAACACCATCCACGACATTGCCTWTTCCATCTTCGGCAAGAGAACAAGGAAAAGCCAGGACTGGTTTGAGGCAA
ACGTGACGGAACTCAGTGCCGTGATGGAAGCGAAGCGCACAGCACTGCTGAAGCATCACCAGCATCCCTCCCAGTCCACA
CTGCAGGCTCTCCGAGCTGCCAGAAGTCAAGTCCAGTCTACAGCGAGGCGCTGTGCCAACAAGTACTGGATGGATCTCTG
TGACGGCATCCAACGAGCCGCAGACACCGGCAACATCAGAGGCGTCTATGACGGGATCAAGAAAGCCATAGGCCCTTCAC
ACGGCAAGACAGCCCCCCTCAAGTCGAAGACAGGCGAGACTATCACAGACAAGAGCGAGCAGATGGAGCGGTGGGTAGAG
CACTACTCAGACCKCTACAGCAGAGAAACCACCATCTCCGATGCCACCCTAGAGTCTGTTGAGCGCCTGCCCGTCATGGA
GGARCTMGACGAGKTACCGARCTCAGCAAAGCCATCGACAGCCTGCCCATTGGGAAAGCTCCTGGCCTTGACGGTATCCC
AGCAGAGGTGATCAAGAGTGGCAAAGAACCTCTGCTGCACCACCTACACAACCTACTSTGCCAGTGCTGGGAAGACGGCG
AGGTACCTCAAGACATGCGTGACTGTAACATCATCACCCTCTACAAGAACAAAGGTGACCGCAGTGACTGCAACAACTAC
AGAGGCATCTCCTTACTGAGCATCGTGGGGAAACTCTTCGCCCGAGTGGTCCTGAACAGACTCCAGAAGCTCGCTGACAG
GGTGTACCCCGAATCACAGTGTGGCTTCAGGTCGGAACGATCCACCATCGACATGATTTTCTCGCTCCACCAGCTCCAGG
AGAAATGCAGAGAGCAGAACCAGTCATTGTATGTTGCCTTCATTGACCTGACCAAGGCCTTCGACCTTGTGAGCCGTGAC
GGCCTCTTCAAAGTCCTTGACAGGATTGGTTGCCCGGGGAAGCTGCTGAGCATCATTCGTTCCTTCCACTCCGGAATGAA
GGGTGTCGTCCAGTTTGATGGTGTAACATCTTCCTCTTTCGAAGTGAAAAGCGGTGTTAAGCAGGGTTGTGTACTTGCTC
CGACCCTCTTCGGCATCTACTTCGCTGTCATGCTCAAGCACGCTTTCGGGAACTCCACTGAGGGTGTCTACCTCCATACT
CGCTCTGACGGCGGTCTCTACAACATGGCGAGGCTGAGGGCCAAGACCAAGATCCGCAAAGTCCTGATCAGAGACATGCT
GTTTGCGGACGATGCTGCTGTCACTGCCCACAAGGAAGAACATCTTCAGCATCTCATGGATCGTTTCTCGAGGGCGTGCA
GCGACTTTCAGCTGACCATCAGTCTCAAGAAGACCAACATCTTGAGTCAGGACACGGAGAGCCAACCCACCATCTCCATT
AACAACTACCAGCTGGATGTGGTCAAGGAATTTACTTACCTTGGCTCCACGGTGACAGACTCGCTTGACTTGGACCCTGA
ACTGAACAGAAGGATCGGCCGAGCCACCACAACTCTTGCCCGGCTCAACAAACGCGTGTGGGAGAACAGCAAGTTGACGA
CCAACACCAGGATGGCAGTCTACAGGGCCTGTGTTCTCAGCAYCCTACTGTATGGCAGCGAGTCCTGGACCCTGTATGCA
CGCCAAGAAAAGAGGCTCAACACCTTCCACATGCGAAACCTCAGGCGAATCCTTGGTATCAAGTGGTCCGACTACATCAC
CAACAAAGACGTCTTGGAACGTGCCAACATCCCCAGCATGTACACCCTCCTCCGTCAGCGTCGCCTTCGGTGGCTCGGCC
ACGTCCACAGGATGGAGGATGGTAGGATCCCCAAAGATCTGCTCTATGGAGAACTCGCAGTTGGAAAGAGAACACAGGGC
CGCCCACAGCTTCGTTTCAAAGACGTTTGCAAGAGGGACTTGAAGGCTGTTGAGATAGATGNGAAGGGATGGGAGTCACT
GGCCCAGAACCGCCCAAACTGGAAACAAGAACTGGCAAGTGGTCTGTGCCGAGGGGAGGAGAAGATGAGAGCATCGGCAG
AAGACAAGAGAGCCAGGAGAAAGAACAGCCAGGACAAACAAGCGCCTCCCTCCAACTGTGTGTTCAGGTGCATCCACTGC
AACAGGGACTGTCACTCCCGGATCGGCCTCTTTAGCCATACCAGACGGTGCTCCCAGTCAGGCACAAACAGATAATCACA
CTGTGATTGAAATGCCAATGA
>RTE-Snek_1_Hyalella_azteca_a
AAAAACCTCCGCTGCCTTGYGGCTACACCTACAMGCRGGAAAGGCTTCAGGAGTAAACCTCGAGGAAAAATCTGGAGTCG
GAGTCCCTAAGGCGGCTGGATGTCAACTTGGACGTCCTCCCGGCAACTCCTGCAGTCAAGTCGGCTCCAAACGTAATGCT
TGCATTCCCTTGGACCCAGTCGGCACGACCGAGRGGGAGATCCTGTTGTTTGGGCAGCGCAAGATCTCCATACTTCCGCC
CAGGCTTGTGCCCCTGAGGTCACGCTTGTCACGCTTGTTCGGTGTGTGAGCACAAACGAAAGACGTTAACTACGATAACT
AACGGGCATTAATTCCTCGCTCAACTAGCGTAGAGTTGGACTCCGGGGTCTGACTTCGACAGTGGGAGTCATTGTACCGC
AGCAGCAGATGGAGTCTCCACCACTTCGAATCTCAAGCTGGAACGTGCGTACGATGCGCACCGGCTTGTCCGACGACCTC
CGTGTCATTTCAGACTTTCGCAAGACCGCAGTGATTGACAGGGAGCTRCATAGACTAAACGTGGATATAGCAGCGCTGCA
GGAAACTCGACTCCCAGAAGATGGCTCCCTAAAAGAGGAACACTACACCTTCTTCTGGCAGGGGAGAGGTATCGGGGATG
TGAGGGAGCATGGAGTTGGCTTTGCCGTCAGGAACACCCTGCTTCGCACGATTGAACCCCCGCATGGTGGCACGGAGAGA
ATCCTCACCCTACGTCTTTCAACCTCGGCTGGTTTTGCAAACATCATTTGTGTCTACGCACCAACGCTCCAAGCACCGCC
TGAGACCAAGGATAGGTTCTACGAACTCTTGGCGAATACCATTGACAGGATCCCAATGCCGGAGCATATTTACCTCGTGG
GCGACTTCAACGCCAGAGTTGGGACAGACCACGAGTCCTGGCCTGAAGTGCTGGGTCATCACGGCATCGGGAAAATGAAT
GAAAACGGCCAGAGATTGCTGGAATTCTGCTGCCACCGCAACTTGTGCGTGACAAATACGTTTTTCCAGAACAAACTATG
CCACAAGGCATCCTGGAGACATCCCAGATCGAAGCACTGGCACCAGCTGGACTTAATTATCACACGCCGCGACTCTTTGA
ACAGCGTGCGAAACACAAGAGTATACCACAGCGCCGACTGCGATACTGACCACTCTTTGGTCATATCYAACATCAAAATT
AAACCAAAGAAATTACACACTCTCAAGAGGAAATGCCAGCCAAGAATTGATGCCAGCAAGGCCTCCTGTCCCGCTAGAAA
CCAAATTCTAGTCGAGCATCTTGCGGAGTTGCTCCCTGCCGAACGRGCAGAGCGCGCAGTCGGTGGGTGGTGCTCTCTCC
GCAGCGCCATCTATAATGCTGCTGTCTTGGCCTATGGCATAAAGGAGCGAAATAGTGCTGACTGGTTTGRGGCCAACATC
GGTGAGTTGGAACCTGCCATCARCAGCAAAAGAAGAGCAATGCTTAARTACAAAAGTGATCCAAGTCAGCGGAACCTACA
GGTATTGAGAGCGGCTCGGAARCRGGCCCAACAAATGGCTCGCCGCTGCGCAAACANCTACTGGCTGCAACTGTCGGACA
GCATTCAGCGGRCCTCAGACTCTGGCAATGTTAGAGGSATGTACGAGGGGATCAAGCGAGCRACTGGGAGACCRGTGGCG
ARRACGGCTCTRYTGAGGTCTAGGTCGGGCGAGCCTATYTCCAGCARGHCNNAANNGNTGAGYAGATGGGTTGAACACTA
TCTCGACCTTTACTCCAATGTTAACAACGTCTCGCAGGAAGCGCTGGACGCTATTGAGRACTTGCCTKCCCTCGATGCTC
TGGATGCTGAACCATCTGTCGAAGAGCTAAACAAAGCCATCGACATCCTCCCCTGTGGGAAGGCAGCTGGAGAAGATGGA
ATACCCCCAGAGGTCATCAAAAGTGGCAAGCVGGCCTTACTTGGCCCCCTACACGAGCTCTTATGTCTTTGCTGGAGGGA
GGGCCAGGTACCGCAAGACATGCGCGACGCAAAGATTATCACTTTGTACAAAAACAAAGGCGATCGTAGCGACTGCAACA
ACTACAGAGGGATATCGCTACTCAGCATTGTGGGCAAGGTCTTCGCCCGTGTGGTGCTCGGTCGCCTACAAGCCCTCGCT
GATCGCGTTTACCCGGAATCCCAGTGCGGTTTCAGGGCCCAGAGGGGCACATCAGACATGATTTTCTCATTACGCCAGCT
GCAGGAGAAGTGTCGTGAGCAGCGGAGGCCTTTGTACATTGCGTTCATCGACCTGACAAAGGCGTTTGATCTTGTCAGCC
GGAGAGGTCTGTTCTTGCTGCTGAGGAAGATAGGTTGCCCCCCCCCGTCTTCTCAGCATCATCTCTTCCTTCCATGACGA
CATGCAGGGCGTAGTCAGCCATGATGGCAATACCTCAGAGCCTTTTAGTATCAAAAGCGGAGTAAAGCAGGGCTGTGTCC
TGGCCCCTACTCTCTTCGGCATCTTCTTCTCACTGCTGCTCAAGTTCGCGTTCAGAGACTCAACTGAGGGCATCCTTTTA
CATACCAGAAGCGATGGCAAACTCTTCAACTTGGCTCGTTTGAGAGCAAGAACAAAGGTCCGCGCTGTCCTCATCAGAGA
GTTGCTCTTTGCTGATGACGCGGCGCTGTCTTCCCACACCGAGGAGGATCTGCAAAGGCTGATGGGCTGCTTCGCTCACG
CCTGCAGGGAGTTTGGCCTGACAATCAACATCAGGAAAACAAATGTTATGGGTCAGGATGTTGTAGTGCCCCCATCTATC
ACCATTGACGGTAATCAGCTCGAAGTCGCCGAGCGTTTCACCTACCTGGGCTCCACCATCAGCAACAACCTGTCCCTCGA
TAGCGAGATCGACAAGAGGATTGCAAAAGCGTCAAGTGTGATGGCCAGACTGAACGAAAGGGTGTGGTCCAACAGGCGGT
TGTCGCTTCACACTAAGCTGAAAGTGTACCATGCGTGCGTCACTAGTACCCTTCTGTACGGCAGCGAAACCTGGACCACA
TACGCTAAACAGGAAAACCGTCTAGAGTGCTTCCACCTTCGCTGCCTCCGCCGCATCCTTAACATCACATGGGAGGACAG
GGTCACAAACACAGCTGTTTTGGAACAAGCCGGCACAATGAGCATGCATCTCCTCCTGTGCCGGCGCCGTCTCCTGTGGC
TCGGWCACGTGCATCGCATGCAGGATGGTCGCATTCCCAAGGACTTGCTCTACGGGGAACTAGCTGCGGGTGCGCGCCCG
ACCGGCCGTCCGGCTTTGCGCTTCAAAGACGTCTGCAAGCGCAGCCTCAGAACAGCATTTATCGACCCCCAAACCTGGGA
GCGGCTTGCGGTCGACCGCTGCGGTTGGCGGCGGGCCGTTCGGGAGGGAGTCCGGAGGGGTGAGGAGCTGCGCAGCCGTG
AGCTTGAAGACAAGCACCGTCTCCGGAAAGCCAGACAGCAGACAAGGNNAACATCGTCGCACCATCGGGCTTYATTTGCG
CCAACTGCGGTCGTGACTGCCATGCCCGAATCGGCCTGACGAGCCACTCGAGGCGCTGCCGACAGCGTGTTGTGCGATGA
CGGAAGGGGTGCACACCATCATCTCTCGAGATGGACGGATGCCAA
>RTE-Snek_1_Hyalella_azteca_b
AGACAATTTCCAGGATTCCGAAAACYAGCGGACTATATCTCCTTGGTGAYTTCAACGCGAGAGTKGGAGCCGACCATSAG
TCATRGCCCNCCTGCCTCGMGNNAGATTCGGTAGGGRGAAAATAAATGARAAYGGGCAACGCCTGCTGGAGCTCMTGTGT
CGTCATGGCCTSTGTGTGACCAACACATTCKTCAAATGCAAGGAAATCCAYCAGGTGTCATGGAGACACCCGCGGTCTCA
CCTCTGGCATCARCTTGACCWCGTTATCRCCAGAAGAGCGGAGATTAGAAACGTTCTCCTAACCCGCAGCTATCAGAGCG
CGGACTGCGATACGGATCACGCACTCGTGGCCAGCAGGGTGCGCATGGCGCCGAGGAGACTGCATCACTCAAAAGGTATG
AGTCACCCTCGTATAAATACCAGCTGCACCCACGACCCTGTGAAGACCCGGCAGTTCGTCAGCAGCCTGGAAGCTGCTCT
TGGTGAGAATGCACAGGAGGGCGATGACATTGACTGCAGGTGGTCACGCCTTCGCGACGCCATGTGCGACTGCGCCGTTA
AAGCCTACGGTANAAAAATACGGAGGAGCACGGACTGGTTTGAGGCACACTGGGGGGAAATGATGCCGGTGACGGAGAAG
AAAAGACAAGCCTTACTGGCCCACAAGGTCAACCCCACACCCAGCACGCTGCAGGCCCTCCGGACCGCCAGGGGTGAAGC
TCAGCAGACCGCTYGACGTTGCGCCAACACGTACTGGAGAAACCTCTGTAGCAGCATTCAGTCAGCTGCCAATGCAGGCA
ACTTGGGGGGGATGTACGAAGGTATAAAGAGGGCCACAGGACCAACCCCGTCCAAGACCGCTCCACTTAAGTCCAAAACC
GGTGAAGTCCTGGCAGATCARGAGGGGCAGATGCGGCGCTGGACCGAGCACTACCTTGAGCTGTACGCAAMGTTGAATAC
AGTAACTGYCACAGCCCTTGACTCAATCCCGGGCCTGCCGATTATGGGGGAATTGGATANCCCTCCTGCTGTGGAAGAGC
TTAGTAAAGCCTTGGACTGCCTTGCCTGCGGCAAAGCACCTGGGAGCGACAGAATTCCTCCGGAAATATTGAAAAGCGGC
AAACCAGTTCTGCTCCAGCCACTCCACGACCTTCTTCGCCACTGYTGGGAGCAGGGTTACATCCCTCAAGACATGCGTGA
TGCGAAGATCGTCACTCTGTACAAGAATAAGGGAGACAGAAGTGACTGTAACAGCTACCGGGGAATCTCTCTCCTCAGCG
TTGTTGGCAAGGTGTTCGCCCGGGTCGCTCTCTCTCGCTTGCAGCTCCTCGCCGCTCGCGTCTACCCCGAATCCCAATGT
GGATTCAGGGCTGGTCGATCGACGGTGGACATGATTTTTTCCCTGCGTCAGCTGCAGGAGAAGTGCAATGAGCAGCAGAT
GCCTCTCCACGTCGCTTTTATTGACCTAACGAAGGCTTTTGACCTGGTTAGTCGTGACGGACTTTTCCGCTTGTTGCAGA
AGATCGGCTGCCCACCGCGCTTACTCGCGGTGGTCAAGTCCTTCCACGAAAACATGCACGGCACGGTTTGCTTCAACGGT
GTGACCTCAGAAGCTTTTCCAGTCAGCAGCGGAGTGAAGCAGGGCTGCGTGCTCGCGCCCACGCTTTTTGGTATCTTCTT
TTCCATGCTTCTTCGGTACGCCTTCGCGGATTGTAACGAAGGCGTTTTCATACACACCAGACACGACGGCAAGCTCTTCA
ATATAGCCCGTCTTCGGGCCAAAACCAAGGTCACCAGGGTCCTAATCCGCGAGATGCTCTTCGCCGACGATGCAGCCTTG
GCATCGCATACCGAGGGAGGACTCCAGCAGCTTATCACCCGCTTTGCTTATGCCTGTAAAGAGTTTGGCCTGACCATCAG
CCTGGGAAAGACTAAGGTATTGTCCCAGGGCACTGGGACTCCCCCGAGCATTGTTCTGGATGGTTACACCCTGGAGGTCG
TCGAGAACTTTACCTATCTCGGGTCCAGTATCTCCAGTTCACTGTCCATCGACTCCGAGATTAACAGCAGGATTGCCAGG
GCCGCCACAGTCATGGCCAAATTAACCCAGCGTGTTTGGAACAACTCGAGCCTGACCGTGAAGACTAAACTGTGCGTCTA
CAAGGCTTGCGTCCTCGGCACTCTCCTGTATGGTTGCGAGACATGGACCACTTATGCGGGGCACGAAAGGAAACTCGACG
GCTTCCACATGAGGTGTCTCCGGCGCATACTGCAGATCAAGTGGCAGGACAGAGTCCCCAATTCTGTGGTACTAGAGCGA
TCAAATATGATCAGTCTGCTCTCAGTTCTCAGCGAGAGACGTCTCAAGTGGCTGGGGCATGTCAGTAGGATGGGAGCGGG
CCGCATACCCAAAGACCTCCTCTACGGCGAGCTCGTGGAAGGCCGACGGAAAACGGGACGCCCGAAACTACGCCTCAAGG
ACATCTGCATGAGGGATTTGAAACGGTGCCGCATCGACCCATCCTCGTGGGAGACCCAAGCAGCTGACCGCCAGGGTTGG
AGACTCGCTGTCGGGCAGGCCGTGTCCTGCGCTGAGGTCGAGCGCCGCGATGGCGACTCTCAGAGGAGATTCAGACGGAA
ACAGCGGGCGACGCAGCAGCGACAGCCATCTGCCTTCACCTGTGATGGCTGTGGATTGGATTGTCACTCCAGGATCGGTC
TGCACAGCCACTCTCGGCGATGCAGGCGGGACCGATAGCTAACCCATCGTCTCTCGAGACGGACGGATGCCGACGACGA
>RTE-Snek_1_Hydrophis_cyanocinctus
GGAATTGAAAGAATCCNTGNNNNTNGCAGCWCCATTCATCAGCAGGGCTGGTTACTCTTATTAGTGYATATGCACYNNNN
NNNTYAKMTTCAGTAGAATCTAAAGAYGAATTCTAYGAYRATCTGGCTGCYRCTATTAAGAAAATCCCTGAGAAAGAACC
ATTGTTTATCCTTGGTGATTTTAATGCCAGARTTGGAGCTGACCATAGTTCTTGGCCCACTTGTTTAAGTCANTTCTGYG
TTGGGAAGATGAACRAAAATGGCCAACGCCTGCTGGAGTTTTGCTGCTAYTACGGTTTTTGCATTAGCAATACATTCTTT
AATACAAAGYCTCANNACAGAGTCTCCTGGARACATCCAAGATYRAAGCATTGGCACCAGCTCGACTTGATTCTCACCAG
GCACCCCAGCCTTCCCAGTATTAYGATCACACGCAGCTATCAGGGTGCTGATTGTGATACAGACCACTCCTTGGTGTGCA
GCAGAATAAAACTGCAAACAAAGAGATTGCATCACTCGAAGAAGGAAGGAAGACCACGAATYRACATCAGCAAGAYCCGC
AATCAGGACAGAGTGGAGGAATTTGCTCAAGCACTCAAGGAAACTCTCCCAGGCCCGGCTGAAACAAATGCATCTGAACG
ATGGGAACATTTCAAGAATGCTGTTTATAACACCACCTTGTTAGTATTTGGTAAGGAGACCAGAAAGACAGCAGATTGGT
TTGAAGCCCACTTGGAGGAGCTGACACCAGCCATSRAGGAAAAGAGGAGAGCTTTAATTGCATATAAAGCCTGTTCCAGT
GAGYGTAACCTACAGGTTCTGYRAGCTGCTTGTAGTAAAGCCCAACAGACCRCCAGGAGATGTGCTAATGATTACTGGCT
GCAGCTTTGCTCTCGGATCCAGATAGCAGCTGACACAGGCAACATCAAGGGGATGTATGATGGCATCAAGCAGGCCTTAG
GTCCAATACAGAAGAAATCTGCCCCCCTGAAGTNNGCTACAGGTGAGGTCATCCAGGACCRAGCACAGCAGATGGTACGC
TGGGTGCAGCACTACTCTGAGTTATATTCCAGAGAAAATGTTGTAAYTGAAGAANNATTAAATAACATTGAGTNCCTGNC
TGTCNTGGAGGAGCTTGANAGTGAACCAANTTTAGAAGAACTCAACGGGGNCCTNNATNCCCTTGNCTCTGGCAAGGCAC
CCAGGAAAGATAACATCCCTGCTGAAGTTCTGAAGTGCTGCAAAGAGATCATCCCCACTGAACTGCATGAAATCTTCTGT
CTTTGTTGGAGGGAAGGTGGAGTGCCGCAGGACATGAAGGATGCAAATATCATCACACTGTATAAGAACAAAGGYGACAG
GGGTGACTGTAACAACTACCGCRGCATCTCTCTTCTTAGTGTTGTAGGGAAGCTGCTTGCCCGTGTYRTACTGAAGAGGC
TCCAGGTGCTTGCAGAGAGAGTCTATCCAGAATCACANTGCNGATTCCNAGCCAACAGGTCCACTACTGNYATGGTATTT
TCCCTTAGACAGTTGCAGAAGTNCAGGGAACAAAGACAGCCACTTTTTGTAGCCTTCATAGATCTTACGAAGGCTTTTGA
CTTGGTTAGTAGGGATGGCCTTTATAAAATCCTCCCCAAGATTGGATGTCCACCTCAGCTCCTCAACATCATCAGGTCCT
TTCATGAGGAAATGAAGGGCACGGTAGTTTTTGATGGCTTAACATCAGATTCCTTTGATATTCGAAGTGGAGTGAAGCAG
GGCTGTGTCCTCRCGCCAACTCTATTTGGGATCTTTTTTGCTGTCATGCTGAAACATGCTTTTGGAACTGCAACAGAGGG
TATTTATCTCCGGACCAGATCAGATGGAAAACTCTTTAATCTCTCTAGATTGAGAGCAAAGACCAAAGTCCAGCTGACAT
GCTTGCAGGATTTTCTCTTCACTGACGATGCTGCMGTTACTGCTCACTCTGCTGAAGACCTTCAACAACTTATGGATCAT
TTTAGCAAGGCCTGCCAAGATTTTGGACTAACAATCAGCCTGAAAAAAACACAAGTCATGGGTCAGGACATGGATTCACC
TCCCTGTATTACAATCTCTGCACAAGAACTGGAGGTCGTCCATGACTTTGTGTACCTTGGCTCAACTATCTCCRACACTC
TCTCTTTAGACACTGAGCTGAATAAACGTATTGGTAAAGCAGCCACCACATTTTCCAGACTTACAAAGAGAGTATGGCTT
AATAAGAAGCTGATGGAACATACAAAGATTCAGGTCTATAGAGCCTGTGTCTTGAGCACACTCTTGTACTGCAGCGAGTC
TTGGACCCTTTAYGCAYGGCAGGAGAGAAAGTTGAACACCTTTCATATGCGCTGTCTCTGACGTATTCTTGGCATCACCT
GGCATGACAAAGTTCCAAATAGCGCAGTCTTGGAACRTGCTGGAATTTCTAGCATGTATATACTATTGAAACAGCRATGT
CTATGCTGGCTTGGGCATGTCGTGAGGATGGCTGATGGTCGGATTCCGAAAGACCTCCTGTATGGAGAATTAGTGCAGGG
AAAGCGCCCTAGAGGGAGACCACAGCTGCAATATAAGGATATCTGCAAGAGGGATCTAAAGGCCTTGGGAATGGACATCA
ACAGCTGGGAAACCTTGACCTCTGATCATTCAGCTTGGAGGCTAAAGATGCAGCATGGCCTTCTTCAATTCGAAGAGACA
CTCATTCGGCAGGCTGAGGCAAAGAGGCAGTCCCRGAACCAGCGAAATCTGGGGGCTGGACAGGAGACAGANTGTATCTG
TCCTCAGTGTGGAAGGGATTGCCACTCTCGAATTGGCCTTTTTAGCCACACTAGATGCTGTTTTAGGACCTCTTTTCAGA
GCATGATACCATAGTCTCTTGAGACTGAAGGATGCCAA
>RTE-Snek_1_Hydrophis_melanocephalus
MAAYKSAMGTWAGACARCTGTCATMRACAWRGAGCTGAGCAGACTGCAGATGGACATTRTCRCTMTTCAAGAGACAAGGY
TGTCAGACYCRGGATCTGTTAAGGAGAGAAACTTCTCGTTCTTCTGGCAGGGAAAACCATCAAATGAGACTAGGGAATAT
GGGGTTGGCTTTRYGGTCAGAAACACCCTATTAGGAYTCATTACTCCAMCTGCTGCAGGAAGTGAAAGAATCCTGTCCTT
GCAGCTCCATTCATCAGCAGGGCTGGTTACTCTTATTAGTGCATATGCACCGACATTATCATCTTCAGTAGAATCTAAAG
ACGAATTCTACRACGATCTGGCTGCCACTATTAAGAAAATCCCTGAGAAAGAACCATTGTTTATCCTTGGTGATTTTAAT
GCCAGAGTTGGAGCTGACCATAGTTCTTGGCCCACTTGTTTAAGTCAGTTCDGCRTTGGGAAGATGAACGAAAATGGCCA
ACGCCTGCTGGAGTTTTGCTGCTACTATGGTTTTTGCATTAGCAATACATTCTTTAATACAAAGCCTCAACACAGAGTCT
CCTGGAGACATCCAAGATYGAAGCATTGGCACCAGCTCGACTTGATTCTCACCAGGCACCCCAGCCTTCCCAGTATTAYG
ATCACAYGCAGCTATCAGGGCGCTGATTGTGATACAGACCACTCCTTGGTGTGCAGCAGAATAAAACTGCAAACAAAGAG
ATTGCATCACTCGAAGAAGGAAGGAAGACCACGAATCRACATCAGCAAGACCCGCAATCAGGACAGAGTGGAGGAATTTG
CTCAAGCACTCAAGGAAACTCTCCCAGGCCCGGCTGAAACAAATGCATCTGAACGATGGGAACATTTCAAGAATGCTGTT
TATAACACCACCTTGTTAGTATTTGGTAAGGAGACCAGAAAGACAGCAGATTGGTTTGAAGCCCACTTGGAGGAGCTGAC
ACCAGCCATCGAGGAAAAGAGGAGAGCTTTAATTGCATATAAAGCCTGTTCCAGTGAGCGTAACCTACAGGTTCTGYGAG
CTGCTTGTAGTAAAGCCCAACAGACCACCAGGAGATGTGCTAATGATTACTGGCTGCAGCTTTGCTCTCGGATCCAGATA
GCAGCTGACACAGGCAACATCAAGGGGATGTATGATGGCATCAAGCAGGCCTTAGGTCCAATACAGAAGAAATCTGCCCC
CCTGAAGTYRGCTACAGGTGAGGTCATCCAGGACCGAGCACAGCAGATGGTACGCTGGGTGCAGCACTACTCTGAGTTAT
ATTCCAGAGAAAATGTTGTAACTGAAGAANNATTAAATAACATTGAGTGCCTGCCTGTCTTGGAGGAGCTTGACAGTGAA
CCAACTYTAGAAGAACTNAAYGGGGCCCTRGATTCCCTTGCCTCTGGCAAGGCACCCAGGAAAGATAACATCCCTGCTGA
AGTTCTGAAGTGCTGCAAAGAGATCATCCCCACTGAACTGCATGAAATCTTCTGTCTTTGTTGGAGGGAAGGTGGAGTRC
CGCAGGACATGAAGGATGCAAATATCATCACACTGTATAAGAACAAAGGYGACAGGGGTGACTGTAACAACTACCRCRGC
ATCTCTCTTCTTAGTGTTGTAGGGAAGCTGCTTGCCCGTGTCATACTGAAGAGGCTCCAGGTGCTTGCAGAGAGAGTCTA
TCCAGAATCACAGTGCGGATTCCAAGCCAACAGGTCCACTACTGAYATGGTATTTTCCCTTAGACAGTTGCAGGAGAAGT
GCAGGGAACAAAGACAGCCACTTTTTGTAGCCTTCATAGATCTTACGAAGGCTTTTGACTTGGTTAGTAGGGATGGCCTT
TATAAAATCCTCCCCAAGATTGGATGTCCACCTCAGCTCCTCAACATCATCAGGTCCTTTCATGAGGAAATGAAGGGCAC
GGTAGTTTTTGATGGYTTAACATCAGATTCCTTTGACATTCGAAGTGGAGTGAAGCAGGGCTGTGTCCTCGCGCCAACTT
TATTTGGGATCTTTTTTGCTGTCATGCTGAAACACGCTTTTGGAACTGCAACAGAGGGTATTTATCTCYGGACCAGATCA
GAYGGAAAACTCTTTAATCTCTCTAGATTGAGAGCAAAGACCAAAGTCCAGCTGACATGCTTGCRGGATTTTCTCTTCGC
TGACGATGCTGCMGTTACTGCTCACTCTGCTGAAGACCTTCAACAACTTATGGATCATTTTAGCAAGGCCTGCCAAGATT
TTGGACTAACAATCAGCCTGAAAAAAACACAAGTCATGGGTCAGGACATGGATTCACCTCCCTGTATTACAATCTCTGCA
CAAGAACTGGAGGTCATCCATGACTTTGTGTACCTTGGCTCAACTATCTCCRACACTCTCTCTTTAGACACTGAGCTGAA
TAAACGTATTGGTAAAGCAGCCACCACATTTTCCAGACTTACAAAGAGAGTATGGCTTAATAAGAAGCTGATGGAACATA
CAAAGATTCAGGTCTATAGAGCCTGTGTCTTGAGCACACTCTTGTACTGCAGCGAGTCTTGGACCCTTTAYGCATGGCAG
GAGAGAAAGTTGAACACCTTTCATATGCGCTGTCTCYGACGTATTCTTGGCATCACCTGGCATGACAAAGTTCCAAATAG
CGCAGTCTTGGAACGTGCTGGAATTTCTAGCATGTATATACTATTGAAACAGCGATGTCTATGCTGGCTTGGGCATGTYG
TGAGGATGGCTGATGGTCAGATTCCGAAAGACCTCCTGTATGGAGAATTAGTGCAGGGAAAGCGCCCTAGAGGGAGACCA
CAGCTGCRATATAAGGATATCTGCAAGAGGGATCTAAAGGCCTTGGGAATGGACATCAACAGCTGGGAAACCTTGACCTC
TGATCGTTCAGCTTGGAGGCTAAAGATGCAGCATGGCCTTCTTCAATTTGAAGAGACACTCATTCGGCAGGCTGAGGCAA
AGAGGCAGTCCCGGAACCAGCRAAATCTGGGGGCTGGACAGGAGACAGACTGTATCTGTCCTCAGTGTGGAAGGGATTGC
CACTCTCAAATTGGCCTTTTTAGCCACACTAGATGCTGTTTTAGGACCTCTTTTCAGAGCATGATACCATAGTCTCTTGA
GACTGAAGGATGCCAAT
>RTE-Snek_1_Ictalurus_punctatus
GTCCAAGGTTGTCATAGCCGGGGGTGGTGCTGGGGTTGAGCTCCCATCATAAAATGCTCCCATGGCGTGCGTCTCATATA
GCCTCTGACAACCAAGTCCAACTCCTGGCCTGCTCGAGTGGCTTAGTTTCTAAGCCCGGCGGACCTGCTTTTACAGACAG
GAGAAGGGGCGAAGGCGGGTCACTGGCGCCTTAAAACCAGTTGCTCACAGAAGAAGGAAAACTTCAAACCTCCGCTGCCT
TGCGGCTACATCCATCCTAGGCATGGAAAAGGCTTCAGGAGTAAACCTCGAGGTCAAATCAGGAGCCGGAGTCCCGAAGG
CGGTTCAAGGCCAAATGTAGTCTTGTCCCGGCAACTCCTGCGACGTTGTTGGTGCCAAGTTGTATCGGCTTTCGTCGTTC
CCTTGGGTCCACCAGCTGCGTGGAGAGGGGGRGTCTGCTGCATGGGCAACAGCTGATCCTCCATATCACCCTGCCCAGGC
TTTTGTAGCTCCAATGGAGAGGACACTCCAGCGACACCGCAAGGCGCCGACACAACACGGGAAGCGGCAGTYACCGGTTT
TAAGCTCATCCGATTGGCRAAGGAAACGGGCGCCAGGGGCCGCTTCTGTCGGTGGGAGAGATCATTGTATCTCACTGGAC
AGCTACCGCCCGCCTTAAGCTGGGCAGCCCCCAGCCAATAAGGTGCTGTCCCGCCATGGCTTGCCTGCTTCACTTGGGTG
CGTGGAGCTTAGAGAATCATCTCGACAAGTAGGCCATAAATTCTGCACCAGGCAAGCAAGGAAAAAACAAGAAGACTCCA
GCTCTTCGCTTCGCAAGCTGGAACGTCAGGACCATGTGTCCTGGTCTCACTGCTGATCTGCAGCATATCGACGACGCACG
CCAGACTGCYGTCATTGACAAGGAACTCTCAAGACTCAACGTCGACGTGGCCTGCCTTCAGGAAACTCGACTGGCTGACA
GCGGCACTATAAGAGAAGCTAGTTACAHGTTCTTTTGGCAAGGGAAGCCCTYGCACGAATCACGTCAGCATGGTGTTGGC
TTCGCTGTGAAGAACTCGCTTGTCCCCTTCATCGAGCCACCGTCATCAGGCACAGAAAGAATCCTCTCCCTCCGTTTGTC
TACAGACTCGGGCCCAGCCAACATCATCAGCGCATACGCCCCGACACTATGCTCAACTCCAGATGAAAAGGACCAGTTCT
ACGAGGCCTTACATGTAGTGATTTCCAGGATACCCAGTRCTGAAAGCCTTTATCTGCTTGGGGACTTTAATGCTAGGGTG
GGAGCTGATCATGAGGCCTGGCCCACCTGCCTTGGTTCTCACGGATGTGGAAAGATCAACGAGAATGGTCAGCGACTGCT
AGAATTGTGCTGCTTCCACGGCCTCTGCATCACAAACACCTTCTTCAAGTGTAAGGAGATTCACAAGGTGTCTTGGAGGC
ACCCACGCTCCCGCCATTGGCACCAGTTAGATTTAGTCATCACCAGGCGTGCGGACCTTGCAAGCGTTCTCCTCACCCGC
AGCTATCACAGTGCAGATTGCAACACYGAYCACTCCCTSGTGGCTAGCCAGGTGCGTGTATYGCCAAAGAAACTGCAMCA
TTCCAAGAAGAAAGGTCGCCCTCGCATCAACACCTGCTGTATAAACAATCCAGAAAAATCTGAGCGGTAYGTCAGTAAGC
TGCAGGAAGCCCTCGCTGAGAAGTCACCTGANGGTACTATTGACTCCAAATGGACACACATCCGTGAAGCTGTGTAYAAC
TCAGCGATCAACGCTTACRGTAAGAAGGAGCAGAAAAGTGCCGACTGGTACGAAGCCCACTGGGAGGATATGGAGCCTGT
AACYGATGCGAAGAGGAAAGCTCTTCTGGCATACAAGGCTGCGCCTAACCCCAGCACATTGGAAGCCCTCAGGGTTGCTA
GAAGAAACGCCCAGCAGACTGCCCGCCACTGCGCAAACATCTACTGGCTGAATCTCTGCAGCAGTATACAGGCAGCTGCC
GATACCRGGGATGCAAGAGCGATGTACGAAGGCATCAAGAAGGCRACTGGACCCTCTATCRTCAAGACTGCCCCACTCAA
GTCCAAGACAGGAGAAGTCATCACGGATCAGGGGAAGCAACTGCAGCGCTGGGTTGAGCATTACCTCGAGTTGTACGCAA
CCCAGAACGTTGTTACAAAGACTGCTCTGGATGTCATCCCAGACCTACCAGCCATGGAGGAGCTAGACACAANGCCAACC
ATGGAAGAGCTCAGAACAGCCATCGACCGCCTCGCCTGTGGTAAGGCTCCAGGGAGCGACGGCATCCNGTCAGAAATCTT
GAAAAGCGGGAAACCTGCACTACTCCAGCCCCTGCACGAACTTCTATGCTTGTGTTGGGAACAGGGATATATCCCGCATG
ACATGCGAGACGCAAACATCGTCACGGTATATAAAAACAAAGGGGACCGCAGCGATTGCAACAGCTATCGGGGCATCTCC
CTACTGAGCGTCRTTGGAAAGGTGTTTGCCCGGGTTGTCCTGACACGTCTGCAGATCCTAGCCTCTCGAGTCTACCCAGA
GTCTCAGTGTGGCTTCCGAGCTGGCCGGTCAACCGTAGACATGATATTCTCACTACGCCAGCTTCAGGAGAAATGTCAAG
AGCAGCAGATGCCCCTCTTTATCGCCTTCATTGATTTGACCAAGGCGTTTGACCTGGTTAGCCGGAGTGGACTTTTCAAA
CTACTGAAGAAGATCGGATGTCCACCACAACTTCTGGCAGTCATCACCGCATTCCAYGAGGACATGCACAGCACAGTCTG
CTTCAACGGTGCAACGTCTGACGCTTTTCCAGTTAGCAGCGGAGTGAAACAAGGTTGTGTCCTTGCGCCCACACTTTTTG
GTATCTTCTTCTCCATGCTCCTCCAATATGCCTTCAGAGACTGCAGTGAGGGAGTCTACATACACACCAGGTCTGACGGC
AAGCTCTTCAACATCTCCCGCCTTCGTGCCAAGACCAAAGTCGTTGAGTTACTCCTACGTGAGATGCTTTTCGCCGACGA
CGCAGCCCTGATCTCACATACGGAGGAAGGTTTGCAGCAGCTTGTCAGTCGCCTCTCCCACGCCTGCAAGGAGTTTGGGC
TGACCATTAGCCTCAAGAAGACCAACGTCATGGCTCAGGGCACAGACCATCCTCCCAGCATTGCCATAGATGGATGCAAC
CTGGAGGTTGTGGAGAGCTTCACCTACCTCGGGTCGACTATATCCTGTTCACTCTCCACCGATGCAGAGGTAAATCGTAG
GATTGCCAAGGCTGCAGGAGTCATGGCCAGACTAAATCACAGGGTGTGGCAAAACTCCAACCTTACTGTGAAAACCAAGC
TGCGTGTCTATCAGGCCTGCGTTTTAAGCACACTCCTCTACGGTAGTGAGACTTGGACAACCTACGCTAGGCATGAGAGG
AAGCTCAACAGCTTTCACCTGAGGTGCCTGCGACGCATCCTCCATGTACAGTGGCAGGACAGGGTACCCGATACAGAAGT
TCTGGAACGCGCCAACACGAGCAGCATGTTTGCCATCCTCTGTGAGAAGCGTCTCCGTTGGCTTGGCCACGTTAGAAGAA
TGGATCCAGGTCGCATTCCCAAAGATCTTCTGTATGGTGAGCTGGCTGAGGGTTCACGGCTAACTGGACGCCCCCGACTG
CGATTCAAAGATGTCTGCAAGAAGGACATGAGATTATGCGGCATCAACCCTAGTTCGTGGGAATCCAGCGCTGAAGACCG
TACAGCCTGGCGTTTTGCCGTTAGACGGGGCACTCAGAAAGCGGAGAAGGACAGGTTTAAGCACCTTGCTGACAAGAGAG
ACAGGAGGAAGGYGCGGCAATTTCAGCCACAGCGTGCGACTCAATTTGTCTGCGGCAACTGCAACCGGGACTGCCACTCA
CGGGTTGGCTTGTACAGCCACTCGAGAAGGTGCAAATAAATTCACCCGAAACGGATGCTACACCATCGTCTCCCGAAGAC
GGAAGGATGCCA
>RTE-Snek_1_Kryptolebias_marmoratus
ATGCCGTKTACAACTCCGCCATTATCRCCTACGGGAAGAAAGAGCGKAAGGTTGCTGACTGGTAYGAGGCCCACTGGGAG
GAAATGGAACCTGTGACCGRGGCTAAGAGRAAASCCCTACTGGCTTATAAKGCCAAGCMSAGCCCCAGTACACTACAAGC
CCTACGGTCTGCTAGTAGCAAAGCCCAACAGACTGCCCGCCACTGTGCCAACACCTACTGACTGAATCTCTGTAGCAACA
TACAGGCAGCTGCCGATACGAGCAACACTTGAGAGCTATATGAGTGCATCAAGAAGGCAATAGGACCAATCCCAGCTTAG
AACGCCCCCCTCAAGTTCAAGTCAGATGAGGTCATCACTGACCACGAAAAGCAGATGCAGCGGTGGACTGAGCATTACCT
TGAGCTGTACGCAACATTGAACACCGTAACCGACACCGCCCTCAATGCCATCCCAGACCTGCGAGTCATGGAGGAGCTAG
ACACCCCACCCATCGAGGATGAGCTTAGCAAAGCCATCAACTGCTTAGCTTGTGGGAAGGCACCTGGGAAAGACGGAATC
CCTCCAGAGGTCCTGAGGAGCAGGAGACCGGTCTTGCTGCAACCACTCCGTGACCTCCTTTGTCTCTGCTGGGATCAACG
TTACATCCCCCAGGATATGAAAGATGCCATCATCATCACTTTGTACAAGAACAAAGGAGACCRGAGTGACTRCAWCAATT
ACCGGGGTATYTCYCTCYTTWYCATYGTTGGCAAAGTGTTCRCCCGTGTTGCTCTCGTCCRCCTGCAGGCCCTTGCTTYC
YGCRTCTACCCAGAATCCCAGTGYRGCTTCAGGGCTGGCCRATSAACAGYRGACMTGATCTTCTCACTACGCCAGCTGCA
GGAGAAGTGTCYGGAGCAGCAGATGCYACTCTTYATCRCCTTCATCGACCTCACAAAGGMGTTTGATTTGGTCAGTCGAA
GCGGTCTCTTCAGCTTGTTGCARAAGATCRGCTGCCCCTCGCACCTRCTTGCAGTGGTCATGTCCTTCCATGWTAACACG
CACAGCACRGTCTRTTACAACGGYGCAACTTCCGAGGCYTTTCCAGTCAGCAGCRGAKTAAAGCAGGGCTGCRTCCTTGC
GCCTACACTCTTYGGCATCTTCTTCTCTATRCTCYTCCAATATGCATTCAAGGACTGCAGCGASRGTRTTTTCATCCATA
CCAGGTCTGATGGCAAGCTCTACAATATAGMCCKTCTACRTRCCAAGACCAAAGTCACARAGGTACTCATCCRYRAGATG
CTMTTYGCTGACKATRCAGCCTTGACATCACACAYKAATGACGGACTTCWGCASCTTGTCACCTGCCTSTCCCACGYGTG
CAAGGAGTKTRGACTGACCATCAGCCTSAGAAAGACCAATGTCATGGYTYAGGGCACAGAGACTCCTCCAAACATTGCCA
TTGACGGATACACCCTGGAGGTTGTCRAGAATTTCACCYACCTTGGGTCCATTATCTCCAGCTYRTTGTCCATYGACTTG
GAGATTWACAGCAGGATCRCCAAGGCAGCCACAGTCATGGCCAAACTAAACCAGYGAGTGTGGAACAACTCCAGCCTCAC
AAAGAAGACCACACTGCGTGTATACCAAGCCTGCGTACTTAGCACTCTCCTCTATGGCAGTGAGATGTGGACCACCTACG
YRAGGCACGAAAGGAAACTYAACAGCTTCCACATGAGGTGYCTGCRGYRTATACTGCAGATCAAGTGGCAGNNNNNNNNN
NNNNNNNNNNNNNNNNNNNNNNWRGCCAACATSAGCAGTTTGCATGCAGCTCTCAGTGAGAGACGTCTCAGGTGGCTYRG
KCATGTCTGGAGAATGGAYGCAGGCCACMTTCCCAAAGACCTCCTCTAMGGCMAACTGGTCGAAGGCCATAGGACATCAG
GGCRCCCAAAACWRYGRTTCAWAGASATCTGCAAGAAGGACATGAAGCAGTGTTCTRWCAACCYCAACTTATGGGAAAGT
CTAGCAGAYGAYYRCCCAGCCTGGAGGCTTGCAGTYARGCAGGGTACATCRGGCRCAGAGGCTGAGCGAATTGARAATGC
CGCTCAGARGAGATCYRTGCGGAANNNNNNGCAGCGGCAGCAGCAMCTAAAACAGSCTTCCGTTTTYACCWGTWCCAAGT
KYGGCAGGGACTGCCACTCCCRARTYGGACTGCACAGCCATTCTMGGCRKTGCAGGTAGACTCTTRAGAAGCTACACCAT
CGTCTCCYGAGACGGWCGAATGCW
>RTE-Snek_1_Laticauda_colubrina_a_(RTE-Kret)
TGTCGGTGGGAGGAATTCTAGGATTCCACTGGCCAGCTACCGCCCGCCTCAAGCTGGGCAGCCCCCAGTCAATAAGGTGC
TGGCCCGCCACGGTCCGCCTACTTCAGTGGGTGCCTGGAGTGTAGGCCAAAAGCCGAAAAACGGACTGTATACTTTGCAC
CAACGATTACGAATACTAAGAAATCAAAGCCGCCAGTGCTGAAACTGGCAACATGGAATGTGAGAACGATGTGTCCTGGC
CTATCTTCCGACCTCCAAAAGATTGATGATTTCAGAAAAACCGCTATCCTCAATCGTGAATTAAAGCGATTAAAGGTTGA
CATAGCCGCACTGCAGGAGACACGACTCCCTGGTGTCGGCAGTATAAAGGAAAGAGATTACACCTTCTTTTGGCATGGGC
AGGAACCACATGAGCACAGGCTCTATGGAGTCGGATTTGCTGTCCGGAACTCCCTCATAGAAGCTATAGAAGCACCATCC
TCAGGCACACCACGAATCCTGTCACTCCGCCTCAACACCTCATCCGGACCGACAAACATCCTCAGCGTCTACGCCCCAAC
GCTCTGTTCTGCAGTAGAGGCAAAGGACCTGTTCTACAGGGAACTTGAGACGACGATACGGCAGATCCCTGTAGAGGAGC
ACCTGTTTCTACTGGGTGACTTCAACGCCCGGGTGGGAGCGGACCACACCTCCTGGCCCCTTTCTTTGGGCCACTTCGGT
GTCGGCAAGTTGAATGACAACGGCCAGCGTCTACTCGAGCTCTGCTCTTATAACGACCTCTGTGTCACCAACACCTTCTT
CCCGACTAAGCCCCACCATAGGGTGTCGTGGAGACATCCCAGGTCTCGCGATTGGCATCAACTAGACCACATCATCACTC
GAAGATCGCTTCTGAATCAAGTGCTTGTTACGCGCAGCTTCCACAGTGCCGACTGTGACACAGACCATTCTCTGGTCGCC
AGCAAGATACGCCTCCTCCCCAAACGTGTTTACCGATTGAAGCAGAAGCCCCGGCCTCGCATCAATACAGTCGGAACCGC
TATACCTGAGCTACGTGAACGCTTTGCCAGAACCATCAACGACGCCCTGGAAGACTGTCCAACAGATAGTGCCACGTTGA
GGTGGAACCACATCCGTGAGGCTATGTTCCAGACTGCTCTCGATACTTTTGGCAGAAAACAAAGGAAACAAGAAGACTGG
TTTGAGGCAGGAGCCGCTGTGATCGAACCCGTCATAGCTGTGAAGCGTGATGCCCTCCTTGCCTACAAGAGAGACCCATC
TACTAAGACACTCGCAGCACTCCGTGCTGCTCGTAGCGATGCACAAAGGGTTGCTAGGCGCTGTGCAAATGATTACTGGC
TTGATCTCTGCCAGAACATCCAGCTTTCTGCCGATCTGGGAAATGTGCGTGGAATGTATGAAGGAATGAAAAAGGCTTAC
GGTCCAAGCGCAATCAAGATCGCCCCACTCAAGTCAGCGGAAGGCCTAGTCATCACTGACCGCAGCAAACAGATGGAAAG
GTGGGCTGAGCACTACCAGGAACTTTACTCGAGAAAGACCACTGTCACCGACTCAGCACTTGAGAAAACCCGAGTACTTC
CCAGAATGGACGAGCTGGACGCCCCACCCACAATGGAAGAGCTTAGTAAAGCCATCGATTCCCTAGCCAACGGCAAGGCC
GCAGGCAGTGACAACATCCCACCTGAAGTAGTGAAGATGGCAAAAGATAGCTCTCTCCTGGAACACCTACATGAACTCTT
GCTACAATGCTGGGAGGAAGGAGCTGTACCCAAAGACATGCGTGACGCCAAGATTATCACGCTGTACAAAAACAAAGGAG
AAAGAAGTGACTGTAACAACTACCGTGGTATATCGCTGCTAAGCACTGTCGGTAAAGCCTACGCACGTGTTCTTCTCAAC
AGACTGCAAATTCTCGCTAATCGTGTCTACCCAGAGGCACAGTGCGGCTTTAGAGCCGCCAGATCGACCATCGACATGGT
TTTCTCCGTAAGACAACTCCAGGAGAAATGCCGTGAGCAGAGACAGCCGCTTTATCTCGCCTTCATAGACCTAACCAAGG
CCTTCGACTTGGTCAGTCGAGATGGACTGTTTGCCCTCCTCCAGCGCATTGGATGCCCCCCCAAGCTTCTGAGAATGATC
GTGTCTTTTCATGATGACATGAATGGGACTGTCCAATTCGGTGGGTCGTGCTCTGAACCCTTCCCAATCAAAAACGGTGT
CAAACAGGGATGCGTTCTTGCCCCTACACTCTTTGGAATATTCTTCTCCTTACTCCTCTCATATGCATTTGACGAGTCTG
ATGACGGCGTATTCATACGCACCAGGAGCAACGGTGGATTATTCAACATCGCGCGTCTGCGAGCCAAAACGAAAGTTACG
AAAGTCCTCATCAGAGAATTACTTTTTGCAGATGATGCCGCCCTTGCTGCGCACTCAGAGGAGGCCCTGCAGCGACTTAT
TGACCGCTTTGCAGCTGCATGCAACAAGTTTGGACTAACCATCAGTCTGAAGAAAACAGAGGTTATGTGCCAGGATGTCA
GTGGTGCTCCAAGCATCTCCATTGGCGAACACACCCTCATGATGGTAGACAAATTCACCTATCTCGGTTCTACACTTGCG
AACAACCTCTCTCTTGACTCTGATTTGAACGCTAGGATTGGCAAGGCAGCAGCAGCAATGGCCCGCCTGAAAAAAAGAGT
GTGGGACAATGTTATGCTGACTACCAACACAAAGATGCAAGTCTATCGGGCAGTTGTTTTGAGTACCCTCCTCTATGGCA
GTGAAGCATGGACACTCTACTCTCATCAGGAGCGCAGGCTGAACGCCTTTCACCTTCGTTGCCTCCGCAGACTCCTTCGT
ATCACCTGGCAAGATCATATAACCAACGATGACGTCCTGGCCAAGGCAGGGTTGCCAAGTATGTATGCCTTGCTGACAGC
AAGACGCCTGCGTTGGTTGGGCCATGTCATCCGCATGGACGACGACCGTATACCTAAAAGCATGCTTTTTGGAGAGCTTG
CCACCGGCACAAGGCGTACTGGACGCCCAGCTCTCCGCTACAAGGACGTCTGCAAGCGAGATCTTAAAGCTGGCGGATTC
AACCCCTCTCAGCTCGAGACCATGGCCTCAAATCGCCAAGGTTGGCGAACAGCCACCAGGAACATCATCAAGGCAGCTGA
GGAAAGAAGAAATATCCGATGGCGAGAAAAACGGTCACACAGAATGCAAAGA
>RTE-Snek_1_Laticauda_colubrina_b
TCTGCAGGAAATARAYGATGCAMGTAAGACAGCTGTCATCGACATGGAGCTGAGCAGACTGCNGATGGACATCATTGCTC
TTCAAGAGACAAGGCTGTCAGACTCGGGATCTGTTAAGGAGAGAAACTTCTCRTTCTTCTGGCAGGGAAAACCATCAAAT
GAGACTAGGGAATATGGRGTTGGCTTTGYGGTCAGAAACACCCTATTAGGAYTCATTACTCCACCTGCTGCAGGAAGTGA
AAGAATCCTGTCCYTGCAGCTCCATTCATCAGCAGGGCTGGTTACTCTTATTAGTGCATATGCACCAACATTATCATCTT
CAGTAGAATCTAAAGAYAAATTCTACGACGATCTGGCTGCCACTATTAAGAAAATCCCTGAGAAAGAACCATTGTTTATC
CTTGGTGATTTTAATGCCAGAGTTGGAGCTGACCATAGTTCTTGGCCCACTTGTTTAGGTCAGTTCGGCATTGGGAAGAT
GAACGAAAATGGCCAACGCCTGCTGGAGTTTTGCTGCTACTAYGGTTTTTGCATTAGCAATACATTCTTTAATACAAAGC
CTCAACACAGAGTCTCCTGGAGACATCCAAGATYGAAGCATTGGCACCAGCTCAACTTGATTCTCACCAGGCRCCCCAGC
CTTCCCAGTATTATGATCACATGCAGCTATCAGGGTGCTGATTGTGATACAGACCACTCCTTGGTGTGCAGCAGAATAAA
ACTGCAAACAAAGAGATTGCATCACTCGAAGAAGGAAGGAAGACCACGAATCGACATCAGCAAGACCCGCAATCAGGACA
GAGTGGAGGAATTTGCTCAAGCACTCAAGGAAACTCTCCCAGGCCCAGCTGAAACAAATGCATCTGAACGATGGGAACAT
TTCAAGAATGCTGTTTATAACACCACCTTGTCAGTATTTGGTAAGGAGACCAGAAAGACAGCAGATTGGTTTGAAGCCCA
CTTGGAGGAGCTGACACCAGCCATTGAGGAAAAGAGGAGAGCTTTAATTGCATATAAAGCCTGTTCCAGTGAGYGTAACC
TACAGGTTCTGCGAGCTGCTTATAGTAAAGCCCAACAGACCACCAGGAGATGTGCTAATGATTACTGGCTGCAGCTTTGC
TCTCGGATCCAGATAGCAGCTGACACAGGCAACATCAAGGGGATGTATGATGGCATCAAGCAGGCCTTAGGTCCAATACA
GAAGAAATCTGCCCCCCTGAAGTCRGCTACAGGYGAGGTCATCCAGGACCGAGCACAGCAGATGGTACGCTGGGTGCAGC
ACTACTCTGAGTTATATTCCAGAGAAAATGTTGTAACTGAAGAAGCATTAAATAACATTGAGTGCCTGCCTGTCTTGGAG
GAGCTTGACAGTGAACCAACTTTAGAAGAACTCAACGGGGCCCTGGATTCCCTTGYCTCTGGCAAGGCACCCGGGAAAGA
TAACATCCCTGCTGAAGTTCTGAAGTGCTGCAAAGAGATCATCCCCACTGAACTGCATGAAATCTTCTGTCTTTGTTGGA
GGGAAGGTGGAGTRCCACAGGACATGAAGGATGCAAATATCRTCACACTGTATAAGAACAAAGGTGACAGGGGTGACTGT
AACAACTACCACGGCATCTCTCTTCTTAGTGTTGTAGGGAAGCTGCTTGCCCGTGTCATACTGAAGAGGCTCCAGGTGCT
TGCAGAGAGAGTCTATCCAGAATCACAGTGCAGATTCCGAGCCAACAGGTCCACTACTGATATGGTATTTTCCCTTAGAC
AGTTGCAGGAGAAGTGCAGGGAACAAAGACAGCCACTTTTTGTAGCCTTCATAGATCTTACGAAGGCTTTTGACTTGGTT
AGTAGGGATGGCCTTTATAAAATCCTCCCCAAGATTGGATGTCCACCTCAGCTCCTCAACATCATCAGGTCCTTTCATGA
GGAAATGAAGGGCACGGTAGTTTTTGATGGCTTAACATCAGATTCCTTTGACATTCGAAGTGGAGTGAAGCAGGGCTGTG
TCCTCGCRCCAACTCTATTTGGGATCTTTTTTGCTGTCATGCTGAAACATGCTTTTGGAACTGCAACAGAGGGTATTTAT
CTCCAGACCAGATCAGACGGAAAACTCTTTAATCTCTCTAGATTGAGAGCAAAGACCAAAGTCCAGCTGACATGCTTGCA
GGATTTTCTCTTCGCTGACGATGCTGCCGTTACTGCTCACTCTGCCGAAGACCTTCAACAACTTATGGATCATTTTAGCA
AGGCCTGCCAAGATTTTGGACTAACAATCAGCCTGAAAAAAACACAAGTCATGGGTCAGGACGTGGATTCACCTCCCTGT
ATTACAATCTCTGCACAAGAACTGGAGGTCATCCATGACTTTGTGTACCTTGGCTCAACTATCTCCGACACTCTCTCTTT
AGACACTGAGCTGAATAAACGTATTGGTAAAGCRGCCACCACATTTTCCAGACTTACAAAGAGAGTATGGCTTAATAAGA
AGCTGACGGAACATACAAAGATTCAGGTCTATAGAGCCTGTGTCTTGAGCACACTCTTGTACTGCAGYGAGTCTTGGACC
CTTTATGCATGGCAGGAGAGAAAGTTGAACACCTTTCATATGYGCTGTCTCTGACGTATTCTTGGCATCACCTGGCATGA
CAAAGTTCCAAATAGCGCAGTCTTGGAACGTGCTGGAATTTCTAGCATGTATATACTATTGAAACAGCGATGTCTATGCT
GGCTTGGGCATGTCGTGAGGATGGCTGATGGTCRGATTCCAAAAGACCTCCTGTATGGAGAATTAGTGCAGGGAAAGTGC
CCTAGAGGGAGACCACAGCTGCGATATAAGGATATCTGCAAGAGGGATCTAAAGGCCTTGGGAATGGACATCAACAGCTG
GGAAACCTTGACCTCTGATCATTCAGCTTGGAGGCTAAAGATGCAGCATGGCCTTCTTCAATTCGAAGAGACACTCATTC
GGCAGGCTGAGGCAAAGAGGCAGTCCCGGAACCAGCGAAATCTGGGGGCTGGACAGGAGACAGACTGTATCTGTCCTCAG
TGTGGAAGGGATTGCCACTCTCAAATTGGCCTTTTTAGCCACACTAGATGCTGTTTTAGGACCTCTTTTCAGAGCACGAT
ACCATAGTCTCTTGAGACTGAAGGATGCCAAT
>RTE-Snek_1_Latimeria_chalumnae_a
CCTTGGGAAGCCCCAATGGCTTTAGGCAGAGGTGCACCTAAGGGTGGGGTAGTGGAACCCCCTGGGTGAAGGAAATGTCC
CCAGAAAAGTGGATGAGCCAGAATTCTGTTGGCCAACGGTATCCACACTATTGGGACCACACCCATCCAGAAAAGGCACA
ATTGCAGACGCGATAAGGCGGGCGCTTCCTTCAACTTGGAGTGGTGTTCCGGCTAGAAGCTGCAGCAGGCCTATACCAAT
CGTCTTGACTTTTGTCTTGCCATCGGAGTTCTATAGTCCCTGCCGAGAGAGAGGGTGGAGGGCCCATGGCAACCCCTTCC
TTCTTTATTCTGCCTAGGCGTACGCGTCAAAGGTCTGTGCTCAATGGTCACTCGTCTTGGTGGGGAAGGACCCAAGCGTT
CAGCAGCGGCTCAGATGTCCAAGGATTGGACCAATCCTTGCCCCAATCTGGGGAAGGCCCTAGAAAAGGTGGGCAAAAAA
AGCTTCCTTCCAATAACTTTTTTCCTGGCTCTAAATTAATTATTGCTTGTTGGAACATTCGCACTATGTTAACTGGATTT
GAATTGAAAGACCATGAACTTCRGAAAACAGCCATAATTGATAGAGAACTACATCAATTGGGCATCRATATTGCAGCCCT
CAGCGAGAYGAGACTTTCAGAAACTGGATCACTAGATGAAGTAAATTACCACTTCTGCTGGTCTGGGAAACCTGACAATG
AACCAAGGATACACGGTGTCRGATTTGCTGTCAAGAAGTCTGTCCTYAGTGCATGTACCCCTCYRGTATCTAYCAATGAG
AGAATCATGYGGCTGGATGTGAACACRAACTCRGGAACCCTGACTCTTCTGTCCATCTATGGACCAACACTTGACTACTC
CAAACAGCAAAAAGATGAGTTCTTTTTTCAACTGGAACAAATCATCAAGAATGTCCCCGCAAGGAACAGACTTGCTGTTC
TTGGTGATTTCAATGCCCGTGTGGGTAANNNNNNNGSACTGGGGGCACATCATTGGCCAACATGGCACAGGTAGCCTCAA
CGAAAATGGCCAGCGTGTCCTTGAGCTTTGTGCCTCTTGCGAGCTGATAGTCTCGAATACCTATTTTGCTGGCAGCAACC
GCAGCAAGGTCACATGGAGGCACCCCCGCTCAGGACATTGGCATCAGCTTGACCTCATCCTGATCCGTCGCAAAAACATT
CGCGATGTATTGCATGCTCGATCAATGCATAGCGCTGATTGCGACACTGACCATGCCCTTGTCAGGGCCAAGCTCCAATT
ACACCCTAAAAAGATTCATCATGTGAAGCTAAAAAACAAACCTCGCCTTAACATCATTAACATGAAGGACTCTGACACTT
GTGCAAAGTTTCAATGTACGCTTGAGTGTGTTTCTGGAAATGATCAATCTGATTCCCCTGATTCTGACACCTTGTGGGAA
AATTTCAAGAACAAGATACTGGTTACTGCCAAGGATGTCTTTGGAACAACAAAGAAAAAACAACCTGACTGGTTTGCAGC
GTCTGAACATCTGCTGCTCCCACTTATAGAAAAGAAAAAGCAAGCTCGCCTAACTCTACTTCAACAACCAACTAAGTCCA
GAACTCTCAAGTTCAAAGAGGCTAAGGCTGCGGTCCAGAAAGCCACTAGAGAATGTGCCCAGAAGTATTGGCAAGATCTG
TGCAAAAAGATTCAGATCTGCTTTGAAAGAGGGGACCTTCGTGGTACCTATGATGGAATCAAAGAGGCACTTGGTCCAAC
TTGTAAAAAGACTGCAAACCTGAAAGCGAAAGATGGTACCATCCTGACTGACAGGAAAGAACAACTTGACCGATGGACTG
AGCATTACAAAGAACTCTACTCAAAGGATGCCATTATCTGTGATACTGCCTTAGCTGCCATTCCCCAGCTTCCAACGATG
CAGGAGCTGGACCAAACACCAACTCTTGAGGATGTAGAGAAAGCTATCAAAGAGATTGCACCTGGGAAAGCGGCAGGCAA
CGATCAAATACCTCCGGAGCTCCTAAAGGCAGGGGGGAGAAAGCTTGCGAGYGACATTCACGCACTTCTCTGCACCTGCT
GGGAAGAAAGCCACATACCTCAGGATCTGAAAGATGCAAAGATAATTACTCTATACAAAAATAAAGGGGACAGAGCAGAC
TGCAACAACTACCGAGGGATATCTCTGCTCAGCGTGGTCGGCAAGGTGCTTGCAAGGGTCCTGCTGAAAAGACTCCAAGT
CCTTGCTGAGAGAGTCTACCCTGAGAGCCAGTGTGGGTTTAGAGCTGGACGCTCTACGACTGACATGTCCTTCACACTGC
GCTTGTTGCAAGAAAAAAGCCGTGAACAACAGGCACCTCTCTATGTAGCATTCATTGACCTACAAAAGGCCTTYGACACG
GTTAGTAGGAATGGCATCTATAAGATCCTGTCAAAAATTGGCTGTCCACAAAAGGTGCTCTCCCTATTTAAGGAGTTCCA
TGAGGGAATGAAGGCAATCATCCAGTATGAAAATGAAACATCATCCGAGTTTAGCATTGATACTGGCATGAAGCAAGGTT
GTGTCTTAGCGCCTACCGGCTTTGGCATCTTCTTCTCTATTCTTCTCAAGTACGCTTTTGGAAACGATCAATCTGGCGTA
CTAATTGAATCGAGAATGGACGGCAGCTTGTTTAACATCAGACGACTTCAGAGCAAAAGGCATGTCACCCAGCTTACTAT
TCGGGATCTGCTTTTCGCAGATGATGCTGCATTTGTCTCTAACTCACCTGATGAATTGCAGAACATGATGAACAAGTTCT
CTGATGCATGCACCAAGTTCGGCATGGTAATTAGTATCAAGAAAACAGTTGTCATGTCACAGGGTACCAACATCTCACCC
AAAATCTATGTCAATAATGAAGCTCTGGACAACGTGGATCACTTCTGCTATCTCGGCTCAACTCTTACCAGCTCACTTAG
CCTTGATAGAGAACTTGATGTGAGAATCGGTAAAGCTTCTGTCACCTTTGGCAGACTTACCTCACGTGTCTGGAACAACA
AGCTGCTAACCCTGAACACAAAGGTGTCCRTCTATCAGGCTTGTGTCCTCAGTACCCTCCTTTATGGCTGTGAAAGTTGG
GTTACGTACTCCAAGCAGGAGCGGAGATTGAACAGTTTCCACCTCCGCTGTCTCAGAAAAATCCTTGGAGTCACTTGGGA
CCAACGGATCACCAACAACGAGATCCTTGAGAGAACCGGCCTACAGTCTATGCAGACTACTCTGGACATTCGCAGGCTTC
GTTGGCTGGGACACGTGGAGCGCATGCCTCAAGATCGTTTGCCGAAGGCTGTGCTCTATGGCCAACTCAAAAACTGCCCG
TGACGCAGAGGAAGGCCAAAGCTCCGATACAGCGACAAGGTTAAGCAAGGTCTCAAGAAATTCAGCATTCCCACTGACAA
CTGGGAAAACCCTGCCCACAACCGCTCAGTCTGGAGAAGCCGGGTTAAGGCTGGTGCAGTCACCACGGAGAGCCATCAGA
GAGCCCAGGCTGAGGCCTGCAGGCGAGCCAGGAAGCAGAGTGTGCTCCAATCTCCATCCGGCGAGTGGACTTGTAGCCAC
TGTGGGAAGGTTTGCCGCTCGCGCATCGGGCTCTTCTCCCACACCACTGCCAAGCACCATTGACTGACTGACTTTGTCGC
GTCTCCTTTCATCTGTCAAGATGTTGGACGGCCAC
>RTE-Snek_1_Latimeria_chalumnae_b
GTGACTGTAACAACTACAGAGGTATTTTGCTACTAAGTACAGTAGGAAAAGCTTTTGCAAGGGTCATCTTGGTGCGCCTC
CAACAGCTGGCAAGCAGCGTCTACTCTGAATCTAAATGTGGATTCAGGGCTGGAAGATCAACCATAGACATGATATTTTC
CCTGYGTCAACTTCAAGAAAAGTGCAGAGAGCAAAATCGACCATTATAYATCGCCTTCGTGGATCTAACCAAAGCAYTTG
ACACMGTCAGCAGARCAGGCCTATTTGCAGTCCTAGAAAAGATAGGATGYCCACCAATCCTKTCAAGTCTTATACRTTCC
TTCCACRACAACATGAAAGCAACTGTTCAGTTTGAYGGGYCCATTTCAGACAGCTTCRAGATGAAAAGTGGAGTGAAGCA
AGGATGYGTTCTCGCCCCTACACTCTTTGGAATCTTCTTCTCGRTACTYCTGAACTGCRCRTTTAAAGACATGGAAGGTG
GAGTGTACCTTCACACAAGATCRGATGGGRAACTCTTCAACCTGTTACRACTYAAGGCAAAGACTAAAGTYAGGWAGGTG
CTTATCAGGGAGCTTCTATTYRCTGATGATGCTGCCCTTATAGCCCACGACGAAGACCTACTACAAAAACWCATGGATCG
CCTTTCAAGAGCTTGTCAGGCATTTGCTCTCACCATCAGCATAAAGAAAACAGTTGTACTAGGACAGGGTGTTTCACAAG
ATCCATCAATYACCCTTAATGAGAACCAGCTAGAAGYAGTCCAAAAGTTCAAYTAYCTAGRTTCTACAGTGACCACTAAC
TTCTCACTGGATGAAGAACTTAACATTCRYATCGGAAAGGCTGCCACCACCYTCAGCAGACTAACTAARAGAGCATGGAA
CAACTCAAAGCTYACTATCAAGAMCAAAMTGCTAGTGTACAAAGCTTGCGTACTCAGYAYTCTCATGTATGGTRGGGAAA
CATGGACAACTTACKTAMATCAAGWGAAAAGGTTAAAYAGCTTCCACCTGCGCTGTCTACGCCGCATACTCAATATCAAA
TGGCAAGATAAAGTCACCAACGCAGAGGTYCTTCGAARGGCAAATTTACCWAGTGTAAYAGCCCTACTCAAACAAAGACG
ACTGYRCTGGCTAGGYCATCTGAGYAGAYTGGAAGATGGAYGTATACCCAARGACATGCTATACRGGGAACTRTCAGAGG
GAATAAGAACAATAGGAYRTCCCAAGCTTCGCTACAAAGACACATGCAAGYGAGATATGAAGGCATTTGGAATTGACCCT
GACCAATGGGAAACCTTWGSAGGTGATCRGAAYAGGTGGYGTCAAYGTCTCCACCAGRGCATTAAAGTCCATGACAGGAA
TTGGCTCCAACGGCTTGAAGAGAAAAGAGTCTGTGGGAAGYAAGCAGCTCCTGAATTACCCAACCATGATACATACACCT
GCAACCACTGCCATAGATCATGCAAATCTCGGATTGGATTATTCAGTCACATGAGAYACTGYAARCCATCTACGTCATAG
GCTGCAATATCCACCSTYTCTCGTAGATGAAARGATGCCTACTACC
>RTE-Snek_1_Lethenteron_camtschaticum
TGTCGGTGGGAGGGGTCATTGAACCCAAATGGATAGCTACCGCCCGCCTCAAGCTGGGCAGCCCCCGGCCAATCAGGTGC
TTTCCCGCCACGGCTCACCTACTCCAATGGGTGCTTGGAGCTTATGGTTCATCACCAGACAAGTGGCTGCAACACCTGCA
CCAGACAAAAGCAAAACAAAAGGAAAGAAGGTACCAGACCTTCATTTTGCAAGCTGGAATGTACGTACAATGTGTTCTGA
ACTCTCCGAAGATCTATTGCAAATTGAGGACATCCGCAAGACTGTAGTTATCAACAGGGAGCTGGCGAGACTCCATGTGG
ATATTGCAGCACTGCAGGAGACTCGGCTTGCTGGCAGTGGCTCACTACGAGAGAGTGACTACACTTTCTACTGGCAAGGC
AAACAGCAGAACGAACCAAGGCAACACGGTTTTGGGTTCACCGTCAAAAACACACTCCTTGGCATGATAGAACCACTAAC
CGCAGGTTCTGAGCAAATTCTGCTAATGAGATTGCTCACTGCTTCTGGCCATGTAAAAATCCTGAGTGTCTATGCCCCAA
CACTCTCCTAACCTCCGGAGATTCATGACGAGTTCTATGAAGTGCTTCACAATATAATTAGCAAAATCCCCAGCTCTGAG
CACATGTTTCTGTTGGGAGACTTCAATGCAAGGGTTGGGGCTGACCACGACACATGGCCCACATGCCTTGGCTATCATGG
CATCGGAAAGATGAATGCCAGTGGCCAAAGACTACTAGAGCTCTGCTCATACCACAATCTCTGCATCACAAACTTATTCT
TTCTCACACAACCTTGCCATAAAGTGTCATGGAGACATCCAAGGTCTCTTAATTGGCACCAACTGGACCTCGTCATCACC
CGACAAGCCCTCCTCAACTCAGTACTCATCACACGCAGCTACCACAGTGCAGTCTGTGACACCGATCACTCACTGGTATC
CAGCAAGGTCAGATTACACCCCAAAAAGATACACCGCCTTAAACAAAAGCGCTACCTACGCATCAACGCTGCCAAGACCT
CCCTCCCAGACCTCACTCAATCATTGCAACACAGCCTTGAGCAGCCTCTACACGACACACCAGATGGAAGCGTGGAGACA
AAGTGGGCGTATATCAGAGACGCCATCTTCAATGCAGCCATCAATACCTTCGGCAAGCAGACAAGCCAGAACACAGACTG
GTTTGAGAAATACCTGGCTATATTGGAACCCATCCTCCAAGCCAAGCGCTTGGCACTCCTGAAGTACAAGCAAGTCCCAA
GTACAGGATTATTAAGGGCTCTGAAAGCTGCCCGCAGTGCAGCTCAAACGACCGCCAGATGCTGCGCCAACAACTACTGG
CTGAACCTCAGCAGTAGGATCCAACTCGCCTCTGACACTGGTAATATCCGTGCCATGTATAAAGGCATCAAGACAGCCTT
TGGTCCAAACATCAGGAGGACTGCCCCTCTGAAATCGAGCACAGGGGCCATCATCATTGATAAACAAGAGCAAATGGCCA
AGTAGGTAGAACACTACTCAGAGCTCTACTCACGAGACAACGGTGTGTCAGAAGCTGCCCTTGCTGCTGTAAAGCCCCTA
CCAATGATACACGAACTGGACAATGTTCCAACCTTGAAGGAACTTGACAACGCCATCAACTCACTAGCCAGCGGCAAGTC
CCCGGGACAGGACGGCATCACACCTGAGGTACTGAAATGTGCGAAACCCGCCRTCCTCACAAAACTCCATGAACTTATCT
GCCAGTGCTGGGAAGAAGGAGCAATGCCTCAAGACATGAGAGACTCCAACATCATCACCCTATATAAAAACAAGGGTGAC
CGTGGGGACTGCAATAACTACCGTGGCATCTCCCTGCTGAGCATCGTGGGGAAAACCTTTGCCCGTGTGGTCCTCAGCAG
GTTACAGATACTAGCTGAGAGGACGTATCCTGAGGCTCAGTGTGGCTTCAGAGCAGGAAGGTCCACAATTGACATGCTCT
TCTCCTTGCGTCAGCTACAGGAGAAATGTCGAGAACAGAGAATGCCCCTGTACTTGGCATTCATTGATCTTACAAAAGCC
TTTGACCTCATCAGTAGGGGAGGCCTCTTCAAACTCCTCAAAGTGATCGGCTGCCCACCGAAGCTGCTGGCAGTCATCTC
CTCTTTCCATGACAACATGAAAGGAACAATACAGCACAGCGGCACCACCTCAGAGGAATTTCCCATACTCAGCGGTGTAA
AGCAGGGGTGCGTGCTTGCCCCAACACTGTTTGGCATCTTTTTCTCACTTATGCTCACACATGCCTTTGGGACAGCAGAA
GAGGGAGTCTTTCTCCATACAAGATCTGATGGCAAACTCTTCAAYCTTGGCCGTCTCAGATCCAAAACCAAAGTCCGCAA
AGTCCTCATCAGAGAACTCCTATTTGCTGATGATGCCGCGCTGACAGCTCACACAGAACAAGGTCTGCAGACACTCATCG
ACCACCTTGCCAATGCCTGCAACAACTTTGGCCTGACAATCAGTCTGAAAAAGACCAATGTCATGGGCCAGGATGTCAGA
GACACCCCTTCCATAAACATTGGCAGCTACACCCTGGAAGTCGTTCAGGACTTCACCTACTTGGGTTCCACCATCACCTG
CAATTTGTCCCTTGTCACAGAGATTGACAAGCGCATTGGGAAGGCGTCTACAGCTATGTTCAGGTTGACCAAAAGAGTGT
GGGAGAACAAATCCCTAACGCTCAACACCAAAGTACAGGTGTATCGGGCCTGCGTCCTTAGCACCCTCCTCTATGGGTCT
GAGTCCTGGACAACATACGCCCATCAAGAACATCGACTAAACACATTCCACCTCCGATGTCTCAGGCGCATCCTCGGTAT
CAGATGGCAAGATCGCATTCCCAACACCTCAGTCCTCAACTTGGCCAACATTCCCAGCATGTACTCTCTACTCAGTCATA
GGCGCCTGAGATGGCTTGGACACGTGCGCCGCATGCAGGATGGCAGAATACCCAAGGATGTCTTGTACGGCGAGCTGGCA
TCAGGCACACGGGTCACTGGTCGCCCAGTCCTGCGCTTCAAAGATGTCTGTAAACGGGA
>RTE-Snek_1_Leuciscus_waleckii_a
GACGGTGGGAGGAACCATCGTGCTCCATTGGGTCGTTACCGCCCGCCTTAACCCGGGCAGCCCCCGGGCAGTTAGGTACT
ACCCCGCCACAACCTGCTTGCTTCATCGGGTGCATGGAGCTTAGACAAAATCGACAGGCAGGTTGTAAAANCCAGCACCA
GGNAATAATCAAAAGACCAAAAARTCACCAGCCCTGCGGCTGGCAACTTGGAATGTCAGAACATTGTGCCCTGGCCTCTG
TGACRATCTTCAGCAAGTTGACGAYGCTAGAAAAACCGCTATCATCAATCACRAGCTGTTAAGGCTCAACATCGACGTTG
CCGCCCTTCAAGAGACACGTCTTCCATCCANTGGARGTCTGRAGGAGAGAGACTACACTTTCTTCTGGCAAGGACTGNNN
NNNNNNNNGYGCCGACTTTAWGGGGTCGGCTTTGCAGTGCGAAATTTTCTYTTACCATCAGTAGAACCTCCTTCWCAGGG
GACTGAGCGTATCCTCTCCCTCCGTCTCACAACCTCCTTGGGACCCTTGCACATCTTCAGCGTCTACGCCCCCACACTAT
GCTCCACAGNTGAGGATAAAGATGCTTTYTACTGCGAACTTGAGGCCAAAATTRCGGAGATTCCACCGAAAGACAACCTG
CTCATGCTCGGAGACTTCAATGCCCGGRTGGGCGCTGACTACATCTCCTGGCCACACTGCATTGGACATYTTGGCGTTGG
CAAGCTTAATGAGAACGGACAGCRACTACTTGAGCTAKGCTCTTACCACAACTTGTGCATTACCAACACCTTCTTCCCCA
CCAAGCYCCACCACARAGTGTCTTGGAGACACCCCAGATCCAAACACTGGCACCAGCTTGACCTTATTGTTACTCGGAGA
CCCATGCTCAAGCATGTGCTCGTCACTCGCACGTATCACAGTGCTGACTGCGACACGGACCATTCCCTGGTCAGCAGTAA
GGTGCGCTTCCAACCTAGACRAGCCCATCGMTCGAAGCAGAAGGGCCGCCCTCGCATCAACACGGCAAGAACATCAGTGC
CAGAGCTGCGGGAACGCTTCGCCAGGGCCATTGATGAGGCCCTGGAGGACTGCCCTGTAGACAGTGTTACGATGCGATGG
GAGTACATCCGTGACACCGTGTANNNNNNNNNCTCAGACACCTTCGGGAAGAANGTGAAAAAGAGTGNAGATTGGTTWGT
GGCAGGGATCGAGGTGCTGGAGCCTGCCATYACTGCAAAACGTACCACTCTCCTTGAGCACAAGAGACAGCCTTCTGCAA
GGACWTTGGCTGCCTTCAGAGAGGCACGTAATAACACCAAGAGGATTGCCCGAAAGTGTGCGAACGACTACTGGCTGAAG
TTGTGTAGTGATATTCAGACTTCGGCAGACTGTNGTAATATCCGAGCCATGTNNNNNNNNNNNNAGAAAGCGTTTGGTCC
CAACGCCATCAAGACTGCTCCCCTAAAAWCTACTTCMGGCGAGATTATTACAGATCGCYGAANNNAGTTGGAGAGATGGG
CTGAGCACTACCAGGAACTGTACTCAAGAGAGAACATTGTTACTGACACAGCCATYCGAAATACCACGCCTCTGCCCATC
ATNGAGGAGCTTGACTCGCCACCCACCATCGAGGAACTTGGGAAGGCCATCGATTCACTGGCCTGTGGGAAAGMACCAGG
CAGTGATGGAATTCCACCAGAGATCATCAAGGCAGGAAAAGTGAGCTCTCTTCTCGGCCACCTCCACAACCTYCTGCTCA
AATGCTGGGAAGGGGGCATCATACCCCAAGACATGCGAGACRCTAAGATCCTCACGCTCTATAAGAACAAGGGCGATCGC
AGTGACTGCAATAACTACCGTGGGATCTCTCTCCTCAGTGTTGCGGGGAAAGCCTTTGCACGTGTTCTCTTTAACCGCTT
ACAACTGCTCGCCGATCGTGTGTACCCGGAGTCGCAATGCGGGTTCCGAGCAAAACGGTCAACAATTGACATGGTGTTCA
CCCTTAGGCAGCNTACAGGAGAAGTGCCGTGAGCAGAGACGTCCCCTGTTCCTTGCCTTTATAGACCTGACCAAGGCGTT
CGACATGGTCAGTCGGACTGGCCTTTTCACTCTCCTACACAGGATTGGATGSCCCMCCAAGCTCTTGAAGCTGATTAWAT
MATTTCATGAGAACACGATGGGCACAGTCCAGTATGGCGAGTCATCCTCAGACCCCTTCMCAATCAGGTGTGGTGTGAAG
MAGGGGTGTGTTCTGGCGCCARCACTCTTTGGCGTGTTCTTCTCCCTRCTCCTGCGCTATGCCTTCTGCAACTCCGAAGA
CGGGATCTTCCTCCATACTAGGAGTGATGGGAACCTCTTCAACCTCGCCCGCCTCAGAGCAAAGACTAAGGTCCGCAGGG
TACTCATAAGGGAGATGNTGTTTGCAGATGACGCTGCTCTTGCTGCACACACTGAGGGTGCCMTCCAKCGACTTATCACW
YGCTTTGCAGATGCATGCACAGAGTTTGGCCTTGCCATCAGCCTCAAGAAAACCAAAATMTTGGTTCAAGATGTCGACAC
CACTCCTGCAATCACTATCGGCGACCACACCCTGGAGGTAGTGGAGAATTTCACCTACCTTGGCTCCNCCATCTGCAGCA
ACCTATCCCTGGATACTGAGCTCAATATAAGGATAGGCAAAGCAGCCACCGCCATGGCTCGACTAGCAAAGAGGGCTTGG
GACAACACTCTGTTGACACTCAAAACAAAACTGAYGGTGTACCAAGCATGCGTCTTGAGCACCCTCCTCTATGGCAGTGA
AGCTTGGACTCKATATTCTCGSNAAGAGCAAAGACTGAATGCCTTTCATATGCGCTGCCTCAGACGACTCCTGAGTATCA
CCTGGCAGGATNGTATCACAAACATAGCCATCTTGGCTCAGGCAGGTATGCCAAGTATGTTCACCATCCTTACACAGAGG
CGACTGCGCTGGCTTGGCCAC
>RTE-Snek_1_Leuciscus_waleckii_b
GACGGTGGGAGGGATCATTGAAATCCTACTGGTCAGCTACCGCCCGCCTCAAGCTGGGCAGCCCCCAGCCAGTAAGGTGC
TGACCCGCCACAGTCTGCCTGCTTCATTGGGTGCTTGGAGCTAAGGGAACAGACCGACAAGCAGACTGTAAACCTCGCAC
CAGGCAAAGAAATAAAAAAGCATAAACCACCAATCTTGCGACTAGCAAGCTGGAATGTCAGGACTATGTGCCCTGGCTTT
TCCATAGACCTTGATCAGGTTGATGACTTCAGAAAAACAGCAATCATCAATCGTGAGCTCTTGAGGCTGGACATTGACAT
CGCTGCACTACAGGAGACCANACTCCCCTCAAATGGCAGCATCAGGGAACAGGAGTACACTTTCTTCTGGCAGGGAAAGG
AACCAGACGAACCAAGACTGCATGGSGKTGGKTTTGCARTKAGAAACTCTCTGCTATCGTCAGTCGAACCGCCAGCAAAA
GGTACAGCCCGTATCCTCTCCCTTCGCCTCTCAACCTCCACAGGCCTAGTGAACATCCTGAGCGTCTATGCTCCTACACT
CAGCTCCCCAGCCGAGGCCAAGGAAGAATTCTACGAGGAACTYWTGACCATCATTAAAGGNATTTCCCCCAYCGAACAAC
TRTACRTGCTTGGGGACTTCAACGCCCGGGTGGGAAATGACTGTGATTCCTGGCCCNGCAGTATTGGTCATTTCGGCRTT
GGCAGAATGAATGAAAACGGACAGAGACTGCTTGAGCTATGCTCCTAYCACGACCTCTGYATAACTAACACATTCTTCTC
CACCAAGCCCAACCATARAGTATCCTGGCGACAYCCAAGATCCCATCACTGGCATCAGCTGGAYCTCATTATCACCAGAA
GAGCCTCAYTGAACTGTGTTCTCATTACACGCTGCTATCACAGCGCTGACTGTGACACCGACCATTCACTGGTTTGCAGC
AAGGTGCGCCTTCAACCGAAGCGGATCCACCGATCAAAGCAGAAAGGACGCCCACGCATCAATACAGCAAGGACAACAAT
CCCTGATCTGTGTGAGCGATTCGCTGCCTCCATCACAGAGGCCCTCAGAAATTGCCCAACGGGCAGCGCAGAAGAAAGAT
GGAATCATATCCGCGACGCCATCTTAAATTCTGCCATGGACACCTTCGGGAAGAAAGAGAGGCAGAACCCAGATTGGTTT
GAAGCAGGAATCCTGGAACTTGAGCCAGTCATCGCAGCCAAGAGAGCAGCTCTGATCAGCTACAAAAGGGAGCCATCAGA
GAGGACGCTCACAGCTCTCAGGAAAGCCAGAAATGATGCCAAAAGGATTGCTCGACGCTGTGCCAACAACTACTGGTTGA
ATCTTTGTCAGTGCATCCAACTCTCAGCTGACTGTGGTAACATCCGCGCCATGTATGATGGCATGAAGAAGGCCTTCGGC
CCAAGCGTTACCAAGGTCACACCCCTAAAGTCCTCCTCGGGAGACATTATAACAGATCGGGGTAAACAGATGGAGAGATG
GGTGGAACATTACCAGGAACTCTATGCAAGAGAAAACATCATCACTACCTCAGCAGTTGAGAACACCAACCTCCTGCCCG
TCATGGATGAACTAGATGCTCCCCCTTCTATGGAAGAACTTTGTAAGGCCATCGACTCTCTAGCCTGCAACAAAGCACCA
GGCAGCGATGGTATTCCTCCAGAGGTCATCAAGGCTGGGAAGAAGACCATTCTTCTTCACCATTTGCATGAGCTCTTGTT
GCAGTGCTGGGAAGAAGGAACAGTGCCCCAGGACATGCGTGACGCCACCATCATCACTCTCTATAAAAACAAAGGAGACC
GTAGTGACTGTAACAACTACCGTGGAATATCACTTCTCAGTATAGTTGGGAAAGCCTTTGCCCGGGTAGTAYTAGTCAGG
TTACAGGCACTAGCAGAGYGCSTATATMCTGAAGCTCAGTGTGGATTCAGAGCAGGGAGGTCAACAGTTGACATGATCTT
CTCAYTGAGGCAGCTACAAGWGNAATGTCGCGAGCAGAGKSMWCCATTGTTCATCGCCTTTATCGACYTGACTAAGGCGT
TYGATCTGGTCAGCCGKAAAGGCCTMTTCACSCTACTGCAAAGGATAGGATGYCCCCACAAGCTTTTGAGGATTATCATC
TCTTTTCATGATGATATGCAAGGCAYTGTCCAGTACGATGGCTCTTCCTCAGACCCATTCCCTATCAGAGGTGGAGTGNA
GCAGGGCWGYGTACTCGCTCCAGCGCTCTTCGGCATCTTCTTTTCCTTGCTGCTGACCCAYGCCTTTAGTAAATCAGAAG
AAGGCATATACCTYCACACTCGAACYGATGGAAACCTGTTYAACACAGCACGCCTCCGAGCAAAAACCNAGGTGCGRAAG
GTTCTGATACGGGAGATGCTTTACGCAGATGACGCTGCCTTGACTGCACACTCCRAASAAGCTCTACAACAACTYATCAA
CCRTTTTGCGGATKCCTGCAGNRRTTTTGGCCTCACCRTCAGTCTCAAAAAGASCAAYATAATGGGCCAAGATGTTAGCA
GYATCCCGAATATCTCCATTGCYGACTACACCCTCGAAGTGGTAGATAACTTTACCTACCTTGGCTCTACCATCTCCAGC
AACCTCTCCCTGGATGCYGAGCTAAATACTCGGATTGGTAARGCARCAGMAGCTATGGCYYGCYTAKCAAAGAGAGCTTG
GGAYAATTCCATGCTGACAACCYATACCAAGATGAGGGTGTATCAAGCTTGYGTRCTCAGTACTCTAYTATACGGTAGTG
AAGCATGGACCCTGTACTCCCGGCAAGAACGCAGRCTCAACTCATTCCACCTGCGCTGCCTYAGGAAAATYCTGGGCATC
ACMYGGCAAGACCGTGTCCCAAACAAGGACGTYCTGGYCARGGCGGGAATACCAAGCATGTTTGCATTACTCTSCCAGAA
ACGCCTGCGCTGGCTAGGCCATGTCAGTCGCATGCAGGATGGTCGTATACCCAAAGATATACTCTACAGCGAGCTTGCTA
CGGGCTCCAGACCAGCAGGAAGGCCTGTTCTTCGCTACAAAGACGTTTGTAAACGAGACTTGAAGGCAGG
>RTE-Snek_1_Limulus_polyphemus
GGTGAGAGAAGTGGCTGCAACAACTACAGAGGCATATYGCTTCTAAGTGTCGTTGGCAAAGTCTAYGCTYRAGTKCTCYT
GGTTYGTCTRCAGAAACTGGCTGAACGCATCTAYCCRGAATCGCARTGCRGTTTTWGARCTGGAAGGTCCACCRTGGACA
TGGTCTTTTCCCTCCGCCAACTCCAGGAGAAGTGCAGAGAGCAACGAATGCCCCTGTACGTCGCCTTCATTGACCTCACC
AAGGCCTTCGACTTCGTTAGCAGAGATGGTCTTTTCAAGGTTCTTAGAAAAATTGGCTGCCCTGAAAAACTGCACAGCCT
GATCGAGTCCTTCCACTCCAACATGAAGGGGACTGTGCAGTTCAAAGGTAGTCTCTCTGAGCCCTTTGAAATACDCAGTG
GCGTCAAACAAGGCTGTGTGCTCGCCCCCACTCTTTTTGGGATCTTCTTCGCCCTCCTCCTGAGATATGCATTCGGTTCA
GCACAAGAAGGGATATATCTTCGGACTAGATCAGATGGTAGACTCTTCAATCTTGCCCGCCTGAATGCDAGGACAAAGGT
TCGTGAAGTACTCGTTAGGGACATGCTGTTTGCTGACGACGCTGCAGTTGCGACTCACACCGAACGGGAACTGCAACTGC
TGATGGACCACTTCTCGCAGGCCTGCCAAGAATTCGGACTAACCATCAGCCTGAAGAAGACAAATGTCCTGAGCCAGAAC
ACACCGGCACCACCAGTCATCAATATCGATGACTATGAGCTCGATGTCGTTCACCAGTTTATCTACCTTGGCTCTACCAT
TACTGACAGCCTCTCGCTTGATGCTGAGATBGACAGGAGGATTGGAAAGGCAACCACGATGCTTGCTCGCCTTATGCCAA
GAGTGTGGACAAACTCTAAGCTGACCGTGAAGACGAAGATGTCTGTGTACAGCGCCTGTGTCCTCAGCACCCTTCTATAT
GGCAGCGAGACGTGGACTACTTATGCCAGCCAAGAGAAAAGACTGAATACCTTCCACCTCAGAAGCCTGCGATGCATACT
TGGTATCTCCTGGCAAGACAAGGTAACTAACACCGATGTCTTGTCTCGTACGAACCAATCTACCATGTACACTCTGTTAC
GACAGTGCCRGTTGYRCTGGATAGGCCACGTGCACCGTATGAAGGATGGCCGAATCCCAAAAGACATCCTCTATGGAGAG
CTTGCCRAAGGACAGAGAGGCATCGGCCACCCGCAGCTGAGATACAAGGATATTTGCAAAAGAGACATGAAGGTGCTCAA
CATCAACACCGAAACTTGGGAGGACCTCGCTGCCGATTGCGCYGACTGGAGAAACACTCTCCATAAACAGYTG
>RTE-Snek_1_Lytechinus_variegatus
CGGTGGGAGGGGTCTTCGTGTTCCACTGGTCAGCTGCCGCCCACCTCAAGCTTGGCAGCCCCCAGTTAGTTAGGTGCTGA
CCCGCCTCAGGCCGCCTGCTCCATCGGGTGCCTGGAGCTTAGAGAATTGACTCGGCGAGCGGACTGAAACTACTGCACCA
AGCAATAAACGAAATATAAAGAAAACCCCAGCCTTGCGTTANNNNARGCTGGAACKTCAGGRCTATGTGTCCTGGCATCT
CAGACAATCYTSAAGRGGTYGATGACACCCGSAAGACAGCGATCATCGACCGTGAGCTAAAGAGGCTCAACATWGACAYT
GCGGCMCTACAAGAGACAAGACTCCCCTCAGAGKGGAGTATCAGARAARAGGACTACACCATATTTTGGCAGGGGAGAGA
GCCACAGGAAYRGCGACAGCATYGCRTTGGATTCGCAGTGAGGAACTCCTTACTCTCCTCGATTGAACCACCAAATARWG
GCACAGAACGCAYCCTTTCACTTTGCCTATCAACTGCCNNNNNNNNNNNNNNNNTCCTAAGCTGYTATGCCCYNAACGCT
CTRCAGCTCTGYAGAGRCAAAGRACCAGTTCTATGAGCATCTGGACTSTGTCATTGCTAACGTCCCTGCCARCGAGCACC
TATTCCTACTAGGARACTTCAATGCACGGGTGGGAGCRGATCATGACTCNNNNNNNNNNNNNNNNNNNSACTTCSGCATT
GGTAAACTGAATGAAAAYGGTCAAAGGTTGTTSAAAGTCTGCYMYWACCACAACCTYTGCATYACCAACACGTNWTTTTT
TCCCACAAAACYATGCCACAAGGYATCCTGGARWCATCCMAKATCTCATCACTGGCACCAGCTAGACCTTGTCWTCACAC
GAAACTCATCCTTGAACAGTGTCCAAGTTACCYGAAGTTACCACAGTGCGGATTGTGACACAGACCATTCACTGGTTGCC
AGCAGRGTGCGCCTTCAGCCCAASCGCATACATCGCTCAAAGCARAAAGCYCGCNNNNNNCCACGCATTAACACTGCAAA
YATATCAAGTCGYGACCTGCAKGATCTCTTYGCCGACTCCATCRAACAGGCCCTCCAGGACTGYCMNNNNNNNTTCTGYT
ACTGCTGAAGAAAGATGGAATYACATTCGCGATGCAATYMRTCACYCAGCCATGGAAGTATTCGGCAAGAGAGAAAAGCA
GAACCCAGACTGGTTCATAGCTGGAATCACAGAGTTGGAGCCTGTCATTGAAGCAAAACGAGCAGCACTCGCTAACTACA
AGAGTGATCCATCTGTGAAGACGCTCACAGCCCTCAGAAAGGCGAGGACGGATGTCAAACGGGTTGCTAGACGCTGTGCC
AATGATTACTGGTTAGGCCTATGTCAGAGCATCCAGCTTGCNGCAGATAACGGCAACACCCGTGGTATGTACGCAGGCAT
AAAGAAGATCTTTGGGCCAACCATCCAAAAGACATCACAACTCAAATCAACTACTGGGGAGATCATTACAGACAAGAAGC
TTCAAATGGAGAGATGGGTTGAGCATTATGAAGAGCTTTACTCGCGTGAGGTGATGGTCAACGAAGCTACAATTGAGAGC
ATCTAAAGCTTACCTGTCATGGAAGATCTTGATACTGTACCHTCCTTAGAAGAGCTTACAAAAGCTGTGCACTCCCTGAC
CTCCGGCAAGGCTCCAGGAAAAGACGGTATACCCCCAGACCTAATCAAAGCCGGAAAGGACACTGATCTTTTACGCCATC
TCCATGAACTGTTCTGTCAATGCTGGAGAGAGGGAACAATTCCGCATGATATGCGCGATGCCAACATCATTACTTTGTAC
AAGAACAAAGGGGATCGCAGTGATTGTAACAACTATCGCGGAATCTCCCTCCWAAGCACTGTTAGAAAGACATTCGCCCG
AGTGATCCTGAACAGACTKCATTTGCTTGCAGCCCGTGTGTACCCAGAATCACAGTGTGGATTTCGGGCTGGAAGATCAA
CCATTGACATGATATTCTCCATTCGCCAACTGCAGGAGAAAAGCCGTGAGCAGAGGCAGCCATTGTACATTGCGTTCATC
GACCTTACCAAGGCCTTTGACCTAGTCAGCAGAAAGGTTCTCTTCAATTTGCTTCAGAAGATAGGATGCCCTCCCACACT
GCTTCAACTGATTGTATCATTCCATGATGATATGCAGGGCACCATCCAGTATGAYGGCTCTACTTCTGCCCCATTCCCAA
TCAAGAATGGAGTCAAGCAGGGATGTGTGCTTGYCCCTACGCTCTTTGGGATCTTCTTTTCTGTGCTGCTTTCACACGCC
TTCAGATCATCTAAGGACRGTGTGTACCTACACACAAGAAGCGATGKAAAACTACTCAATCTTGCACGACTTCGGGCTTA
GACRMAAGTGAGGAAAATCCTGATTAGAGACATGCTGTTTGCTGATGATGTTGCTCTGYCATCCCAATCCGAGGAAGGCC
TTCAGAGACTGATTGACTGCTTTTCAGAAGCTTGTGAAGACTTTGGCCTCACCATCAGCCTCAAGAAAACAAACATCATG
GGCCAGGATGTACGCAGTGTTCCAGATATCTCCATTGGAAACTACACCCTTCAAGTGGTTGAAAACTTCGCCTACCTCGG
CTCCATGATTTCCAGCAAACTCTCCCTTGATCCCGAGCTCAACGTACGCATTGGCAAAGCAGCAGCTATGATGTCTAGAC
TCTCAAAGCGGGCCTGGGAGAACACTTCACTAACCAYCAACACAAAAATGAAGATCTTTCAGGCCTGTGTGCTCAGCAMT
CTCCTGTATRGCAGTGAGTCATGGACATTGTATGCACGCCAGGAGCGTCGTCTGAACGTTTTCCATCTCYGCTGTCTGAG
ACGAATCCTGAACATCAAATGGCAGGACCACATCCCAAACAAGGATGTCCTCAAGAAGGGAGGAATGACAACCATCTATG
CTTATCTAACACAACGACGACTGAGATGGCTTGGGCATGTCACTAGAATGGACGACGGCCGTATTCCAAAAAACATATTG
TACGGAGAGCTAGCGACCGGGACCAGGGCTGTTGGAAGACCTGTCCTCCGCTTCAAGGATGTGTGCAAGAGGGATATGAA
>RTE-Snek_1_Malaclemys_terrapin_terrapin
ACTGCGTTCCATTGGTCAGCCACTGCCCGCCACAAAGCTGGGCAGCCCCCAGACAGTTADGTGCTGACCCACCATGGTCT
GTCHGCCTCATGGGGTGNNTGGGGCTAGACCAAAAGTTGAAAGGCAGATDGAAACCTTGCACCTGGCAAAAATAAGAAAC
CAAGAACTTTCCAGCTTGGAAGCTGGAATGTCAGGACCABNTGTCCGGGATTGACAGACDATGATGACCTACAATACACA
AGCAGCATACGGAAGTCAGCTTTGATAGACTGTGAGCTGTACACACTCAATGTTGACATTGCAGCACTTCAGGAAACAAG
ACTTGCAGATGCTGGTTCTGTCCAAGAGGCCAATTACACCTTHTTTTGGCAAGGTAAAAGCAGHGAAGAAAATCGTCTGC
ACGGTRTCAGTTTTGCTGTGAGAAACAAGTGGGTAAAGCTCCTAGAAACACCCATTGGGAAGTCAGAGCGTATCATCTCA
CTTAAACTTCAGACGACCATCGGCTCTGTGAACATCATTAGTGCCTATGCACCAACACTCAAATCTAGCCCCAAGGAGAA
GGATACATTTTACGACTCTTTGCATCAAGTYGTCAAAAGAATANCATCAACTGAGCAACTTTTCCTCCTTGGTGACTTTA
ATGCAAGAGTCGGTGCAGACAACAACTCATGGCCAGATTGCCTAGGACATTTTGGCATTGGCAAGATGAATGAGAACGGC
CAACRACTTCTTGAATTCTGCGCCCAAAACCAAATGTGCATTWCCAATTCATATTTTACAGGAAAAGATNGCCACAAAGT
GTCATGGCGACATCCACGATCAGGCCACTGGCACCAATTAGACCTTGTTATCGTCAGGAGGAAAGACCTACCCTTAGTGC
AGAACACTCGCACGTTCCACAGTGCTGATTGTGACACTGACCACTCCTTGATTATTAGCAAAGTGAAGATTACAGCCAAG
AAACTACATAGAGCAAAACCTAGGAGCAAGCCCCAAATCAATGCTATTAACACCAAAAACCAGAGGAAATGCCAGGAGTT
TGTGAAGNCTTTTGAACTTAGCATGCATGGGAAGTCATTACCAGAGAAGGCAGAGGAATTTTGGGAAGATTTAAGAACAA
CAATCCATGAAACAGCTTTAGCTACATTTSGGGGAAAGAGACCATCAAAAAAGGACTGGTTTGAAGAAAATGAAGCAGAA
CTATTACCTCTCATCAACATTAAGAACACAGCCTATCTGGAACACAACAAGAAGCCAACAGAGAGCACCAAAGTGAGACT
TCGACATGCAAAAACCGAGRTACAGYGAGCAAGCAGATGCTGTGCAAATCATTACTGGATCAAGCTCTGTGAAGAGATAC
AGACAGCCTCAGACACAGGAAACCTCAAAGTCATGTATGACGGCCTGAAGAAAGCTCTAGGTCCCACTGTCAACAAGGTT
GCCCCTCTCAAATCGCACAGCGGTGAAATCATTACAGATAAAAGCAAGCAGTTGTCTCGTTGGGTTGAACACTATTCAGA
GCTATACGCACAAGAAAGAAACATCACCAGCGAATCACTGGACCAAATACCAACTCTACAGGTCATGCCAGAGCTAGATG
TGGAGCCCACTGTAGAAGAGCTAAGCAAGGCCATTGATTTGCTATCAAGTGGCAAGGCTCCTGGAAAAGATGGCATCCCA
GCAGAAATCCTCAAGTGCGGGAAAGACAGCCTATTACCATATCTTCATCAGCTGCTACTTAAATGCTGGAAAGAGGGTGA
GGTACCACAAGAGATGCGTGATGCAAACATCATCACTTTGTATAAAAATAAAGGYGAAAAGGGCGACTGCAACAACTACA
GGGGTATCTCGCTACTAAGTGTAGCAGGAAAAGCTTTCGCAAAAGTCATCTTAGTGCGCCTACAACAGCTGGCGAATCGT
GTCTACCCTGAATCACAGTGCGGATTCAGGGCTGGAAGATCAACTATAGACATGATATTTTCTCTGCGTCAACTCCAAGA
AAAGTGCAGAGAGCAAAACCGACCATTGTACATCGCCTTTGTGGACCTAACCAAAGCATTCGACACAGTCAGCAGAGCAG
GTCTATTTGCAATACTAGAAAAGATAGGATGCCCACCAACCCTGTTAAGTCTTATATGTTCATTCCACAACAACATGAGA
GCAACTGTCCAGTTTGACGGGTCCACTTCGGACAGCTTTGAGATGAAAAGCGGAGTGAAGCAAGGATGTGTTCTTGCCCC
TACACTCTTTGGAATCTTCTTCTCGGTACTCTTGAACTGTGCGTTTAAGGACATGAAAGATGGAGTGTATCTCCACACAA
GATCAGATGGGAAACTCTTCAACCTGTCCCGACTTAAGTCAAAGACCAAAGTCAAAAAGGTGCTAATCAGGGAACTTCTA
TTCACTGATGATGCTGCCCTCATAGCCCACAATGAAGATCTACTACAAGAACTCATGGACCGCCTTTCAAGTGCCTGTCA
GGCATTTGCTCTCACCATCAGCATCAAGAAAATGGTTGTATTAGGACAGGGGGTTCCACAAGATCCTTCAATTACCTTAA
ATGCAAACCAGCTAGAAGTAGTCCAAAAGTTCAGCTATTTAGGTTCTACAGTGACCACCAACCTCTCACTGGATGAAGAA
CTAAATGTTCGCATTGGAAAGGCTGCCACCACCTTTAGCAGACTAACTAAAAGAGCATGGAACAACTCAAAGCTTACCAT
CAAGACCAAAATGCTAGTGTACCAAGCTTGCATCCTCAGCACTCTCATGTATGGTGGGGAAACATGGACAACTTATGCTC
ATCAGGAGAAAAGGTTAAACAGTTTCCACCTACGTTGTTTACGCCRCATACTCAACACCAAATGGCAAGATAAAGTCACC
AAYGCAGAGGTTCTTCAAAGGGCAAATTTACCAAGTGTGACAGCCCTGCTCAAGCAAAGATGACTGCGCTGGCTGGGCCA
TCTGAGTAGGTTGGAAGACGGATGCATACCCAAGGACATGCTATACGGGGAGCTATCAGAGGGAACAAGAACAACAGGAC
GTCCCAAGCTTCGCTATAAAGACACATGCAAGCGAGATATGAAGGAATTTGGAATTGATCCTGACCAATGGGAAATCTTG
GCAAGTGATCGTAACAAGTGGCGCCATCGTCTCCATCAGGGTATCAAAGTCCATGACAGAAGCTGGCTCCTACAGCTTGA
AGAGAAAAGAGCCCATAGGAAGCAAGCAGCTCCCAACCAAGATACATACATTTGCAATAACTGCCAAAGATCATGCAAAT
CTCGGATTGGACTATTCAGTCACATGAGACATTGCAAACCATCTACATCATAGGCTGCAATTCCCACCGTCTCTCGCAGA
YGAAAGGATGCCAACAA
>RTE-Snek_1_Montipora_capitata_a
TGTCGGTGGGAGGGATCATCGCATCCCACTGGCCAGCTACCGCCCGCCTCAAGCTGGGCAGCCCCCAGCCAGTAAGGTGC
TGGCCCGCCACAGTCCGCCTACTTCAGTGGGTGCCTGGAGTGTAGGCCAAAAGCCGAAAAGCGGACTGTAACCCACGCAC
CAGGCAACAAGAAAAGGAACACAAAGCCGCCAGTGCTGAAACTGGCAACCTGGAACGTCAGAACTATGTGTCCTGGCCTG
TCTGACGACCTCCAACAAATCAGTGATGCCAGGAAGACCGCCATCATCGACCGTGAGCTGAAGCGGCTGAACATCGACAT
TGCAGCCCTCCAGGAGACGCGACTCCCTGGCTGCGGCAGTCTGAAGGAGAGGGACTACACCTTCTTCTGGCAGGGACAGG
AGCAACAAGAGCACCGACTCTACGGCGTCGGCTTCGCTGTCCGAAACTCACTTCTCTCCTCCATTGAAGCGCCCTCCTCA
GGCACACCGCGAGTCCTCTCCCTGCGCCTCACCACCGCCTCTGGACCAGCCAACATCCTAAGTGTCTACGCCCCCACACT
CTGCTCCACAGCTGAGGCCAAGGACCAGTTCTATGAGGAGCTGGAGGCGAAGATACAGCGGGTCCCTTCCAAGGAACACC
TGTTCCTGCTCGGAGACTTCAACGCCCGAGTTGGTGCTGACCATGACCCCTGGCCTCGCTGCATCGGCCACTTTGGCATA
GGCAAGCTAAACGAGAACGGCCAGCGCCTCCTTGAGCTTTGCTCCTACCACGACCTGTGTCTGACCAACACCTTCTTTTC
CACCAAGCCCCACCACAGGGTGTCCTGGAGGCACCCCAGGTCTCATCACTGGCACCAGCTGGACTTTGTCATTACCAGGA
GATCCCTGCTGAGCCAAGTGCTAGTCACACGCACCTTTCACAGTGCTGACTGCGACACTGACCACTCCCTGGTGGCCAGC
AAGGTTCGTCTCCTCCCCAAGCAAGTCCACCGCTCCAAGCCGAAGCCCCGACCCCGCATCAACACAGCCAGCACTGCAAA
GCCTGAGCTGCGGCAACGCTTCGCCAATGCAATTGATGTAGCCCTGGAGGACTGTCCAACTGACAGCGCTACACAGCAGT
GGAACCACATCCGTGAGGCTGTGTTCCAGACCGCCCTGGACACCTTTGGAAGAAGAGAGAGAAAGAGCGCAGATTGGTTT
GAGGCTGGTGCCACCGAGCTTGAGCCCGTCATTGCCGCCAAGCGAGCCGCTCTTCTTGCCTACAAGAAAGACCCCTCAGC
AAAGACGCTTGCAGAACTCCGTGCTGCACGCAGCGAAGCTCAGAGGATTGCCAGGCGCTGTGCCAACGACTACTGGTTGA
ATCTTTGCCAAGACATCCAGCTTGCCGCCGATCTAGGCAACGTCCGTGGGATGTATGAGGGAATGAAGAAGGTGTTCGGC
CCAAGTGCCATCAAGACTGCCCCACTCAAGTCAGCTGAAGGCGACATCATCAAAGACCGCAGCAAGCAGATGGAGAGATG
GGCGGAACACTACCAAGAGCTCTACTCAAGGGAAACCATTGTGACCAATACTGCCCTTGAGAACACCCTTCTGCTGCCCG
AGATGAACGAGCTGGATGAACCACCAACCATTGAAGAACTCCGCAAGGCCATTGACTCCCTTTCCAGCGGCAAGGCCTCA
GGCAGTGACAACATACCCCCTGAAGTCGTCAAGGCCGCAAAGGAGAGCTCCCTCCTACAGCACCTTCACGAGCTTCTAAT
GCAGTGCTGGGAGGAAGGAGCAGTGCCCCAAGACATGCGAGACGCCAAGATCATCACGCTCTACAAGAACAAGGGCGCGA
GGAGTGACTGCAACAACTACCGTGGCATCTCTCTCCTGAGCATTGTCGGCAAGGCCTTTGCCCGGGTGGTTCTCAACAGA
CTGCAACTTCTCGCTGAGCGTGTCTACCCAGAGGCGCAGTGCGGCTTCAGGGCCGCCAGGTCAACCATCGACATGGTGTT
CTCAGTGAGGCAGCTGCAGGAGAAATGCCGGGAGCAGAGAAAACCCCTGTACCTGGCCTTCATTGACCTGACCAAGGCCT
TTGACCTGGTTAGCCGTGAAGGACTGTTTGCCCTCCTCCAGCGGATTGGATGCCCCCCCAAGCTTCTGAGCATGATTGTG
TCCTTTCATCAGGATATGCGTGGGACCGTTCAATTTGACGGATCCTGCTCGGAACCCTTCCCCATCAAGAATGGAGTGAA
GCAGGGCTGTGTCCTTGCTCCAACCCTCTTTGGCATCTTCTTCTCTCTGCTCCTCTCCTATGCTTTCCGGGACTCTGTAG
ACGGAATCTTCATCCACACTAGGAGTGATGGAGGCCTCTTCAATCTGTCACGTCTCCGGGCAAAGACAAAGGTGCAGAAA
GTGCTGATCAGAGAGCTCCTCTTCGCTGACGATGCTGGTATAGCAGCCCACTCGGAGGCAGCACTGCAACGGCTCATTGA
CAGCTTTGCAGCTGCCTGTACAGAGTTCGGCCTCACCATCAGCCTGAAAAAGACACAGGTCATGGGTCAAGACGTCAGCA
ACGACCCGAGCATCTCGATCGGCGACCACACCCTCGAAGTGGTGGACAAGTTCACCTACCTCGGGTCCACCATCTCCAGC
AACCTCTCCCTTGATGCAGAGCTGAACACGAGGATTGGCAAGGCAGCAACAGCATTGGCCCGCCTGACAAAGAGAGTGTG
GGACAACACCATGCTCACCACAAACACCAAGATGAGAGTCTACCAGGCCTGTGTACTGAGCACTCTCCTCTACGGCAGTG
AAGCATGGACCCTCTACTCCTACCAGGAACGCAGGCTGAATGCTTTCCACATGCGCTGCCTCCGCAGACTCCTTGGCATC
ACCTGGCAAGACCGCGTCACCAACATCGACGTCCTGGCCAAGGCTGGGATGCCCAGCATGTTTGCCATCCTGACCCAGAG
ACGTCTGCGCTGGCTTGGCCATGTCACTCGAATGGTTGACGGCCGCATCCCCAAAGACATGCTGTTTGGGGAGCTGGCCA
CTGGCACCAGACCCACAGGACGTCCAGCCCTCCGCTACAAGGATGTGTGCAAGCGGGATCTGAAGGCTGGTGGGTTCAAC
CCCTCTGACCTAGAGACAGCAGCCTCGGACCGATCTGGCTGGCGGTCCACCACACAAGCAGTAATCAAGGAAGCAGAGGA
GAGGAGAGCAAGCCGCTGGGAAGAGAAACA
>RTE-Snek_1_Montipora_capitata_b
ATTTTTATCCAAAGRTTGTTTACTTTGAGCGTAAGTTTTGGACTTCACRGTCCACCAGTACTACACGTTCTTGGACATCG
GAGAGTTAGATCTAGGAAAAAGTGACGACATTGACTCACTAGCTTTAAATTTCAGCATTTGGGGGGGTGTGGTCTGGGCC
GGACGTCCCGCTCACGAAGGGCTAGTGATGTGCAACWCGATCACCTCTCRCTGYCCAGGCGTAGTTATGCCGCATAGGCC
CGGTCTGGCTTGCCAGCTGGGTCTCATGTAAGTGGCCTCTGCTTCGCAACTGTGTCCATAGCAGCACCTTCCCGTGGTGC
TCCCTGTTTTCACAGAGAYTGCTATGGGTGCGACCGAGTGCTCGGCGGTATAACCGAGCTAGGCGGGCTGAGCCTTCNAC
CCTGGTTACCCCACAACCTTGGTTGTAAATCTGCCTAGGAGAAGGAAATCTCTTATTCCAAAANCCGGGTAGATGGAGCT
CGTCAGTCGTGGTAGATTGTCCATCTAGGAGAAGGTTCACTCCGATTTCAAAACCACCGCTGTCTCGCGGTCCACCCACC
CACGGGAGAGGCTTCGGGAGTAAACCCCGAGGAGAAATCCGGAGTTGGAGTCCCTAAGGCAGTCCGCTGGTGTACACATC
TACGTTCTGGCAACTCCTGCGTCGCCCTGGTGCCAGGCGTATCAGCTTGCTTTTCCCCTGGACCACACCAGCAGCGAGGA
GAGGGGGGACATGCTTCATGGGCAGCAGCTAGTCCTCCATAACACTTTGCCCAGTCCTGCACCTGGAGAGGTCACTCCAG
CGTCGCCAGTCCCTGRTGACGACACAACACGGAGGGTGGCAGTTTACCGGTGATAAGTCCTTACTCGTTTGGCGAAGAGA
GAAGGGCGCCAGGGGTCACCCTCGACGGTGGGAGGGATGCATGCATCCCACTGGACAGTTACCGCCCGCCCCAAGCCGGG
CAGCCCCCGGACAATTGGGTACTGTCCCGCCACAACTTGTTTGCCTCATTGGGTGCCTGGGGCTTAGGGAAACCAACAGA
CAGGTTGTAAATCTAAGCACCAAGCAACAAGGAAAAGAAAAACAGAAACCGCCCTCACCGAAAGGTTCCAGCCCTGATCG
CCAGCTGGAACGTAAGAACAATGTGTCCTGGACACAACAGCGATCCACTAAGCGTGAACGATCTACGCAAGACAGCTGTC
ATCGACAAAGAGCTGAGCCGCCTAAACATCGACGTTGCCGCCCTTCAAGAGACCAGACTTCCAGAAGATGGCTCACTGCG
TGAGCGCAACTACACTTTCTTCTGGCAGGGGAAGAGCACCGAGGAAGCACGTATCCATGGGGTGGGCTTTGCAGTAAGGA
ACTCCCTTTTGTTGACCATCACGCCACCAACAGGAGGGTCCGAACGGCTCCTGACCATGCGGATGACAGCAAGTACAGGC
CCAGTCACCTTTATTTGCGCCTATGCCCCAACGTTGACCTCCACAGCCGACGAGAAGGATCGTTTCTACGAGGCGCTGGA
TGCAACCATCAAAAGTGTGCCCAACAAGGAAGGACTCTACATACTGGGGGACTTCAATGCACGRGTTGGGGCCGACCACA
AAGCCTGGCCAACCTCACTAGGGCGCCTTGGAGTCGGCAAGATGAACGAGAACGGGCAAAGACTTCTGGAGCTGTGCTCT
TTCCACAAGCTGGCCATCACCAACACTTTCTTCGAGAATAAGGCTCGGCACAAGGTCTCGTGGCGCCACCCAAGATCTAA
GCATTGGCACCAGCTGGACCTTATCCTCGCTAGAAGGCAAGACCTCAACAGCGTCCGCAACACCAGGAGCTACCACAGCG
CAGANTGCGACACGGACCACATCCTCGTCCGTGCCAAAGTCAACCTCATCCCCCGCAAGCTGCACCACGCCAAGACCAAG
GGACGTCCGCGCATCAATGCTTGCCGAGCCGCGGACCCGATCAAAGCTCAGGAGCTGCTTGGCGCCCTAAGAATGTCACT
TGGCAAGGCGAGTGGAGATGCCACCGACGCCAATTCCAGATGGNGCCAGGTGCGCTCCGCGCTCTATCAGTCAGGGCTTG
AGGTACTGGGGAGGAAGGAGCGGAGAAACGAGGATTGGTTTGAGGCCAACTGGCAAGAGATGGAGCCACTTGTAGAAGCC
AAGCGAAAAGCACGCCTAGCACAAGCCGACAACCCTTGCCCCGCCTCAAGAGACGCATTGAGAGCCGCCCGCAGCAAGTG
CCAGCAGACTGCCCGGCGATGCGCCAACGATTACTGGCTCCAGCTCAGCAGGAGGATCCAGTCTGCAGCAGACAAGGGCA
ACACAGGCAGCATGTATGCCGGCATAAAGGAGGCCACCGGTCCTAGTGCCACCAAGAGCGTCCCCCTCAAGACCAAGACA
GGAGAGCCCATTACTGACCAACGGCAACAGATGGCGCGCTGGGTGGAGCATTATCTGGAGCTCTACGCCACGCAGAATGT
TGTGACAGACGCTGCGCTCAACGCCATCGAGGAGCTGCCAGTGTTGGATGAGCTAGATGCTGAGCCGACCGAGGAAGAGC
TGAGCAAGGCCATCGACTGTCTGTCCACAGGAAAGGCCCCAGGAGAGGACGGCATTCCCGCCGAGGTCATCAAGAGAGGA
AAGGACGCACTGCTTGGCGACCTGCTTGAGCTGCTCCGCCTATGCTGGAGAGAGGGCTCAGTGCCGAAGGACATGCGCGA
CGCCAAGATAGTGACACTGTATAAAAACAAGGGCGACCGCAGTGACTGCAACAGCTACAGGGGTATATCCCTCCTCAGCA
TTGTGGGCAAAGTGTTTGCAAAAGTTGCCTTGGCTCGACTACAGGTCCTCGCGGCGCGCGTCTACCCGGAATCACAGTGC
GGGTTCAGAGCTGGCAGGTCCACCATCGACATGATTTTCTCTGTTCGACAGCTACAAGAGAAATGCCGTGAACAGAACAA
GCCCCTCTACCTCGCCTTCATTGATCTCACGAAGGCCTTTGACCTCGTCAGCAGGAGCGGACTGTTTCACATCCTGAAGA
AGGTCGGCTGCCCTCCAAGACTGCTCGCCATCGTAGAGTCCTTTCACACAGACATGCAGAGCACAGTGTGTTACAACGGA
GCAACGTCCGAGCCGTTCCCAATCAGCAGTGGTGTCAAGCAGGGWTGTGTGCTCGCTCCGACACTGTTCGGGATCTTCTT
CTCCACGCTCCTGTCCTATGCCTTCCAGAACAACGACGACGGTGTGTACCTTCACACAAGGTCCGATGGGCGCCTCTTCA
ATCTGGCCAGACTCCGCGCGAAAACAAAGGTCCGCAGCGTCACCATCAGGGAGGCCCTCTTTGCCGATGATGCAGCACTG
GCGACCCACACCGAAGCAGCTCTGCAAAGACTGGTGGACCGCCTAGCACATGCGTGCAGAGAATTTGGCCTCACCATCAG
CCTCAAGAAGACAGAGGTGATGTCCCAGGGAACTGAGTCTCCTCCCTCCATCCACATCGGAGACTACGACCTGAACCCAG
TCAGCCAGTTCCAGTACCTTGGCTCGACTATCTCCTTCAACCTATCGCTGGAGCCGGAGATCAGCGCCAGGATTGCCAAG
GCCGCCGGGATGATGTCGAAGCTCCAGAAGAGGGTGTGGGACAACAACAACCTGACCAACAGCACCAAGATGCAGGTGTA
CAGAGCTTGCGTCCTCAGCACCCTGCTCTACTCAAGTGAGGCCTGGACAACCTATGCTACACAAGAGAAGAGGCTCAACA
GCTTTCACCTCCGCTGCCTTCGGCGCATCCTGGGCATCCGCTGGCAAGACTTGGTTCCCAACACCGAGGTGCTCGAGCGG
GCAGGACTGCCGTCCATTTTCGCCCTCCTGGCCCAGCGTCGACTGAGGTGGCTCGGACATGTACGCCGCATGGACGACAG
CCGCATCCCGAAAGACCTACTGTATGGTGAGCTYGCGGATGGAGCCAGGTCCCGTGGGCGCCCCTCCCTGAGGTACAAGG
ACTCGTGCAAACGTGACTTGAAAGGCGCGGGTATCGACTTGGAAACATGGGAGAGTCTTGCTGAGAACCGTGGGGCGTGG
AGATCGGCTGTTCGCAGCGGGGTGGAGAGAGCCGAGGAAGAACGCACCACCACACTGCAGCAGAAGAGGGCTGAGCGCAA
GGCGAGATCCACGCAGGACACAACAGCATCACCCTTCATCTGCCCCACCTGCTCCAGAGACTGCCATTCCAGAATAGGGC
TGTACAGCCATCAGAGGAAGTGCAGCACCCGGACGTGACCCAACAGCGTGCAGCCATCATCTTTCGAGATGGACGGAGGA
CGACGACGA
>RTE-Snek_1_Montipora_capitata_c
TCAGGTCAGGTCAGGTCGCTCCTGCCACAGGTATCATGCTACCCTGTGCTACCTGCCGCATGCAGAGAAGGAAAACTCTG
TCAAAAACCTCCGCTGCCTTGCGGCTAATATCTCTTTAGAGAAAAGGCTTCAGGAGTTAACCTCGAGGAGAAATCTGGAG
CTGGAGTCCCATAGGCAGTTCGTCGTTGTAATCAATCTCGTTCTGGCAACTCCTGCGACGTCAATGGCCCCGGACCGTAC
CGGCCCTGCCGTTCCGTCCGGACCAGTCATCGCCGTGGAGAGGGGGGTCCTGCTAACTGGGCAAGAGCTGGTCCTCCTTA
TCCCTCTGCCCTGGCCTGTGCCCTGGAGAGGACACTCCAGCTTCGCCTCACAGCGTCGAACCAACACGGAAAGCGGCAGT
CACCGGTTATAAGCCACAATGCTTGATTGGCGTAGAGCGTGGCGCCAGGGGTCGCTTTCGTCGGTGGGAGGGATCTTCGG
ATCTCACTGGACAGCTACCGCCCGCCTAAGCCGGGCAGCCCCCGGTCAATAAGGTGCTGTCCCGCCACGGTCTGTCTTCC
TCATTGGGTGCATGGGGATTAGGTAACAACCGACAAGCAGACCGCAACATCCGCACCAAGCAAGATAACAAGAACGAGCA
AAAGTAAGAGACCAGCTCTTAAACTGGGAACCTGGAACGTCCGCACCATGACTACCGGACTTGATGATCTCCAGAACATT
AGTGATGCACGAAAGACCGCCGTCATCAACGATGAGCTTCTGCGACTGAAGATAGATATCGCCGCCTTGCAGGAGACTCG
TCTAGCAGACTCTGGAACGCTGAAAGAAAAGGACTACACCTTTTTCTGGCAAGGAAAGAGCGCTGAGCATCGTAGAGAAC
ACGGGGTGGGCTTCGCTGTCAGGAACACCTTGTTGAAGATGGTTGAACCAGGCGACAAGGGATGTGAACGACTGCTGACT
CTCCGCCTCTACACCTCTGACGGTCCAATCTCCCTCATCAGTGCCTACGCTCCTACTCTGACATCAACACCTGAGGCTAA
AGACGAATTCTACTCCAACTTGAATGTCGTCATCAAGAACATCCCCAACAATGAACAACTCGTCCTTCTGGGCGACTTTA
ATGCCAGGGTGGGCGCCGACCAAGACTCCTGGCCCTCCTGCCTTGGTTCCTTTGGAGTTGGCAAGGTCAACGACAACGGA
CAGCGTCTACTAGAGTTTTGCTCTTACCACGGCTTGTGTGTGACCAACACCTTCTTCCAGACGAAGCCACAACACCGGGT
GTCCTGGCGTCATCCACGCTCGAAACACTGGCACCAGCTTGACATGATCATTGTCAGACGCACAAGCCTCAAGCACGTGC
TTCTTACCCGCACCTGTCACAGCGCAGACTGTGACACAGACCACTCTCTTGTATGCTGCAAGATCCGCCTGACACCAAAG
ACACTTCACCGTGCCAAGCCTCAAGGGAAGCCTCGCATCAACACCATCAAGATGCAACAAGAAGCAAAGATCGAGGAATT
TGCAAAGACCTTCGAAGAAGCCATCTCCACAAAAAATCCTCAAAGTACAGCATTAGACACCTGGATCCACCTACGAGAGT
GCATTCATACATCAGCACTAGCCATCTTCGGAAAGAAGACCTCCCGGAGCTCTGACTGGTTCGATGCAAAGTCTGCTGAG
ATGACCCCCGTCATAGAAGCAAAACGGGCGGCCCTTACTGAATATAAGCGTTCTCCAAGCGAAAAGACCCTTAAGACATT
AAGAGCAGCTCGGAGTAAGGTCCAACAGACAGCAAGGAAATGTGCCAACGAGTATTGGCAAGAGCTCAGTCGCAACATCC
AGACTGCAGCGGACACAGGTAACATCAGAGGCATGTACGATGGCATCACGAAAGCTCTCGGACCAACCCAGAGCAAAACA
GCACCCCTCAAATCCATCAGTGGGGAAGTGATCACCGACAAGGGGAAACAAATGGAGCGATGGGTAGAGCACTACTCTGA
GCTCTACTCCAGAGAGAACAGTGTTGTTGACTCGGCATTGGATGCCATCGAACCTCTACCTATCATGGAGGACTTAGACG
CCGAACCAACACTGGAAGAACTCAGCAAGGCTATCGACAGCTTGGCCTGCGGCAAAGCCCCTGGAACAGATGGCATCCCT
CCTGATCTCATCAAGCTTTGCAAGTCTACTCTCCTGCAGTCATTACACGACACCCTTTGCCAGTGCTGGCGTGAAGGGGG
CGTCCCTCAAGATATGAAAGATGCAAAAATTGTCACCCTGTATAAGAACAAAGGGGACAGGAGCGACTGTAACAACTACA
GAGGCATCTCTCTCTTGAGCATTGTGGGCAAAGTGTATGCTCGAGTCGTGCTCGCGCGCCTCCAGCAACTGGCTGAACGT
GTCTATCCTGAATCCCAATGCGGTTTCCGCGCAGAACGCTCAACAGTGGACATGATTTTCTCCCTTCGCCAACTCCAGGA
GAAATGCAGGGAACAACAGAAACCCCTCTACATTGCCTTCATTGACCTAACCAAGGCATTTGACCTGGTTAGCCGGGATG
GGCTTTTCAACATCCTCCTGAAGATTGGATGCCCCCCGAATCTGTACAGTATGATTAGATCTTTCCACGATGACATGAAG
GCAACCATTCAGTACGAGGGCAGCATGTCCGAACCTTTCAATATCAAGAGCGGTGTGAAGCAAGGCTGCGTCCTTGCCCC
GACACTCTTTGGCATCTTCTTCTCCCTCCTTCTTAAACATGCCTTTGGGACCTCGACCGAAGGAGTGTACATGCATACAA
GATCAGATGGCAAGCTGTACAACATCGCAAGACTCAGAGCAAAGACCAAGATCCGCAAAACCACTATAAGAGACATGCTC
TTTGCAGACGATGCAGCCGTCACTGCACACACAGAACATGACCTCCAGCAACTGATGGACCGATTCTCCCATGCTTGCCG
CGACTTCGGGCTGACCATCAGTTTAAAGAAGACCAATGTGCTGGGTCAGGACGTGGATACACCACCTGTCACCACCATCG
ACAACTACCAACTGGAAGTGGTCCACGAGTTCACCTACCTGGGATCCACCATCACAGACAACCTGTCCCTTGACGCCGAG
TTAAACAAACGCATCGGCAAGGCTGCAACGACGCTGGGGAGATTAGCCACTCGTGTCTGGGAGAACCCCAAGCTGACTAC
CAAAACCAAGATGGCTGTATATAATGCCTGCGTCGTCAGCACCCTCCTATACGGGAGCGAGGCATGGACAACCTATAGCA
AGCAAGAGCGGAAGCTAAATAGTTTCCACCTGCGAAGCCTCCGCCGCATCCTCGGCATCAGCTGGAAAGACAAGGTGCCC
AACACTGAGGTCCTGCACCGCGCCGGTCTCCCCACCATGTACACACTACTCAGGCAGCGCAGAATGCGCTGGATTGGCCA
TGTGCGCCGCATGGAGGATGGCAGAATACCTAAGGACATCCTCTATGGAGAACTTGCCGTTGGCAAACGACCTCGTGGCC
GCCCACAGCTGAGGTACAAGGACGTGTGCAAACGAGATATGAAAGCCTTGGAAATCGACCCCGAGAGCTGGGAAGACATT
GCAGCAGACCGCAGCAGCTGGCGCTGCCTCCTCCATAAGCAACTGAAAGAAGGTGAAGAGAAGATCACCAACGAAGCCAT
CGAAAGAAGGACCAGGCGAAAAGAGAAAACAACAACTGACCCCGCCGCATCTACTTACATCTGTTCCTCATGCGGCAAGG
ACTGCCATTCCCGCATTGGCCTCATAAGCCACAGGCGGCATTGTTTAGAGCGAAGCACTACAAACTGACAGTGATAGGGC
ACAGTTTCCATGGTCGACTTCGACCGAAGGAGGCCTACTACTAC
>RTE-Snek_1_Nematostella_vectensis
AGGGGGATTCTGGGAGTTGGGCAAACCAGTCTCTCCATATTTTATGCCCAGGCTAGCGCYTGGAGAAGGTAACTTCAGCA
TGTYGTAAAGCATGAATCAAACCGGGGAGTGTGCAGTTACCGGTTAAAAGTTATGGCTAAATTGGCGTATGGCCAGACGC
CTGGGGCCACTCTCGACAGTGGGAGGGGCTGTTTAGTCCCATTGGATAGCTACCGCCCGCTTAAACTGGGCAGCCCCCAG
TCAATAAGGTGCTTCCCGCCACAGTCTGCCTGTTTTGCTGGGGTGAGCAGAACTGAAGTCTGGAAACAGACCGACAAGTG
GACTGCGACTACTTCACCTAAGAAGAAAGGATCAAACACAAAATGGCCAGCTCTCATTATTGGGAGTTGGAATGTACGAA
CCATGCTGACCGGACTGACCACGGACATACGTAACATCAATGGCCTTCGCAAGACCGCCATAATCAACCAAGAACTTGAC
AGATTGAATGTCGATATTGCAGCGCTACAGGAAACCCGCCTTGCTGGTTCTGGAAGCCTGAAAGAGAGACATTACACCTT
CTTCTGGCACGGCAAAAACGAGAACGAGCCCAGGGAGCATGGAGTTGGTTTTGCTATAAGAAACAATCTTCTTCAGTTAA
TAGAGCCTGGTCCACCCATATCTGAGCGCCTCATGCTCATGAAACTCAAAACTGATGATGGCACCACCAACCTGCTCGCT
GTCTACGCCCCGACTCTGACTTCCTCCTCGGACGCTAAAGATGCATTCTACAGTGAGCTCGATGTAATTATCAAACAGTT
ACCTAAGAACGAAGCTCTGTTCCTCCTCGGTGATTTTAACGCAAGAGTAGGAAACGATCAGGAGTCCTGGCCAATCTGCC
TCGGTCACTTTGGCGTTGATAGATGCAATGAAAACGGGCAACGCCTGTTGGAACTTTGTTCTCTCCACCATCTTTGCATC
ACAAATACCTTCTTTAATGTAAAGCTACGACACAGGCTGTCATGGATGCACCCTAGATCTAAGCACTGGCATCAGCTGGA
CCTAATTATCACTAGACGGAGTCAACTAAATAACGTTCGTATTACAAGATCTTACCATAGTGCTGACTGTGACACCGACC
ATGCTCTAGTTTGCTCTAAGATCCAGTCACGCCCTAAAAAACTGCACCGTGCTCGTAATGCTGCCAAAGCTCGTATCAAT
GCGGCTGCCACTACAATCCCACAGAAGGTTCTTACCTTCCAAGAACTCCTTGAATCCAAGTTAGAGAACTATCAAGAGCT
TAGGACTGAAGACCACTGGAGACATGTCAAGGATGTGACCTATGAGGCAGCGATGCTTGCCTTCGGTAAATCGGACCGCA
GGAGCGAGGATTGGTTCGGCGCCAATATAGCACACTTGCAACCCCTGATCGAAGCGAAGCGACTTGCCTTACAGAACTTC
AAGCTTAATCCAACCTCACAATCTCTCGAAGCTCTACGTGAAGCTAGAAGGCATGCAAAAGAAGAGTGTAAAAAATGCGC
CAACAATTACTGGTCGAATCTTTGTGCTAGGATTCAGTCTGCTGCTGACACTGGCAACGTCAAGGGCATGTTTGATGGTA
TAAAGAGGGCAATTGGACCAACACAAATAAAGCTTGCTCCGTTAAAGTCGTCATCTGGAGAGATCATCACGGAAAAGTCC
AAATTGTTGGAGTGCTGGGTCGAACACTACAGCGATCTCTACGGCACTGCAAGTTTCATTTCTCCCTCTGCAATCAACCA
TATTGAAAGACTTCCAACTCTGTCCGAGCTGGATGCAATGCCCACCAAAGTCGAACTCCGTGAAGCCATCAAAGTAATAT
CTTCTGGCAAGGCCCCTGGGCAAGATGGCATCCCAGCAGAGATCTTCAAATGTGGCGGAGACAAGCTCCTCGATTCTCTC
TTCAAACTCCTTTGCAAGTGCTGGGAGCTGGGATCCGTCCCTCAGGATTTCAGAGATTGCTCCATTACCAACCTCTACAA
GAACAAGGGGGACAGAAGTGATCGGAATAACTACCGCGGCATCTCACTTTTGTGTATTGCTGGTAAGCTATTCGCTCGAG
TGGCTTTGAACCGTTTGCAGAAACTTGCTGAAAGGGTGTACCCTGAATCGCAATGTGGCTTCCGCTCGAATCGCTCAACA
GTTGACATGATATTCTCCCTGAGGCAGCTTCAGGAAAAATGCCGCGAACAGCAAAGACCCCTCTTTGTCGCCTTTATCGA
TCTAACCAAGGCTTTTGACTCAGTCAGCAGAGACGGTCTGTTTCACATCCTACCTTTAGTCGGCTGTCCTCCGAAGCTCC
TTAACTTTATAAAGTCATTCCACGATGGGACCCGTGGCACTGTTAAGTGTGAGAGCAACTCGTCCGAGGCATTCGACATA
AACATCGGCGTTAAACAAGGATGTGTATTGGCACCAACCCTCTTCAACATCTTCTTCTCCGTCCTTCTGAGACATGCATT
TGGCTCTGCTGATGAAGGCATCCTTCTACGTACTCGCTCAGACGGGAAACTATTCAATCCAGCGAGACTACGTGCTAAGA
CCAAAGTCCGCAAGTGCACGATACGCGATCTTCTCTTCGCTGACGATGCTGCTTTGGTTGCACACAGTGAGAGTGAGCTA
CAGTCCCTTTTGGACCGTTTCTCGAACGCTTGTGCGGACTTCAGTCTTGCAATCAGCCTTAAGAAGACGAAAGTGATGCA
CCTAGGCTCTGAAATTGCGCCTACTTTTACCATCAACGACTTCACCCTAGATGTTGTTCCTCAGTTTACCTACCTTGGCT
CCACCACCTCCGCCAACGGATGCCTCGATGTCGAACTCGGCAAAAGAATCGGTAAAGCAGTGACAACAATGACAAAGCTT
TCCTCTCGAGTGTGGGAGAACAAGAAACTTACCATYTCGACGAAGATCACCGTATATCGCGCCTGCATTTTGAGTACTCT
CCTATACGGAAGCGAATCTTGGACCACCTACGCGCGGCAGGAGAAGCGATTAAATACCTTCCATATGCGATGTCTTCGCC
GCATCCTCGGTATCCATTGGTCGGATAAAGTTACGAATAACGAGGTCCTCGAAAGATCAGGTTTACCGACGCTTTTTACC
CTACTTCGTCAACGCAGGTTGAGGTGGCTAGGCCACGTTTGTCGAATGGAAAATGGCCGTATTCCCAAAGATCTTCTTTA
CGGCGAACTTGCACACGGATCAAGACCTGTAGGACGCCCGAAGCTCCGCTTCAAGGACTCATGCAAGCGTGATATGCTCG
CAATCGGCCTCGACGTGGACAACTGGGAGAAGCTTGCCGAGGATCGCAGCAGATGGAGGTCTGAATGTGCTGCCGCACTC
AACTCAGGGGAGTTAGAGCTGAAAAGAGAGGCCGAAGAGAGAAGGCAGAGGAGAAAGGCATCCGAAATTCGAACTGGATC
AAACCCATCTCCGACGTCTGTCCTCGTTTGTCGTTCATGTGGTCGCACATGTGCTTCGCGCATTGGGCTTTTTAGTCATG
GAAAGAAATGCCAACGTTCATCGCGCTGATGTCATGGACACTGACTGTCCGAAGACTGCCTACTACTA
>RTE-Snek_1_Notechis_scutatus
AATTTAGGGGAAAGANTATAAAGGCGTCATACTCCAATCAGTGATTACAGGAGAAATTTTGTTTAACAAGAAAAGATAAT
AGACAGCTGGAAACAGGACAGACAAAGAATATAAGTATAATKATCTGAATTGAGATGAAATAAACAAAATAAAATTAAGA
AAGTTAAAAGAGGGGWGAAGCTATATAGAAAATGTAGAATGGTAATRAGATATGGAATGGTATATAAAGTGAGCATGAAT
TTGAATTTGTGTCTGTACGAAGAGATGTAACCCGGGATCAAGCTGCTTTCAAAAAATATGTTTTATGTTTTTATGTTTTA
TGTTTTGTTTGTTTATGTTTGTTTTTAAAAACCAATAAAATTTGTTGTTGTTKTTTTTWAAAAAAGRAGAGAAACTTCTC
ATTCTTCTGGCAGGGAAAACCATCAAATGAGACTAGGGACTATGGAGTTGGCTTCATGGTCAGAAACCTATTAGGACTCA
TACTCCACYTGCTGCAGGAAGTGAAAGAATCCTGTCCCTACAGCTCCATTCTTCAGCAGGGCTGGTTACTCTTATTAGTG
CATATGCACCAACNNTATCATCTTCAGTAGAATCTAAAGATGAATTCTATGACGATCTGGCTGCCACTATTAAGAAAATC
CCTGAGAAAGAACCATTGTTTATCCTTGGTGATTTYAATGCCAGAGTTGGAGCTGACCATAGTTCTTGGCCCACTTGTTT
ARGTCAGTTCGGCRTTGGGAAGATGAATGAAAATGGCCAACGCCTGCTGGAGTTTTGCTGCTACTATGGTTTTTGCATTA
GCAATACATTCTTTAATACAAAGCCTCAACACAGAATCTCCTGGAGACATCCAAGATCGAAGCATTGGCACCAGCTCAAC
TTGATTCTCACCAGGNNCCCCAGCCTTCCCAGTATTATGATCACATGCAGCTATCAGGGTGCTGATTGTGATACAGACCA
CTCCTTGGTGTGCAGCAGAATAAAACTGCAAACAAAGAGATTGCATCACTCGAAGAAGGAAGGAAGACCACGAATCGACA
TCAGCAAGACCCGCAATCAGGACAGAGTGGAGGAATTTGCTCAAGCACTCAAGGAAACTCTCCCAGGCCCGGCTGAAACA
AATGCATCTGAACAATGGGAACATTTCAAGAATGCTGTTTATAACACCRCCTTGTCAGTATTTGGTAAGGAGACCAGAAA
GACAGCAGATTGGTTTGAAGCCCACTTGGAGGAGCTGACACCAGCCATTGAGGAAAAGAGGAGAGCTTTAATTGCATATA
AAGCCTGTTCCAGTGAGCGTAACCTACAGGTTCTGCGAGCTGCTTGTAGTAAAGCCCAACAGACCACCAGGAGATGTGCT
AATGATTACTGGCTGCAGCTTTGCTCTCGGATCCAGATAGCAGCTGACACAGGCAACATCAAGGGGATGTATGATGGCAT
CAAGCAGGCCTTAGGTCCAATACAGAAGAAATCTGCCCCCCTGAAGTNRGCTACAGGCAAGGTCATCCAGGACCGAGCAC
AGCAGATGGTACGCTGGGTGCAGCACTAYTCTGAGTTATATTCCAGAGAAAATGTTGTAACTGAAGAAGCATTAAATAAC
ATTGAGTGCCTGCCTGTCTTGGAGGAGCTTGACAGTGAACCAACTTTAGAAGAACTCAAYGGGGCCCTGGATTCCCTTGC
CTCTGGCAAGGCACCCGGGAAAGATAACATCCCTGCTGAAGTTCTGAAGTGCTGCAAAGAGATCATCCCCACTGAACTGC
ATGAAATCTTCTGTCTTTGTTGGAGGGAAGGTGGAGTGCCGCAGGACATGAAGGATGCAAATATCRTCACACTGTATAAG
AACAAAGGCGACAGGGGTGACTGTAACAACTACCACGGCATCTCTCTTCTTAGTGTTGTAGGGAAGCTGCTTGCCCGTGT
CATACTGAAGAGGCTCCAGGTGCTTGCAGAGAGAGTCTATCCAGAATCACAGTGCGGATTCYGAGCCAACAGGTCCACTA
CTGATATGGTATTTTCCCTTAGACAGTTGCAGGAGAAGTGCAGGGAACAAAGACAGCCACTTTTTGTAGCCTTCATAGAT
CTTACGAAGGCTTTTGACTTGGTTAGTAGGGAYGGCCTTTATAAAATCCTCCCCAAGATTGGATGTCCACCTCAGCTCCT
CAACATCATCAGGTCCTTTCATGAGGAAATGAAGGGCACGGTAGTTTTTGATGGCTTAACATCAGATTCCTTTGAYATTC
GAAGTGGAGTGAAGCAGGGCTGTGTCCTCGCGCCAACTCTATTTGGGATCTTTTTTGCTGTCATGCTGAAACACGCTTTT
GGAACTGCAACAGAGGGTATTTATCTCTGGACCAGATCAGACGGAAAACTCTTTAATCTCTCTAGATTGAGAGCAAAGAC
CAAAGTCCAGCTGACATGCTTGCAGGATTTTCTCTTCGCTGACGATGCTGCMGTTACTGCTCACTCTGCCGAAGACCTTC
AACAACTTATGGATCATTTTAGCAAGGCCTGCCAAGATTTTGGACTAACAATCAGCCTGAAAAAAACACAAGTCATGGGT
CAGGACRTGGATTCACCTCCCTGTATTACAATCTCTGCACAAGAACTGGAGGTCGTCCATGACTTTGTGTACCTTGGCTC
AACTATCTCCGACACTCTCTCTTTAGACACTGAGCTGAATAAACATATTGGTAAAGCAGCCACCACATTTTCCAGACTTA
CAAAGAGAGTATGGCTTAATAAGAAGCTGACGGAACATACAAAGATTCAGGTCTATAGAGCCTGTGTCTTGAGCACACTC
TTGTACTGCAGCGAGTCTTGGACCCTTTATGCATGGCAGGAGAGAAAGTTGAACACCTTTCATATGCGCTGTCTCTGACG
TATTCTTGGCATCACCTGGCATGACAAAGTTCCAAATAGCGCAGTCTTGGAACGTGCTGGAATTTCTAGCATGTATATAC
TATTGAAACAGCGACGTCTATGCTGGCTTGGGCATGTCGTGAGGATGGCTGATGGTCGGATTCCGAAAGACCTCCTGTAT
GGAGAATTAGTGCAGGGAAAGCGCCCTAGAGGGAGACCACAGCTGCGATATAAGGATATCTGCAAGAGGGATCTAAAGGC
CTTGGGAATGGACATCAACAGCTGGGAAACCTTGACCTCTGATCGTTCAGCTTGGAGGCTAAAGATGCAGCATGGCCTTC
TTCAATTCAAAGAGACACTCGTTCGGCAGGCTGAGGCAAAGAGGCAGTCCCGGAACCAGCAAAATCTGGGGGCTGGACAG
GAGACAGACTGTATCTGTCCTCAGTGTGGAAGGGATTGCCACTCTCAAATTGGCCTTTTTAGCCACACTAGATGCTGTTT
TAGGACCTCTTTTCAGAGCACGATACCATAGTCTCTTGAGACTGAAGGATGCCAAT
>RTE-Snek_1_Octopus_bimaculoides
TGAYGGTGGGAGGGACCCTCGTGTCCCATTGGTTAGCTACTGCCCACCTCAAGCTGGGCAGCCCCCGGTTAATAAGGTGC
TGACCCGCCACAGGCCGCCTGCTTCATTGGGTGCTTGGAGCTAAGAGTTTGACTTGAAAAACGGCCTGAAACCTCTGCAC
CAGGCAAACAATCAAAAGACAAGAAACCACCAGTCCTGCGGTTAGCAAGCTGGAATGTCAGGACCATGTGCCCTGGCATA
TCTGATGACCTACTCAGGGTTGAAGACACAAGAAAGACGGCCATCATTGACCGCGAACTAAAGAGGCTCAACATAGACAT
TGCTGGACTGCAGGAGACAAGACTCCCCTCAAACGGCAAACTCAAAGAACAGGATTTCACCTTCTTTTGGCAGGGAAGAG
ATCCAGAGGAACCTCGTCAGCATGGTGTTGGCTTTGCAGTGAGAAACTCATTACTCTCCTCAATAGAACCACCATCAGGA
GGCACTGAGCGTATCCTCTCTCTGCGCTTCTTGAGCYCTTCTGGCTCAGTACATTTACTGAGCATCTATGCTCCCACTCT
CTACAGCTCAGAGGAGACCAAGGACCAGTTCTACAAAGATCTCAACTGTGTCATTAGAAACATACCAACCAACGAAAACA
TCTACCTTCTAGGAGATTTTAACGCTCGCGTGGGATCTGACCATGACTCGTGGCCCATTTGTGTCGGACATTTTGGTATT
GGCAACATGAATGACAATGGTCAGAGACTGCTTGAATTTTGCACATACCATAACCTGTGCATCACCAACACATTCTTTGC
CAACAAGCCATCCCACAAGGCATCTTGGAGACATCCAAGATCTCACCACTGGCATCAGTTGGATCTCATCATCACACGAA
GATCCTTTCTGAATTCTGTCCAACTGACCTGTAGTTACCACAGCGCGGATTGTGACACAGATCATTCACTAATAAGAAGC
AGGGTGAGGATTCTGCCTAAAAAAGTCCATCACTCCAAGAAAATGGGCCGACCACGCATTAACACTGCCAGAACCTCRGA
CCCTACACTGCGAAAATGTTTTGCTGTTTCTATCAAGGTTGCCCTCAGTAGCTGCCCATCCTCCTCTGCTGAAAGTAGGT
GGAATTATATCAGGGAAGCTTTGTATACCACATCAATAGATACTTTCGGCATGAGTGAAAGGCAAAACCCAGATTGGTTC
AGTGCTGGGCTCTCAGAGCTGGAACCAGTTATCGAAGCAAAGCGCGCAGCTCTGATGCAATACAAGAGTGATTCTTCTAC
AAAGTCACTCGAAGAACTCAGAAAGGCAAGAAATAAAACCCAACTGACTGCCAGACGCTGTGCAAATAGGTATTGGCAGG
AAATCTGTCAGAGTATCCAGTCAGCTGCTGACAGTGGCGACACCCGTGGGATGTATGCCGGTTTGAAGAAGGCCCTCGGT
CCATCCGCAACCAAGTCAGCCCCTCTGAAATCAACTACTGGAGATCTCATCAAGGACCAAAGCAAGCAAATGGATAGATG
GGTGGAGTACTACCAGGATCTCTACTCACGGGAGACCACGGTCGCTGAGGCTGCAATCGAGGGTGTCAAGATCTTGCCAG
CCATGTGCGAACTTGACAATCTGCCGTCTATAGCRGAGCTCACCAAGGCTATTGACTCCCTAGCCAGTGGCAAGGCTCCG
GGAAAAGACGGCATCCCCTCAGAGATCATCAAAGCCGGCAAAAACACCGCTCTGCTTCGGCACCTTCATGAGCTTCTGTG
TCAGTGCTGGGAAGAGGGTACAGTCCCTCAGGATATGCGGGATGCTAACATCATTACGCTTTACAAAAACAAAGGTGACC
GTGGTGATTGTAACAATTACCGTGGAATATCTCTTCTCAGCACTGTTGGAAAGACCTTTGCTCGCGTTATCCTGTCCAGG
CTACAACTGCTTGCTTCTCGAATTTATCCAGAATCGCAGTGTGGCTTTAGAAGAAGCAGATCAACTATTGACATGATATT
CTCCATACGCCAACTTCAGGAGAAGTCCAGAGAGCAGAAAATGCCATTATATATGGCCTTCATTGATCTGACAAAGGCCT
TTGACTTGGTAAGTAGAAAAGGCCTCTTCATCCTGCTTCAAAAAATCGGATGTCCACCAAAGCTGCTGAGGATCATCAAA
TCTTTCCATGATGATATGCAAGGCACCATACAGCACAATGGTTCAACATCAGCCGCCTTCCAAATAAAAAACGGGGTAAA
GCAAGGCTGTGTCCTTGCTCCTACATTATTTGGCATCTTCTTCTCGCTGCTGCTGTCACATGCCTTCGAGACATCAGATG
ATGGAGTGTTTCTGCACAGTAGAAGTGACGGGAAACTGTTCAATCTCTCGCGTCTGCGTGCCAAGACCAAAATCAGAAGC
GTCCTGATCAAGGAGATGCTCTTTGCTGATGATGCCGCTCTGGTATCACACACAGAAGAAGCCCTGCAAAGGCTCATCAA
CTGCTTTGAGCAAGCATGTAGCGACTTTGGCTTAGTTATCAGCCTCAAGAAGACCAACATCATGGGTCAGGCTACATCGG
ACATCCCAAACATACATATTGGAGACCACAGACTACAGGAGGTGGAGAAGTTTACCTATCTTGGCTCTACCGTCACCTAC
AACCTATCCCTTGATGCCGAGCTCAATATACGCATTGGCAAGGCAGCTGCTGTGATGGCCCAACTCTCCAAACGGGCATG
GGACAACAATAAGCTGACCAAGACCACAAAAATGAAGATTTACCAGGCATGTGTACTTAGCACTCTACTGTATGGCAGTG
AGACCTGGACGCCATACACACGCCAAGAGCGTCGCCTAAATATCTTTCACCTGCGCTGCCTCCGGAAAATCCTTGGCATC
AAATGGCAGAATCGTGTCCCCAACAAAGATGTCCTCAAGCAAGCAGGAATACCAAGCATGTTTGCACTCCTCACACAAAG
ACGTATGAGATGGCTTGGACATGTTAGTCGTATGGAAGATGGCAGAATCCCCAAGGACATACTCTACGGAGAGCTTGCTA
GGGGCACTAGGTCTGTGGGAAGACCGTTCTTACGATACAAGGATGTTTGCAAAAGGGACATGAAGGC
>RTE-Snek_1_Octopus_vulgaris
GGGAGAGACCTCCGTGTCTCATTGGTTAGCTACTGCACACCTCAAGCTGGGCAGCCCCCGGTTAATAAGGTACTGACCCG
CCACAGGCCGCCTGCTTCATTGGGTGCTTGGAGTTAAGAGTTTGACTTGAAAAACGGCCTGAAACCTCTGCACCAGGCAA
ACAACTAAAAGACAAGAACCCACCAGTCCTGCGGTTAGCAAGCTGGAATGTCAGGACCATGTGCTCTGGCATATCTGATG
ACCTACTCAGAGTTGAAGACACAAGAAAGACGGCCATCATTGACCGTGAACTGAAGAGGCTTAACATAGACATTGCTGGA
CTGCAGGAGGCAAGACTTCCCTCAAACGGCAAACTGAAAGAACAGGATTTCACCTTCTTTTGGCAGGGAAGCGATCCAGA
AGAACCTCGTCAGCATGGAGTTGGCTTTGCAGTGAGAAACTCATTACTTTCCTTAATAGAACCACCATCAGGAGACACTG
AGCATATCCTCTCACAGCGCTTCTCGACCTCTACTGGCTCAGTATATCTACTGAGCATCTATGCTCCCACTCTCTACAAC
TCAGAGGAGACCAAGGACCAGTTCTACAAAGATCTCAACTGTGTCATTAGAAACATACCAACCAATGAAAACATCTACCT
TCTTGGGGATTTTAACGCTCGCGTGGGATCTGACCATGATTCGTGGCCCATTTGTGTTGGATACTTTGGTATTGGCAACA
TGAATGACAATGGTCWGAGACTACTTGAATTTTRCNNNNACCATAACCYGTGCATCACYAACACATTCTTTGCCAACAAG
MCATCCCACAWGGCATMTTGGARACATCCAAKATCTCACCACTRGCATCAGYTGGATSTCATCATTAAACGAWGATCCTT
TMTGAATTYTRTTCAACTRACCYGTAGYTAMCMYAGYRCGGATTGTGAYAYASATCATTCACTAATAAGAAGCARRGTGA
GGATTCTGCCTAAMAAWGTCCATCACTCCAAGAAAATGGGCCGACCACGCATTAACACTGCCAGAAYCTYGRASCCTACA
CTGCGWMAATGTTTTGCTGTTTCTATCAMGGTTGCCCTCAGTARCTGCCCAACCTCCTCTGCTGAAARTAGGTGGAATTA
TATCAGGGAAGCTTTGTATACCACATCAATAGATACTTTCGGCATGAGAGAAAAGCAAAACCCAGATTGGTTCAGTGCTG
GACTCTCAGAGCTGGAACCAGTTATBGAAGCAAAGCGTGCAGCTCTGATGCAATACAAGAGTGATTCTTCTACAAAGACA
CTCGAAGAACTCAGAAAGGCAAGAAGTAAAACCCAACTGACTGCCAGACGCTGTGCAAATAGGTATTGGCAGGAAATCTG
TCAGAGTATCCAGTCAGCTGCTGACAGTGGCGACACCCGTGKGATGTATGCCGGTTTGAAGAAGGCCCTCGGTCCATCCG
CAACCAAGTCAGCCCCTCTGAAATCAACTACTGGAGATCTCATCAARGACCAAAGCAAGCAAATGGATAGATGGGTGGAG
TACTACCAGGATCTCTACTCACGGGAGACCAYGGTCGCTGAAGCTGCAATCGAGGGTGTCAAGATCTTGCCAGYCATGTG
CGAACTTGACAGTCTGCCATCCATAGCAGAGCTCACCAARGCTATTGACTCCCTAGCCAGTRGCAAGGCTCCGGGAAAAG
ACGGCATCCCCTCAGAGATCATCAAAGCCGGCAAAAACACCGCCCTGCTTYAGCACCTTCATGAGCTTCTGTGTCAGTGC
TGGGAAGAGGGTACAGTCCCTCAGGATATGCGGGATGCTAACATCATTACGCTTTACAAAAACAAAGGTGACCGTGGTGA
TTGTAACAATTACCGTGGAATATCTCTTCTAAGCACTGTTGGAAAGACCTTTGCTCGCGTTATCCTGTCCAGGCTACAAC
TGCTTGCTTCTCGAATTTATCCAGAATCGCAGTGTGGCTTTAGAAGAAGCAGATCAACTATTGACATGATATTCTCCATA
CGCCAACTTCAGGAGAAGTCCAGAGAGCAGAAAATGCCATTATATATGGCCTTCATTGATCTGACAAAGGCCTTTGACTT
GGTAAGTAGAAAAGGCCTCTTCATCCTGCTCCAAAAAATCGGATGTCCACCAAAGCTGCTGAGGATCATCAAATCTTTCC
ATGATGATATGCAAGGCACCATACAGCACAATGGTTCAACATCAGCCGCCTTCCAAATAAAAAACGGGGTAAAGCAAGGT
TGTGTCCTTGCTCCTACATTATTTGGCATCTTCTCGCTGCTGCTGTCACATGCCTTTGAGACATCAGATGATGGAGTGTT
TCTGCACAGTAGAAGTGACGGGAAACTGTTCAATCTCTCGCGTCTGCGTGCCAAGACCAAAATCAGAAGCGTCCTGATCA
AGGAGATGCTATTTGCTGATGATGCCGCTCTGGTATCACACACAGAAGAAGCCCTGCAAAGGCTCATCAACTGTTTTGAG
CAAGCATGTAGYGACTTTGGCTTAGTTATCAGCCTCAAGAAGACCAACATCATGGGTCAGGCTACATCGGACATCCCAAA
CATACATATTGGAGACCACAGACTACAGGAGGTGGAGAAGTTTACCTATCTTGGCTCTACCGTCACCTACAACCTATCCC
TTGATGCCGAGCTCAATATACGCATTGGCAAGGCAGCTGCTGTGATGGCCCAACTCTCCAAACGGGCATGGGACAACAAT
AAGCTGACCAAGACCACAAAAATGAAGATTTACCAGGCATGTGTACTTAGCACTCTACTGTATGGAAGTGAGACYTGGAC
GCCATACACACGCCAAGAGCGTCGCCTAAATATCTTTCACCTGCGCTGCCTCCGGAAAATCCTTGGCATCAAATGGCAGA
ATCATGTCCCCAACAAAGATGTCCTCAAGCAAGCAGGAATACCAAGCATGTTTGCACTCMTCACACAAAGACGTATGAGA
TGGCTTGGACATGTTAGCCGTATGGAAGATGGCAGAATCCCCAAGGACATACTCTACGGAGAGCTTGCTAGGGGCACTAG
GTCTGTKGGAAGACCGTTCTTACGATACAAGGATGTTTGCAAAAGGGA
>RTE-Snek_1_Ophiophagus_hannah
GACATGGAGAGGGGGGATCTGCTGCTTGGGTAACAGTTTATCCTCCATATTAAATTACCCAGGCCTCATGCTCTGGAGAG
GACACTCCAGCTTTGCATACAGCATTGAAACAACACGGGAAGTGGCAGTTACCAGTTATAAGTCTTTGCTCGATTGGTGC
AGAGTGTGACDCCAGGGGCTACTTTCGATGGTGGGAGAGGTCATTATACCTCATTGGGCAGCTACCDCCYACCTYAAGCT
GGGCAGCCCCCAGCCAGTAAGGTGCTGCCCTGCCATGGTCTGTTAACCTCACAGGGTGCGTGGGGTTTAGGGTGAAAGCC
AACAAGCAGATCAATAATCCTGCACCATGCAACAAACATAAGAAAACTTTAGCCCTAAAGTTGGGCACTTGGAATGTTCG
GACAATGACCCCCAGCCTTTCTGACGATCTGCAGGAAATAGAYGATGCACGTAAGACAGCTGTCATCGACATGGAGCTGA
GCAGACTGCAGATGGACATCRTCGCTCTTCAAGAGACAAGGCTGTCAGACTCGGGATCTGTTAAGGAGAGAAACTTCTCR
TTCTTCTGGCAGGGAAAACCATCAAATGAGACTAGGGAATATGGGGTTGGCTTTGCGGTCAGAAACACCCTATTAGGATT
CATTACTCCACCTGCTGCAGGAAGTGAAAGAATCCTGTCCTTGCAGCTCCATTCATCAGCAGGGCTGGTTACTCTTATTA
GTGCATATGCACTGACATTATCATCTTCAGTAGAATCTAAAGATGAATTCTACGACGATCTGGCTGCCACTATTAAGAAA
ATCCCTGAGAAAGAACCATTGTTTATCCTTGGCGATTTTAATGCCAGAGTTGGAGCTGACCATAGTTCTTGGCCCACTTG
TTTAGGTCAGTTCGGCATTGGGAAGATGAACGAAAATGGCCAACGCCTGCTGGAGTTTTGCTGCTAYTACGGTTTTTGCR
TTAGCAATACATTCTTTAATACAAAGCCTCAACACAGAGTCTCCTGGAGACATCCAAGATCGAAGCATTGGCACCAGCTC
GACTTGATTCTCACCAGGCACCCCAGCCTTCCCAGTATTAYGATCACATGCAGCTATCAGGGCGCTGATTGTGATACAGA
CCACTCCTTGGTGTGCAGCAGAATAAAACTGCAAACAAAGAGATTGCATCACTCGAAGAAGGAAGGAAGACCATGAATCG
ACATCAGCAAGACTCGCAATCAGGACAGAGTGGAGGAATTTGCTCAAGCACTCAAGGAAACTCTCCCAGGCCYGGCTGAA
ACAAATGCATCTGAACGATGGGAACATTTCAAGAATGCTGTTTATAACACCGCCTTGTYAGTATTTGGTAAGGAGACCAG
AAAGACAGCAGATTGGTTTGAAGCCCACTTGGAGGAGCTGACGCCAGCCATCGAGGAAAAGAGGAGAGCTTTAATTGCAT
ATAAAGCCTGTTCCAGTGAGTGTAACCTACAGGTTCTGCGAGCTGCTCGTAGTAAAGCCCAACAGACCGCCAGGAGATGT
GCTAATGATTACTGGCTGCAGCTTTGCTCTCGGATCCAGATAGCAGCTGACACAGGCAACATCAAGGGGATGTATGATGG
CATCAAGCAGGCCTTAGGTCCAATACAGAAGAAATCTGCCCCCCTGAAGTYGGCTACAGGTGAGGTCATCCAGGACYGAG
CACAGCAGATGGTACGCTGGGTGCAGCACTACTCTGAGTTATATTCCAGAGAAAATGTTGTAACTGAAGAAGCATTAAAT
AACATTGAGTGCCTGCCTGTCTTGGAGGAGCTTGACAGTGAACCAACTTTAGAAGAACTMAACGGGGCCCTGGATTCCCT
TGCCTCTGGCAAGGCACCCGGGAAAGATAACATCCCTGCTGAAGTTCTGAAGTGCTGCAAAGAGATCATCCCCACTGAAC
TGCATGAAATCTTCTGTCTTTGTTGGAGGGAAGGTGGAGTACCGCAGGACATGAAGGATGCAAATATCATCACACTGTAT
AAGAACAAAGGCGACAGGGGTGACTGTAACAACTACCGCGGCATCTCTCTTCTTAGTGTTGTAGGGAAGCTGCTTGCCCG
TGTCATACTGAAGAGGCTCCAGGTGCTTGCAGAGAGAGTCTATCCAGAATCACAGTGCGGATTCCGAGCCAACAGGTCCA
CTACTGACATGGTATTTTCCCTTAGACAGTTGCAGGAGAAGTGCAGGGAACAAAGACAGCCACTTTTTGTAGCCTTCATA
GATCTTACGAAGGCTTTTGACTTGGTTAGTAGGGATGGCCTTTATAAAATCCTCCCCAAGATTGGATGTCCACCTCAGCT
CCTCAACATCATCAGGTCCTTTCATGAGGAAATGAAGGGCACGGTAGTTTTTGATGGCTTAACATCAGATTCCTTTGAYA
TTCGAAGTGGAGTGAAGCAGGGCTGTGTCCTCGCRCCAACTCTATTTGGGATCTTTTTTGCTGTCATGCTGAAACACGCT
TTTGGAACTGCAACAGAGGGTATTTATCTCCGGACCAGATCAGACGGAAAACTCTTTAATCTCTCTAGATTGAGAGCAAA
GWCCAAAGTCCAGCTGACATGCTTGCGGGATTTCCTCTTCGCTGACGATGCTGCYGTTACTGCTCACTCTGCCGAAGACC
TTCAACAACTTATGGATCGTTTTAGCAAGGCCTGCCAAGATTTTGGACTAACAATCAGCCTGAAAAAAACACAAGTCATG
GGTCAGGACGTGGATTCACCTCCCTGTATTACAATCTCTGCACAAGAACTGGAGGTCRTCCATGACTTTGTGTACCTTGG
CTCAACTATCTCCGACACTCTCTCTTTAGACACTGAGCTGAATAAACGTATTGGTAAAGCGGCCACCACATTTTCCAGAC
TTACAAAGAGAGTATGGCTTAATAAGAAGCTGACGGAACATACAAAGATTCAGGTCTATAGAGCCTGTGTCTTGAGCACA
CTCTTGTACTGCAGCGAGTCTTGGACCCTTTATGCAYGGCAGGAGAGAAAGTTGAACACCTTTCATATGCRCTGTCTCCG
ACRTATTCTTGGCATCACCTGGCATGACAAAGTTCCAAATAGCGCAGTCTTGGAACGTGCTGGAATTTCTAGCATGTATA
TACTATTGAAACAGCGAYGTCTATGCTGGCTTGGGCATGTCGTGAGGATGGCTGATGGGCGGATTCCGAAAGACCTCCTG
TATGGAGAATTAGTGCAGGGAAAGCGCCCTAGAGGGAGACCACAGCTGCGATATAAGGATATCTGCAAGAGGGATCTAAA
GGCCTTGGGAATGGACATYAACAGCTGGGAAACCTTGACCTCTGATCGTTCAGCTTGGAGGCTAAAGATGCAGCATGGCC
TTCTCCAATTCGAAGAGACACTCRTTCGGCAGGCTGAGGCAAAGAGGCAGTCCCGGAACCAGCGAAATCTGGGGGCTGGA
CAGGGGACAGACTGTATCTGTCCTCAGTGTGGAAGGGATTGCCACTCTCGAATTGGCCTTTTTAGCCACACTAGATGCTG
TTTTAGGACCTCTTTTCAGAGCACGATACCATAGTCTYTTGAGACTGAAGGATGCCAAT
>RTE-Snek_1_Orbicella_faveolata_a
GGGGGGGGGSRGAGGCTTGYTTGTAGAGGTAGCGTGCATATACACAAACAGTTTAAGAAGAGGCACTTAAACCCAATACA
AACACCCTGTCCACACCAGGAAGCAAATGTGTAAAAATACTAAATATTAATTCTCCATGGGAACTATCAAACATTTCAAC
TTCCCAACCTCACGTCAATCGTTCTCTAAGTTTCCAAACATTTACTTCAACGTTTTCATTACCATGATCGAGTAATTAAC
TCACCTTACTGGCTGTCAAACCTCTTTTAACATATGTAAAGAAATGATAGTTTTATGTTAACTTTATGTTAAACTTGGTA
CGATTTGATTTATGTTAAAAGTGGTACGATTTGATTAGTAGGGCAGCAGAAGTTACCCTACTGATAACATCATCAATTAC
GCATTGATAATCACCGATACTCAGTGGCTGATCAGAATCATTGATTACCCCCAGATTGTTGTTCCCTGATACCATTCATC
ACTGTTCTTTTCCTCTGAATTTACAAATTACAAAAACTAACCTGGATTGTTCTCCATTCTCTGACTTGTGACTTCTTCTT
CCAGTTGTTTGATTTTCTTTCCTGTCTCAAAAACGTCGTTTTCTACTTTGGCAAACCCTTGCTGCAGTTGTTCCACTCTG
TCATCGGTCCTGGCAAATCCCTCCTCCAGTTGTTCAAATTTGTCATCGGTCCTGGCAAATCCCTCCTCCAGTTGTTCAAC
TTTGCCATCTGCTTTAGCTAGTCCCTTTTCCAATCTGTCAACTCGAATCAATAATTCGTCACTGAGCGTTTTCTCCAGGG
ACACAAGCTTTTCCATTATTTCTTGCTTCTCTTTCATCTGTTGTTCTTTCCACTCTAGCATTGCTTTCAACAGCTCACTT
TGTTTCCGCAATTGAACTCTTGTTGACGATTGCTCACCTTGGATGGAAGTCACAGTGTTTTGTATTTGAGCTTGCTCTTT
TCTTTGCTGAGCCAGTGATTCTTGAATGGCTGATTGTTCTGCTTCAGTTTTCTTGTAGCTCTTAATGAGTTCTTTGACAT
CTTGTTGCACAAGGGAAAGAAGATTTTGATCCACAGCATGACCCATACACAGCTGACAACCTGAAATCAAACAAAGCATG
AAGAGTTTCACAAAACGGAAGGCAACTTTTGTCAGGGGATCGGATGATTGAGCGTGATAAGGGTTGTAGGGTATAATGTA
TGCATGGTAGATTCAGAGCTAGAAGATCAACAATTGACATGGTCTTCTCTTTGCGACAGCTGCAGGAGAAATAAAGAGAG
CTGAGACGGCCGCTATACGTCGCATTCATCAACCTGACCAAGGCCTTTGACTTGCTCAGCAGGAAAGGCTCTTCACTCTG
CTACAGAAGATTGGATGTCCCCCAAGTTCCTGAGGATGATCACGTCCTTTCATGAAGACATGCATGGCACCGTCCAGTAC
GATAGATCTTCCTCGAACCCTTTTCCAATAGAGCAGGGTAAAGAAAAGGCTGTGTGCTTGCTCCAACTCTCTTCGGCATC
TTTTTCTCGTTGCTGCTGTCCTTCACCTTCAGCCAATCAGAGGACAGAAGCGATGGCAGTCTCTTCAACCTGGCCTGCCT
ACATGCCAAAAGCAAAGTGTGACAGGTTCTCATGCGTGAGATGCTCTTTGCAGATGATGCAACTCTGACTGTTAACTCCG
AGGAGGCACTTCAGTGACTCATCAACTGCTTCTTCCATGCGTGTAGAGAGTTTGGCTTGTCTAACAGCCTAAAGAAGACC
AACATCATGGGCCAAGACCTGAGCAGCACCCCAAGCATCTCTATCAGTGACTTCACGCTCGAGTTCGTCGAGGACTTCAT
AAACCTCCGGTCCACCAGCTCCAACAACCACTCCCTGGATGCCGAACTCAATAAAAGCATTGGCAAAGCAGCAACAGCCA
TGGCCTGCCTGGCAATGAGGATCTGTGAAAACCCCATGCTGACCATCAACACCAAGATGCAGGTGTACCAAGCCTGTGTG
CTCAGTACTCTGCTCCACGGCAGCGAGTCATGGTCTCTATTCCTGCCAAGAACGCAGGCTCAACACTTTTCACCTGCGCA
ACCTCAGGAAAATTCTGGGTATCACGTGGCAAGATTGTGTACCAAAAAAGAATGTCCTCGACCAGGCAGGCATCCCCAGC
ATGTTTGCACTCCTGACCCAGCACCGCCTGTGGTGGCTCGGCCACGTCAGATGAATGGACAGGCGAATCCCCAAAGACAT
CCTGTATGGCGAGCTCACCACTGGTTCCAGACCTGAAGGAAGGCCTGTCTTACGTTACAAGGATGTTTGCAAACGAGACA
TGAGAGCAGGGAACATCGATCCAGCAGGCAAGGAGGCAGTGACTGAAGACCGCAGTGACTGGAGAATGATCATGAAAGCA
TGCGTCCAGAGGAGTAACGAGATGAGAAAACAGCAATGGGAAGAGGGGAGAGAGCGCAGATGGCAGAGGGCAGATTCCCT
GCACTCAGAGCGAGGCGTGACCTTCACCTGCAACAACTGCAACTGAGCCTGCCGATCTAGAATTGGCTTGTATAACCATA
GCGGTGCAAGAGTTCCATTGTCTCCCGAGACAGATGGACACCAACTCAATTCAAGAGGTGGTAAAAGATGCACAGTAGGG
ATTGTAGTAGGGATGGTGGTGTGGTAGGTATAGTAGGGGATAGGGGCATAGCAGATGTGGTAGGGGATGAAGTGTGAGAA
TAGAGGAAACAAGTGGTAGGATTTAGCAAGGGAGGGGGTGAAGATACTGTAGTAGAAGTGGTACGGGATAGAGTGTAGGA
ATGGTGATAAGGAATGGGGGTGTGGTTACGAGAAGATGAGGTATGTAGGGTTTTTAAAGGCTGTTGAAGCCTTGCAGGTG
TGGCAAGGGATAGGTGAGGTAGAGGTGTTAGGGCATGATGCCGTAGAGGTGGTAGGGGTAAGGTGTGGTGTGGATTGCAG
GGAAATGGGCTGGGTGGGTGTGAGGTAATAGCACGTGGTAGCTCTTTTAAGACTAGGGCTGACAAAGGCAAAGGTGAGGG
CAGGCTGAGAAAATAGAGAAATCAACTCTAAAGTAATTTTAAAATTATACTGGAAATAACCAATTTAGTAAGGGATAATG
TGTGGTACAG
>RTE-Snek_1_Orbicella_faveolata_b
CCGTTAAGAACRTTCTCCACASACGCTCTTACCACAGCGCGGACTGCGATRCAGACCACTCCTTGGTGTGCTGCAAGAWC
RNNWGCTCCWGCCCAAGAGGTACCATCGTGGCAAGAAGCAAGGGAATCCTCGCATTGATGTCAGCAAGTTGAGCCAGCCA
GACCTTRTGGAGCAGTTTGCTGGGAGGWTTGAGAKYGAMMTGAAAACYTCACAGACSRGAGACTCTGCCAYGGAGAAGTG
GGCTACCCTGCRGGATACCATGCACCGCACWGCGTTGGCCACCTTTGGGAGAAAGACCCTGAAGTCACACGACTGGTTTN
NNNNNNNNNNNNNNNNNNNNNNNNNNNNNNNNNNNNNNNNNNNNNNNNNNNNNNNNNNNNNNNNNNNNNNNNNNNNNNNN
NNNNNNNNNNNNNNNNNNNNNNNNNNNNNNNNNNNNNNNNNNNNNNNNNNNNNNNNNNNNNNNNNNNNNNNNNNNNNNNN
NNNNNNNNNNNNNNNNNNNNNNNNNNNNNNNNNNNNNNNNNNNNNNNNNNNNNNNNNNNNNNNNNNNNNNNNNNNNNNNN
NNNNNNNNNNNNNNNNNNNNNNNNNNNNNNNNNNNNNNNNNNNNNNNNNNNNNNNNNNNNNNNNNNNNNNNNNNNNNNNN
NNNNNNNNNNNNNNNNNNNNNNNNNNNNNNNNNNNNNNNNNNNNNNNNNNNNNNNNNNNNNNNNNNNNNNNNNNNNNNNN
NNNNNNNNNNNNNGACACTKAACCRACMACAGAGGAACTTAACAAGRCCATCAACAGCTTGGCCTCAGRGAAAGCCCCAG
GCAGYGACGGGATNCCCCCCGACCTGATCAAGCACTGCGYGACTACCCTACTGCTTCCTTTGCATGAAGTCCTCTGCCAR
TGCTGGAAAGAAGGGGCTGYTCCACAAGACATGAGGGRTGCCAAGATCGTCACCCTCTACAAAAACAAAGGCGAGCGTAG
CGACTGYAACAACTACAGAGGCATYTNCGCTWCTCRGCATCGTKRGCAAARTCTTYGCWCGGGTCATCTTGGTCCRTCTG
CAGAAACTTGCCGAACGTGTCTACCCAGAGTCACAGTGYRGTTTCYGAGCTGAAAGATCAACGGTAGACATGGTCTTCTC
CCTTCRCCAGCTTCAGGAGAAGTGCAGGGAACAGCAGATSMCCCTGTACGTCGYTTTCATCGATCTCACGAAGGCGTTCG
ACCTTGTCARCWGARAGGGCCTCTTCAGAATCCTGCCCAAGATTGGCTGCCCAYCCAAGCTGCAGAGCTTGATTKAGTCC
TTCCACAGCAACATGSAGRGGACCGTACAGTTCAACGGCAGCACCTCGGWGCCCTTCAACATCTGCAGCGGGGTCAAACA
GGGTTGTGTCCTCGCGCCAACTCTCTTCGKRATCTTCTTNNNNNNNCTTCTGAAGCATGCATTTGGCAYGTYAAGAGARG
GGATCTACCTGCGTACGAGATCAGATGGCAGGCTTTTCAATCTTGCYCGCCTCAGAGCCAAGAYCAAAGTACGCGAAGCC
CTTATCAGAGACATGCTGTTTGCTKACGATGCGGCAGTAGCAACCCACACCCAGCGCGAACTTCAGTCACTCATGGACCA
CTTCTCCCAGGMCTGTAGAGACTTTGGGCTGACCATCAGCCTGAAAAAGACCAACGTCCTRGGACAASGCACCAAATCAM
CACCAGTCRTCACTATTGACGACTATGAGCTCGRTRCRGTGCATCARYTCACATACCTTGGCTCCACTATCACTAACAAC
CTCTCCCTRGACACAGAGYTTGATAAGAGAATCGRGAAGGYAGMCACAACCCTTGCRYGCCTCACATCACGTGTGTGGAC
CAACCCCAAGTTGACAACGAAGAYNNNNNWGGCAGTGTRCAWTGCCTGYGTCATCAGCACACTGCTATACGGNAGCRAGA
CATGGACCACGYACGCCAGGCARGAAAGGYGTYTGAACACCTTCCACATGAGAASCCTCYGCCGCRTSCTGGGAATATCG
TGRCAAGACRAGGTGCCCAACACTGAGGTCCTGTCTCGCGCAGGTCTGCYCAGCATATTCACACTGCTCAGACAGCGCAG
ACTCCGTTGGCTAGGCCACGTCCACCGCATGCCAGACRGCCGCATCCCCAAAGACCTCCTGTACGGAGAGCTGGCCTGTG
GAAGAAGACCCACCGGACGGCCACAGCTGTGATACTACGACGTCGTGAAGCGCGACATGAAGGCTGYAGACATTNNNACA
GAGTCCTGGSAGAGCCTGGCAGCCAACCGGTCYAAGTGGAGAGAAGCCCTGAMCAAACACCTCAAATCAGGGGAGGAGAA
GCTGAMACAAGCCGCCACAGA
>RTE-Snek_1_Oryzias_latipes
AAGAGGTTGCACCACTCAAAGAAGAGAGGTCGGCCGCGCATCAACACCAGTTGCTCCAGCAACCWTRCGAAAACTCAGCA
AKTCAACAGCAGGCTGGAAAACWCCCTCAGCGAGGGAGTGGCARCAGATGGCACCATTGATTCCAGGTGGCTCCACCTCC
GCGATGCTGTATACAACTCTGCCATCACTGCCTAWGGGAAGAAAGAGAGGAAAAACGCTGACTGGTACGAGGCCCACTGG
GAGGAAATGGAGCTTGTGACCGAGGCAAAGAGAAAAGCCCTTCTGGCTTACAAGGCCAAGCCCAGCCCAAGTACACTACA
AGCCCTACAGACTGCCAGGAACAAAGCCCAGCAGACCGCCCGCCAGTGCACCAACACYTACTGGCTGAACCTCTGCAGCA
GTATACAGTCAGCTGCAGAGTCAGGCAATGCAAGAGGAATGTACGAGGGCATTAAGAAGGCAATAGGCCCAACCCTCTRC
AAGACCGCCCCCCTCAAGTCCAAAACGGGCCAGGTGATCATCGACCAGGATAAGCAGATGGAGCGATGGATAGAGCACTA
TCTTGAGCTGTATGAAACACAAAACATAGTAACTGATGCAGCTCTCAATTCCATCCCAGACCTGCCAGCCATGGAGGAGC
TAGACACCCCACCTACTTTGGAAGAACTCAGCAAAGCCATCGACGGCCTTGCCTGTGGGAAGGCACCTGGGAGCGACGGA
ATCCCCCCAGAGGTCCTAAAGAGTGGGAAATCAGCCCTGCTTCATCCACTCTATGACCTCCTCTGCCTCTGCTGGGATCA
GGGCTACATCCCCCAGGACATGCGAGACGCCAATGTCATTACTTTGTACAAAAACAAAGGGGACAGGAGCGACTGCAACA
ACTACCGGGGCATTTCTCTCCTCAGCATTGTCKGCAAAGTGTTCGCCCGTGTCGCCCTAGTCCGCCTGCAGGCCCTTGCC
TCCCSCGTTTACTCAGAGTCCCAGTGTGGCTTCAGGACTGGCCGATCAACTTTAGACATGATCTTCTCTCTACGCCAGCT
GCAGGAGAAGTGCCAGGAGCAGAACATGCCACTCTACATCGCCTTCATCGACCTCACAAAGGCATTCGATTTGGTCAGTC
GAAGCGGACTCTTCAGTTTGCTGCGAAAGATCGGATGCCCCCCACACCTGCTTGCAGTGGTCATGTCCTTCCATGAGAAC
ATGCACAGTACGGTCTGCTACAATGGTGCAACATCTGAGGCCTTCCCCGTTAGGAGTGGAGTAAAGCAGGGCTGTGTCCT
CGCGCCTACACTCTTCGGCATCTTCTTCTCCATGCTCCTTCAATATGCCTTCAGGGACTGTAGTGAGGGTGTCTACATCC
ACACCAGGTCGGATGGCAAGCTCTATAGCTTAGCCCGTCTTCGTGCCAAGACTAAAGTCAAAGAAGTACTCATCCGTGAG
TTGCTCTTTGCTGATGACGCAGCCTTGACATCACACTCTGAAGGCGGCCTTCAGCAGCTCGTCAGTTGCCTCTCCCACGC
CTGCAAGGAGTTTGGACTTACCATCAGTCTGAACAAAACCAACGTCATGGCCCAGGGCACTGAAACTCCTCCAACAATCG
CCATTGACGGACACATCCTGGACGTTGTGGAGAACTTCCCCTGCCTCGGGTCCATGATCTCCAGTTCGCTGTCCATCGAC
TCGGAGATCAACAGCAGAATCGCAAAGGCAGCTGCAGTCATGGCCAAACTGATCCAGTGAGTGTGGAATAATTCCAGCCT
CACTGAGAAGACCAGATTGCACGTCTACCAAGCCTGCGTGCTCTGTACTCTCCTCTATGGCAGCGAAACGTGGACCACCT
ACGCAAGGCATGAGAAGAGGGTCAACACCTTTCACTTGAGGTGCTTGCGGCGCGTGCTGCGGATCAAGTGGCAGGACAAT
GTCCCAAACATCGAGGTGCTGGAACGAGCCAACATGAACAGCATGCACGCAGCACTTGGTGAGAGACGTCTGAGGTGGCT
TGGCCATGTCATGAGAATGGACKCAGGCCGCATTCCTAAAGACCTCCTCTACGGCGAGCTAGCTAAAGGCTGTAGAACAA
GAGGGCGTCCAAAGCTGCGCTTCAAAGACGTCTGCAAGAAGGATATGAGGTGGTGCTCCATTGACCCCAACACATGGGAA
AGTCAAGCAGACGATCGCCCCATTTGGAGACTTGCAGTTAGGCAGGGTACAACAGATGCAGAGGCCAAGCGGAACGAGAA
TGCTGTACAGAAAAGAACCAGGAGGAAGCAGCGGCAGCAGCAGCTGCAAGAGCCATCATCCTTCACCTGTACAAAGTGTG
GCAGGGACTGCCATTCCAGAATCGGACTGCACAGCCACTCTCGGCGGTGCAGGTAGATTCAACAAGGAGCTACACCATCG
TCTCTCGAGACGGACGGCTGCCGACGA
>RTE-Snek_1_Parhyale_hawaiensis_1
GCTGGGCAAYCCCCAGCCAATAAGSTGCKRCCCCGCCACGTTCCGTCAACCTCGTAAGGTGTGCGGGGTTTAGGGTGAAA
ACCGATAAACTGATCGTAANTCTCTVAACCGGGCATTCTGAAGAGAAAAATACAATCCTTAAGGTTGGGCAHCTGGAATG
TCAGGACTTTGACTCCTGGCTTTTCCGAAGACCTACAAGCGGTGGACGATGCACGCAAGACAGCAGTCATCGACCTTGAA
CTTGCGAGACTGCGGATGGATGTTGTTGCCCTTCANGAGACGCGACTTCTAGAAGCCGGCTCAGTCACAGAGAAAAACTT
TACTTTTTTBTGGCAGGGGAAGCCCTTNTGGAGTGTTAGGGAGCATGGAGTCGGATTCGCGGTCAGGAATACTCTTTTGG
GGGCAATCNCTCCTCCTGCAGGAGGAAGDGAGAGAATACTGTCCATCGAGTTTCATTCATCCGCGGGGCCAGTCACCCTG
ATAAGTGCCTATGCACCGACYTTGGCGTCGCCGGCGGAGGCCAAGGATCGTTTCTATGATGACCTAACAACAACCGTCAC
CCAAATTCCTAGGAGGAAGATGGTGTTCATCCTTGGCGACTTCAACGCCAGAGTGGGCAGTGATCATGAGTCGTGGCCCA
ATTGCTTGGGCCACTTTGGCACGGGAAAGATAAACGAGAGCGGCCAACGTTTGCTGGAGCTCTGCTGTCACCATGATYTG
TGCGTCACCAACACCTTTTTCAACACGAAGCCCCAACACAGAGTCTCCTGGAGACATCCGCGATCTAAACATTGGCACCA
GCTCGATCTGATTCTTGCCAGACGCTCTAGCCTCCCCAATATCAGGATTACGCGTTCCTATCATAGTGCCGATTGCGACA
CCGATCACTCTCTGGTATGCAGCAGGGTGAAGCTGCTGAGGGAAAAATCTTACCGCACAAGGAAAGCAGGGCGAGCGCGA
GTCAACACAAGTGAAATTCGCAACCCGGAAAAAGTAGCCGAATTTTCCAGGATGCTTGGGGACGCTTTTTCACGCATGCC
AGATGCTGGGGCGTGTGACACGTGGGAATACTTTAGAGATGTTGTGCACAACTCGGCGATCTCAGTTTTCGGCAGGAGAA
TAAACAGGTCCGTGGACTGGTTCGAGGCCCACTCCGAGACAATGACACCAGTCATTGCGGAAAAACGAAGGGCTTGTGCC
GCGTATAAGACGAGCCCCACTGARCAGAACCTTGACGTTCTGCGCGTGGCTCGCAGCACAGTGCAGCGGACTGCAAGAAG
ATGTGCTAATGACTATTGGCTTCAGCTCTGCTCTCAGATTCAGGCAGCAGCGGACACGGGGAACATCAAGAGAATGTACG
AGGGCATCAAGAGGGCTCTGGGACCGCCACAGAAGAAAATATCGCCGTTGAAGTCGTCAACAGGCGAGATCATCCGAGAT
AGGACTCAGCAAATGGAGCGCTGGGTGGAACACTATTCTGAGCTCTATTCCAGAGAAAATGTCGTCTCGGATGATGCTCT
GAATAAMATTGAATGCCTGCCAGTGTTAGGCGAGCTCGATATAGAGCCAACTCTGGCAGAAGTCGACGCWGCCTTGGACT
GCCTTACCTCAGGCAAAGCTCCTGGGAGAGATGGCATCCCATCTGAGGTYTTGAAGTGCTGCAAGGAGGAAATCATTCCA
GAGCTGCATAAACTCCTCTGCCTTTGCTGGCGTGAGGGTGAGGTACCCCAGGACATGAGAGATGCAAGTATCGTTACGCT
GTACAAAAATAAGGGTGATAGGAGCGATTGTAATAATTACCGCGGCATTTCCCTTCTCAGCGTTGTAGGCAAACTGTTCG
CTCGAGTTGTCCTGAGGAGGCTCCATGTGCTGGCGGAGAGAGTTTATCCAGAGTCACAGTGTGGCTTTCGAGCGAGCAGG
TCTACGATCGATATGATATTTTCAGTGCGACAGCTGCAGGAGAAGTGCAGGGAGCAACGACAGCCTTTGTTTATTGCCTT
CGTAGACCTCACTAAAGCTTTTGACTTAGTCAGTAGAGATGGTCTTTTCAAGATTCTCTCCAAGATTGGTTGTCCTCCCA
GACTCCTCAGCGTAATTAAATCCTTCCATGACAAAATGAGGGGCACAGTTGTCTTTGATGGCTCGAYGTCTGATTCCTTC
GACATCCGTGGTGGAGTGAAGCAGGGGTGTGTCCTGGCGCCAACTTTGTTTGGCATTTTCTTTGCCATCCTTCTCAAGCA
CGCATTCGGTTCTGCGACRGAGGGCATCTATTTGCGAACCAGATCAGACGGGGGACTCCTTAACCTCTCTAGACTGAAGK
CGAAATTAAAAACTAAGATAAGATGTATGCGTGACTTCCTCTTTGCTGACGATGCGGCAATTACGGCCCACTCAGCTGTA
GATCTTCAGCATCTGATGGACTACTTCAGCGAAGCCTGTGCGAGCTTTGGACTGACCATCAGCTTGAGGAAGACGCAGGT
CATGTATCAAGGTGTAGAGGTATCGCCCAGCATCACAATCTCTGAACATGACTTGGAGGTTGTCCGCGAATTCACGTATC
TGGGATCAACAATCTCAGATTCTCTCTCACTTGACTCTGAACTCAGTAAGAGAATCGGCAAGGCAGCTACCACCATGTCT
AGGCTGACAGGAAGGGTGTGGGCTAACAAAAAACTCACGGAACACACTAAAATACATGTGTACAAGGCCTGTGTCTTGAG
TACGCTCCTCTACGGTAGCGAGACCTGGACTCTCTATGCCAGACAAGAGAGAAGGCTCAACACTTTCCACATGCGCTGCC
TGCGACGCATATTTAATATCACTTGGCGAGACAAAGTCCCAAACAGTGTAGTACTGGAGCGGGCCGGCTTGCCGAGCATG
TTTGTGGGGCTTAAACAGAGGCGGCTGCGCTGGCTGGGACACGTGATCCGGATGGATGACGGTCGGATTCCTAGGGATCT
CCTTTACGGAGAGCTTGTGCGTGGAAAGCGCACTGTAGGCAGACCACACCTGCGTTATAAGGATGCTTGTAAAAGGGATT
TGAAAGACCTCGACATCAACCTCACCACATGGGAGACCCTGGCATTGGACCGTGCGGCCTGGAGGGGGRCCGTTCAGCGG
GGCCTTGTCCAGTTCGAGGAGTCGTGCGTCCGCCGGAGTGAATTCAGACGACAGCGGAACAGGGCCCGCAGTGATGGAGG
CGCATTGCTGCCGGCAACCGATAACATCTGCCCCAAYTGCGACCGCGACTGTCACTCCCGGATTGGACTTTATAGCCACA
TGCGACGCTGCAACGGAGCTGTTGCGGGGGCGACATCATAGTCTTCCGAGACTTCCTGCCAACTACTA
>RTE-Snek_1_Patiria_miniata_a
TGGATAGCTACCGCCCGCCTCAAGCTGGGCAGCCCCCAGCCAATAAGGTGCTGTCTCGCCACGGTCCGCCTGCTCCACTG
GGTGCGTGGAGCTTAGGCTAAACTCCGACAAGCGGATCGACAACTGTGCACCAGGTAAAAGAAAGAAAAACAAAACAGCC
CAGCTCTCAGACTGGGTACATGGAACGTAAGGACCATGACACCGGGCCTCTCAGAAGACCTACAGCAAGTGACTTATGCT
CGTAAGACTGCTGTTATCAACAACGAACTGAGCAGGCTCAAGATGGACATTGTCACCCTCCAAGAGACAAGATTGTCCTC
GTCCGGCACCATCAGGGAGAAGGACTTTACTTTCTTTTGGCAGGGTAAACCCCCAGAAGAGACCGAGATACACGGTGTTG
GCTTTGCCGTCAGTAACCGACTGCTGGGCTCCATTGTACTACCCACTGAGGGCTCCGAAAGGATCCTCAAGCTCCAGCTC
CACACAGCAGCAGGAATGGTCAGCCTCATTAGTGCCTATGCACCAACACTGACATCCTCTGCGGAAACAAAGGACAACTT
CTACGAAGACCTTAGCTCCGCTGTTAGAGAAGTACCTCAGCAAGAGCCAGTCTTCGTTCTTGGTGACTTCAACACCAGAG
TCGGTGTCGATCACAGCTCTTGGTCCTCCTGCTTGTCCAATTTGGAGTTGGGAAGATGAATGAAAACGGGCAGCGCCTCC
TAGAGCTCTGCTGTCACCACAATCTATGCATCGCCAACACCTTCTTTGACACCAAGCCCCAGCACAAGGTCTCCTGGAGA
CACCCCAGGTCCAAGCACTGGCACCAGCTCGACCAGGTGCTTACAAGACGCGGTGGTCTTGGAAGTGTCAAACTGACCCG
CAGCTTCCAGAGCCCAGACTGCGACACCGACCATTCCCTCGTAGGCTGCAAAGTAAAGCTTCAACCCTGGAGATTCCACA
GAGCAAAGAAAGAGGGCAGACCTCGCATCGACACCAGCAAGACTCGCAATCCCAACAAGGTGGAAGAGTTTGTTAAGGCG
CTGGAAAATGTCCTACCTGGACCACCCAGCAATAACACCAATGTGAGATGGTCACACCTTAGGGATACCATCTACAATGC
TGCAATGTCCACCTTCGGCAAGAGGCAAAACAAGTCAGCTGACTRGTTTGAGGCCAATGCAGRSGAAATGTTACCMCTCA
TCRAGGAAAAGAGACAAGCCCTCTCAGCCTACAAGAACCTGCCATCAGAGGGGAACCTGCAGGCACTCCGYACASCCCGA
AGCAGAGTTCAACAGTCCGCACGGCACTGTGCCAATGATTAMTGGCTTCAACTCTGCTCCAGCATACAGACTGCTGCCAA
CGTCGGCAACGTAAGGGGCATGTATGAAGGAATCAAGCAGGCAATTGGCCCCACACAAAACAAGTCAGMTCCCCTCAAGT
CAGCCACCGGAGAGATCATCAAGGATCGGGACCAGCAGATGAATCGCTGGMWGGAGCATTACTCAGAAMTCTACTCCAGA
GAGAACCTGGTCAGCACAGAAGCCCTGGATGCAGTACAGCGCCTGCCCACTATGGACAACCTCGACCAAGAGCCGACAAT
GGAAGAAGTCGAGAMGGCGCTGGATGCACTTTCCTCMGGGAAGGCCCCCGGTGGCRACGRCATTCCACCTGAAGTTCTTA
AGTGCGGCAAGGGGACACTCATCAAGGAGCTTCACGAACTTCTGTGCCAGTGCTGGACAGAGGGTTCTGTGCCCCAAGAC
ATGAGAGACGCAAACATCATCACTCTCTANAAAAATAAAGGAGATAGGAGCGATTGNAACAACTATCGCGGTATATCCCT
CCTCAGCATTGTCGGTAAACTCTTCGCCAGAGTCATCTTGGTCAGACTCCAGATCCTTGCTGAAAGAGTGTACCCAGAGT
CACAGTGCGGGTTCAGAGCCAGGAGGTCGACCATCGACATGGTGTTCTCCCTCAGGCAGCTTCAGGAGAAGTGCAGGGAG
CAGAGAAAGGCCTTGTTCATCGCTTTTATTGACCTAACGAAGGCTTTCGACCTCGTGAGTAGGGACGGACTCTTCAAGGT
CCTGGCAAAGATTGGTTGCCCGCCAATTCTCCTCAGCCTAGTACGATCTTTTCATGAGGACATGAGGGGTACCATTGTGT
ACGACGGCACAACATCGAAGCCATTCAACATCCGTAGCGGAGTCAAGCAGGGCTGTGTCCTTGCTCCGACTCTGTTTGGC
ATTTTCTTCTCTGTCCTGCTTAAGCACGCCTTTGGAACAGCCACAGAGGGCATCTACCTTCGCACGAGGTCTGACGGAAA
CCTATTCAATCTGTCTAGACTCCGTGCCAAGACGAAAGTGCAGATGAGACTCCTCAGGGATTTCCTGTACGCTGACGACG
CAGCAATTACCACCCACACAGCAGAAGACCTGCAGCAGCTACTGAATCGCTTCGCCGAAGCCTGCAACGCTTTCGGCCTC
ACGATCAGCCTGAAGAAAACCCAGGTGATGGGACAGGATGTCGATGAGCCGCCCTCCGTAACCATCACAGACTACGAGCT
AGAGGCAGTCCACGATTTTGTGTACTTGGGCTCTACAATCTCTGACACTCTCTCCCTTGACACCGAGCTTAACAGGCGCA
TTGGAAAGGCTGCAACAACACTGGCCAGGCTTACAAAGCGTGCATGGACAAACAGCAAGCTGACAGAGCACACCAAGGCC
CAGATCTACATGGCGTGCGTTGTGAGTACGCTCCTTTATGGATGCGAGTCATGGACCCTGCGCTCTCGTCAGGAAAGACG
GCTCAGTGCCTTCCACATGCGCTGCCTGAGGCGCATCTTAGGCATCTCATGGAGAGACCATATCACCAACAGGGCGGTGC
TTGAGAGAGCAGGAGTCTCCTCCATGCTCACTCTCCTGAAACAGAGACGCCTGCGCTGGCTGGGACACGTCGTACGAATG
GAGGACGGCCGCATCCCAAAAGACCTTCTCTACGGAGAGCTGGCATCGGGCAAGAGGCATGCTGGGCGACCCCTGTTGCG
CTTTAAGGACACCTGCAAACGTGACCTCAAGGC
>RTE-Snek_1_Patiria_miniata_b
GACGGTGGGAGGAACCATCGCGTTCCATTGGTCGGCTACCGCCCGCCTCAAGCCGGGCAGCCCCCGGCCAGTAAGGTGTC
GACCCGCCAACGTCCGTCTGCCTCATTGGGTGCTTGGGGCTTAGTGTAAAGCACGACAAGCGGACGAAAACACCGCACCA
GACAAAAAGGAAAGAATAAAACGAAGATGCCAGCTCTTCGCATATCAAGCTGGAATGTTAGAACCATGCGCACTGGGCTC
TCAGACAGCCTTGACCACATTGACGACTCTCGCAAGACCGCCATCATCCACCATGAGCTCGACCGACTCAATGTCGACAT
TGCTGCTCTCCAAGAGACACGTCTTGCTGACTATGGTTCCCTTAAGGAGAAAAATTACACGTTGTTCTGGCATGGCAAGA
GCGCGGAAGAGACCTGAGAATACGGCGTTGGCTTTACAGTGAAAAACACCCTGATTGCCACAACTGTATCACCAACAGGA
GGCTCCGAACGCATCCTTGCTATCCGTATATCCACCAGCAGTGGACCAGCCAATCTGTTGAGYRTTTACGCCCCAACCCT
CTGCTCTCCCCCTGAGTCAAAAGACAAGTTCTACGAGGAGCTTGACACGGCCATCAGCACCATCCCAAAGAACGAGCACC
TGTTCCTCCTGGGGGACTTCAATGCTAGGGTTGGCGCCGACCACGAATCCTGGCCAGACTGCCTTGGACACTTCGGAGTG
GGGAGTATGAACGAGAATGGGCAGAGACTGCTAGAGTTGTGCTGCTATTATCAGCTCTGCATCACCAACACCTTTTTCCA
GACTAAGCCATTGCACAGGGTCTCCTGGAGACACCCAAGATCCAAACGCTGGCACCAGCTCGACCTCATCATCACGAGAC
GAGAGGCACTCAACTTTGTCCACTTCACCCGCACTTTTCATAGCGCGGACTGHGACACGGACCACTCCCTCGTCCTCAGT
AAGGTCAAGCTACAGCCCAGGCAGATCCACCATGCCAAGCAGAAGGCACGTCCCCGCATCAACGCCAGCCGCTCCATAAA
TCCAACTGTCACCCAGCTCTTCCTCACCTCACTTGATCAAGCASTCTCCYCCTCCAATCAGCAAAGTGCWGTGGACAAGT
GGAACTGCCTGCGTGACACCATTTATGACCAAGCCCTCGCAGCATATGGCAAGAAAGTGAGGAAAAATGCAGACTGGTTT
GAGGCCAATVGAGCGGAGATGGAGCCAGTTATCGAGGCCAAGCGTACCGCCTTCCTCAAGTACAAAGATAATCCATCGAC
GAGGAACCTTGAGGCTCTTAGAAAAGCTAGGGGCAAGGCCCAGCAAACAGCACGACGCTGCGCAAACAACTACTGGCTCA
AACTCTCCTCCAGCATACAAGCCGCCTCCGACACAGGTGACATCAGGGGCATGTACGAGGGGATCAAGCAAGCCACAGGT
CCCTCCATCAAAAAAACGGCGCCTCTGAAATCCAAGTCCGGTGAAGTCATCACCGACAGCAGCAAACAGATGGAAAGGTG
GGCTGAGCACTACATGGAGTTATATGCCACAGAAAACACAGTGTCAGAGGAGGCTCTGAATGGCATCGCAAGCATGCCTG
TGATGGAGGAGCTTGACAAGGACCCCACGCAAGAGGAGCTCAGCAAAGCCATTGACAGCCTCGCTTGCGGCAAGGCCCCA
GGTGCTGATGGGATAACACCTGACATCATCCAACTTGGGAAACCAACCCTTTTGCCACATCTTCACGACCTCCTCTGCCT
TTGCTGGAATGAAGGAGCCGTCCCCCAGGACATGCGTGACGCCAAAATCGTCACCCTGTACAAGAACAAGGGCGACCGCA
GCGACTGTAACAACTACCGCGGCATCTCTCTGCTCAGCACTGTGGGGAAGGTCTTCGCACGCGTTGCCCTTATCAGGCTC
CAGCTTCTGGCGGAGCGCGTCTACCCTGAGACACAGTGTGGCTTCAGGGCAGCAAGATCCACGGTGGACATGATCTTCAC
CCTTCGACAACTGCAGGAGAAATGCCGTGAACAGAGGAGACCTTTGTATCTCGCTTTCGTCGACCTCACAAAGGCCTTCG
ACCTTGTTAGCAGAGATGGTCTCTTCAAGCTGCTTGCAAAGATTGGTTGCCCTCCAAAACTTCTCAGCATCGTGACATCA
TTTCACAACAACATGCAGGGTTCAGTCTGTTGTGATGGAGAAACTTCAGAGGCCTTCCCAATCCGCAGCGGAGTGAAGCA
GGGCTGTGTTCTTGCACCGACCCTCTTCGGAATTTTCTTCTCTCTCCTGCTGTCRTTTGCATTTGGCTCATCCCCTGAAG
GCGTCTACCTACACTCAAGAGCTGATGGCAAACTCTTCAACCTTGCCCGCCTGAGGTCCAAGACGAAAGTGACCAGTGTA
CTCCTGAGGGAAATGCTATTTGCAGATGATGCAGCTCTAGCATCMCACACAGAGACAGGGCTCCAGCAGTTGGTGGACAG
GCTCTCTTATGCATGCAAGGAGTTCGCCCTCACCATCAGCATTAAGAAGACCCATGTCATGGGCCAAGAAGTCGAAACCC
CACCCTCCATCTCTATTGACAACAAGACCCTAGACTGTGTGGGCACCTTCACKTACCTCGGATCAACAGTCKCCAGCAAC
CTGTCACTTGACGCAGAACTGAGCACCCGTCTTGCCAGGGCCGCCRCAGTGATGGCCAGGCTGGCAAAGAGAGTGTGGTC
TAACAAGAACCTAACTGTGTGCACAAAACTCCAGGTCTACCAAGCATGCGTCATCAGCACTCTGCTATACAGCAGTGAGG
CCTGGACCACCTACACCAGACAAGAAAAACGGCTGAACAGCTTCCACCTGCGCTGCCTACGCCGCATCCTTGGCATCACA
TKGCAGGASAAASTCCCCAACACSGAAGTCYYGGAACGTGSYCACTYCACCAGCATGTTCGCCATGTTGAGCCAGCGCCG
CCTCAGATGGCWYGGTCACRTCCACAGGATGGACTCCGGTCGKCTYCCAAGGGCCATCCTGTATGGCRAGCTWKCGTCAG
GCTCCAGGCCAATTRGTCGTCCGAACCTACGCTTCAAGGACGTCTGTAAACGCGA
>RTE-Snek_1_Pelodiscus_sinensis
TGACGGTGGGAGGGATCTTCGGGTCTCACTGGGCAGTTACCGCCCGCCTCAAGCTGGGCAGCCCCCAGACAGTCAGGTAC
TGCCCCGCCACAGTCTGCTTTCCTCACTGGGTGCATGGGGATTAGGAATATTCCGAACGGCAGGCTGCAACCATCGCACC
AGGCAACAAAACACTGAGAAAGAGACCACCTCTTAAACTGGGATGTTGGAATGTCCGTACAATGTTGACGGGCCTCTCCG
AAGACGTTTGGGACATTGACGACCTACGAAAGACAGCAGTCATCAACAACGAACTTCTGAGGCTGAACGTAGACATCGCC
GCCCTACAGGAAACACGACTGGCAGACTCAGGCATTCTGAAAGAAAAAGACTACACCTTCTACTGGCAGGGAAAGGCCCC
AGACGAGCCCAGACAGCATGGCGTAGCTTTCGCGGTGAAAAATAGCCTACTGAGTATGGTAGAACCAGGCAGTAATGGCT
CAGAACGACTCCTCACCCTTCGTCTCAACACCACCACGGGCCCTATCACCCTCGTCAGCGTATACGCCCCAACTCTGAAC
GCAACATTGGAAACTAAAGACCGGTTCTATGAGAACCTAACATCTGTCATCAACAGCATCCCCGACAAGGAACAACTCAT
CCTTCTGGGTGACTTCAATGCCAGAGTAGGTGCGGACAATGACTCATGGCCTTCGTGCCTCGGAAAATTTGGCGTCGGCA
AAATGAACGAGAACGGCCAACGCCTGCTCGAGCTCTGCGCTTTCTACAACCTGTGCATCACCAACTCATACTTTCAGACC
AAGCCCCAGCATAAGGTCTCCTGGCGACATCCGCGCTCGAAACACTGGCACCAGTTGGACCTTATATTAGTTCGCCGCTC
AGCTATCAATTGCGTCCTGCACGTACGCTCTTATCATAGCGCTGACTGCGACACAGACCACTCCTTAGTGTGCTGCAAGA
TCAGGCTGAACCCGAAGAGGTTTTATCGTTCAAGGAAACAAGGAAATCCTCGCATCGACGTCAGCAAGATGTCGCAGCCT
GACCTGACGCAGAAATTCGCAGAAGCGCTTGAGAAGGAACTTGACGCCACACAGACAGGAGACTCTGCCATGGGAAAGTG
GGAAACACTGCGGAACATAATGCACTGCACTGCCCTGGCAACCTTTGGAAAGAGGACCACAAAGACGCACGACTGGTTTG
AAGCAAAGTCCTCTGTGATGATTCCAGTCATAGAAGCCAAGCGCGCCGCCCTGGCAGAATACAAGCGGTCACCAAGCCAG
AGGAACCTACAAATTCTCAGGGCTACTAGGAGCAAGGCTCAACAGGTTGCCAGACACTGTGCGAACGAATATTGGCAGCA
GCTCAGCAACGACATCCAGAAAGCAGCCATATCAGGGAACACAAGAGGCATGTACGACGGCATCAAGAAAGCGCTGGGCC
CTACCAAGAGCAAAACAGCACCCCTCAAGTCATCTACTGGAGAAATAATCTCCGACAAGCAACAACAGTTGGGGAGATGG
GTGGAACACTACTCTGACCTCTACTCCAGACGGAATACGGTGACCTCCGCAGCATTAGATGCCATTGAATGCCTGCCAAT
AATGGAAGAACTTGATGCAGAGCCAACAGTAGAAGAGCTCAGCAAGGCTGTTGATAAACTGGCCTCAAGAAAAGCCCCCG
GCAGCGACGGGATTCCTCCAGACCTGCTGAAACAGTGCAAGTGTTCCCTACTGCACCCTCTTCACAAAGTGCTCTGTCAG
TGCTGGAAAGAAGGAGCCGTACCGCAGGATATGCGGGATGCTAAGATCGTCACCCTCTACAAGAATAAGGGCGAGAGAAG
TGATTGCAACAACTACAGAGGCATCTCCCTTCTTAGCATCGTAGGCAAAGTATTTGCTAAGGTCATCTTGACCCGACTGC
AGAAGCTGGCTGAACGTGTCTACCCGGAGTCACAGTGTGGTTTCCGCGCAGAACGGTCAACCGTAGACATGATTTTCTCC
CTACGACAACTCCAGGAGAAGTGTAGAGAACAGCAGATGCCCCTGTACGTCTCCTTCATTGATCTCACCAAAGCCTTTGA
CCTGGTCAGCAGAGACGGACTCTTCAAAATCCTTCACAAGATCGGCTGCCCACCAAAACTGCAGAGTTTGATTGAATCCT
TCCACACAGACATGAAGGGAACAGTGCAGTTTAACGGCAGTTGCTCCGAGCCTTTCAGCATCAGCAGCGGCGTCAAGCAA
GGCTGCGTTCTTGCCCCCACATTGTTTGGGATCTTCTTTGCCCTGCTCCTTAAGCATGCCTTCGGCTCAGCAACGGAAGG
AATCTACCTCCGCACCAGATCGGACGGCAAGCTATTCAATCTCTCTCGCCTCAAAGCCAAGACGAAGATACGCGAGACGC
TGATCAGGGACATGATATTTGCCGACGACGCAGCAGTCGTCACACACACCCAGGAAGAACTACAGTCGCTGATGAGCCGT
TTTTCCATGGCCTGCAAAGACTTTGGGCTGACTATCAGTTTGAAAAAAACAAACGTCCTAAGCCAGGACACTGTCACTCC
ACCAGCCATCACAGTAGACGACTACCAGCTTGACGTCGTCCACCAGTTCACGTACTTGGGCTCCACCATCACCGATAATC
TCTCCCTTGACGCTGAGCTCGACAAGAGGATCGGGAAGGCAGCCTCTACTTTAGCCCGCCTGACAACCCGAGTGTGGACC
AACCCCAGGCTGACAACCGCAACAAAGATGGCAGTGTACAACGCCTGCGTCATCAGCACCCTGCTGTACGGGAGCGAGAC
ATGGACCACATACGCGAGACAAGAGCGGAGACTGAACGCCTTCCATCTACGAGGTCTGCGCCGCATCCTGGGTATTACCT
GGCAAGACAAAGTCTCCAACTTCGAAGTTCTGACTCGAGCCGGCCTCCCCAGCATGTACACCATGCTCCGACAACGTCGC
CTGCGTTGGCTTGGCCATGTACGCCGCATGGAGGATGGGAGGATCCCAAAGGACATCCTCTACGGGGAACTGGCATCTGG
GAAGAGAACCACAGGGCGCCCGAACCTGCGATTTAAAGATGTCGTGAAGAGGGACATGAAAGC
>RTE-Snek_1_Petromyzon_marinus
CGGTGGGAGGGGTCATTGCACCCCAATGGATAACTACCGCCCGCCTCAAGCTGGGCAGCCCCCGGCCAATAAGGTGCTTT
CCCGCCACGGCTCACCTGCTCCAATGGGTGCTTGGAGCTTATGGTTCATCACCAGACAAGTGGGCTGCAAAACCTGCACC
AGACAAAAGCAAAACAAAACGAAAGAAGGTTCCAGCCCTTCATTTTGCAAGCTGGAATGTACGTACRATGTGTTCTGGAC
TCTCCGAAGATCTATTGCAGATTGAKGACATCCGCAAGACTGCAGTTATCGACAGGGAGCTGGCGAGACTCCATGTTGAT
ATTGCAGCACTGCAGGAGACCCGGCTTGCTGGCAGTGGCTCACTACGAGAGAGTGACWACACTTTMTACTGGCAAGGRAA
ACAGCAGAACGAACCAAGGCAACACGGTGTTGGGTTCGCCGTCAAAAACACACTCCTTGGCATGATAGAACCACCGACTG
CAGGCTCCGAGCGGATTCTACTCATGAGATTGCTCACTGCTTCTGGCCATGTAAACATCCTGAGTGTCTACGCCCCAACA
CTCTACTCACCTCCGGAGATTCATGACCAGTTCTATGAAGAGCTTCACAATATTATTCGCAAAATCCCCAGCTCTGAGCA
CATGTTTCTGTTGGGAGACTTCAATGCAAGGGTTGGGGCTGACCACGACGCGTGGCCCGCATGCCTTGGCTATCATGGCA
TTGGAAAGATGAATGCCAGTGGCCAAAGACTACTGGAGCTTTGTTCATACCACAATCTCTGTATCACAAACTCATTCTTT
CTCACAAAACCATGCCATAAAGTATCATGGAGACATCCAAGGTCTCTTAATTGGCACCAACTGGACCTCGTCATCACCCG
ACGAGCCCTCCTCAACTCGGTACTCATCACACGCAGCTACCACAGTGCAGTCTGTGACACCGATCACTCGCTGGTATCCA
GCAAGGTCAGACTACGCCCCAAAAAGATACACCGCCTCAAACAAAAGCGCTACCTACGCATCAACTCTGCCAAGACATCC
CTCCCAGAGCTCACTCAATTATTCCAACACAGCCTTGAGCAGTCCCTACACGACACACCAGATGGAAGCGTGGAGACAAA
GTGGGCATACATCAGAGACGCCATCTTCAATGCAGCCATCAATACCTTCGGCAAGCAGACAAGGCGGAACACAGACTGGT
TTGAGGAACACCTGGCTATATTGGAACCCATCCTCCAAGCCAAACGCATGGCGCTCCTGAAGTACAAGCAAGTCCCAAGT
ACAGAATCATTAAGGGCTCTGAAAGCTGCTCGCAGTGCAGCTCAAACGACCGCCAGACGCTGCGCCAACAACTACTGGGT
GAACCTCAGTAGTAGGATCCAACTCGCCTCTGACACTGGCAATATCCGTGCCATGTATGAAGGCATCAAGACAGCCTTTG
GTCCAAACATCAGGAGGACTGCCCCCCTTAAATCCAGCACAGGGGCCATCATCACTGATAAACAAGAGCAAATGGCCAGG
TGGGTAGAACACTACTCAGAGCTCTACTCACGAGACAACGGTGTGTCAGAAGCTGCCCTTGCTGCTGTAAAGCCCCTACC
AACGATACACGAACTGGACAATGTTCCAACCTTGAAGGAACTTGACAACGCCATCAACTCACTAGCCAGCGGCAAGTCAC
CGGGACAGGACGGCATCACACCTGAGGTACTGAAATGTGCAAAACCCGCCGTCCTCACAAAACTCCATGAACTTCTCTGC
CAGTGCTGGGAAGAAGGAGCAGTGCCTCAAGACATGAGAGACTCCAACATCATCACCCTATATAAAAACAAGGGTGACCG
TGGGGACTGCAATAACTACCGCGGCATCTCCCTGCTGAGCATTGTGGGGAAAACCTTTGCCCGTGTGGTCCTCAGCAGGT
TACAGATACTAGCTGAGAGGACGTATCCTGAGGCTCAGTGTGGCTTCAGAGCAGGAAGGTCTACAATTGACATGCTCTTC
TCCTTGCGTCAGCTACAGGAGAAATGTCGAGAACAGAGAATGCCCCTGTACTTGGCATTCATTGATCTTACAAAAGCCTT
TGACCTCATCAGTAGGGGATGCCTCTTCAAACTCCTCAAAGTGATCGGCTGTCCACCGAAGCTGCTGGCAGTCATCTCCT
CTTTCCATGACAACATGAAAGGAACAATACAGCACAGCGGCACCACCTCAGAGGAATTTCCCATACTCAGCGGTGTAAAG
CAGGGGTGCGTGCTTGCCCCAACACTGTTTGGCATCTTTTTCTCACTTATGCTCACACATGCCTTTGGGACAGCAGAAGA
GGGAGTCTTTCTTCATACAAGATCTGATGGCAAACTCTTCAACCTTGGCCGTCTCAGATCCAAAACCAAAGTCCGCAAAG
TCCTCATCAGAGAACTCCTATTTGCTGATGATGCTGCGCTGACAGCTCACACAGAACAAGGTTTGCAGACACTCATCGAC
CACCTTGCCAATGCCTGCAACAACTTTGGCCTGACAATCAGTCTRAAAAAGACCAATGTCATGGGCCAGGATGTCAGAGA
CACCCCTTCCATAAACATTGGCAGCTACACCCTGGAAGTCGTTCAGGACTTCACCTACTTGGGTTCTACCATCACCTACA
ATTTGTCCCTTGTCACAGAGATTGACAAGCGCATTGGGAAGGCGTCTACAGCTATGTTCAGGTTGACTAAAAGAGTGTGG
GAGAACAAATCCCTAACGCTCAACACCAAAGTACAAGTGTATCGGGCCTGCGTCCTTAGCACCCTCCTCTATGGGTCTGA
GTCCTGGACAACATACGCCCATCAAGAACATCGACTAAACACATTCCACCTCCGATGTCTCAGGCGCATCCTCGATATCA
GATGGCAAGATCGCATTCCCAACACCTCAGTTCTCAACTTGGCCAACATTCCCAGCATGTACTCTCTACTCAGTCATAGG
CGCCTGAGATGGCTTGGACACGTGCGCCGCATGCAGGATGGCAGAATACCCAAGGATGTCTTGTACGGCGAGCTGGCATC
AGGCACACGGGTCACTGGTCGCCCAGTCCTGCGCTTCAAAGATGTCTGTAAACGGGA
>RTE-Snek_1_Pocillopora_damicornis
GACGGTGGGAGGGGTCTTCGAGCCCCATTGGGTAGCTAACACCCGCCTCAAGCCGGGCAGCCCCCGAACAATTGAGTTGC
TACCCCGCCACGACCTGCTTGCTCCATTGGGAGCTTGGAGCTTAGGCAAAACCGACAGGCAGGTTGTAAAGCCCCCGCAC
CAGGCAAACAACAAAGAAACAAGAAGTCACCAGCCTTACAGCTTGCTACTTGGAACGTCAGAACAATGTCTCCTGGCCTC
TCTGACGACCTCCAGCAAATCCATGATGCCAGGAAAACCGCCATCATCGACCGTGAGCTGTCCAAACTCAAGGTTGACAT
CGCCGCCCTTCAGGAGACACGCCTCCCCGCAAGTGGCAGTCTCAAGGAGAAGGACTACACCTTCTTCTAGCAGGGACTCG
AGCCAGAAAAGCACCGCCTCTATGGGGTCGGATTCGCAGTGTGCAACACCCTCCTGTCTTCAATGGAGCCTCCCTCTCAG
GGAACCGCAAGGATCCTCTCTCTCCGCCTCTCGACCCCCTCAGGACCAGCAAACATCTTCAGCGTCTACGCCCCCACACT
CTGCGCTACAGCCGAGGCTAAGGATGCATTCTATGAGGAGCTTGAGGCCAAGATCAGAGAAATCCCACAGAAAGAAAACC
TGTTCCTACTTGGAGACTTCAACGCCCGGGTAGGCTCAGACCACAACTCATGGCCGCGATGCATAGGACACTTCGGAGTG
GGCAAGCTTAACGAGAACGGACAGCGGCTACTTGAACTCTGCACTTTCCATGGTCTGTGCATCACCAACACCTTCTTCTC
CACTAAACCGCAGCACAGAGTTTCCTGGAGACACCCCAGATCCAAGCACTGGCACCAGTTGGACTTCGTCATCACCAGGA
GGTCCCTGCTCAACCACGTGCTCATCACTCGCACCTACCACAGTGCCGACTGCGACACGGACCACTCCCTGTTCTGCAGC
AAGGTGCGTCTCCAGCCCAAGCGCATTCATCGCTCCAAACAGCAAGGACGCCCCCGTATTAGCACAGCCAGAGTTTCACT
CCCAGGACCGCGTGAGCGCTTTGCCGAGACCATGGAGAAAGCCTTAGAGGACTGCCCAACTGACAGTGCCACAGCGCGAT
GGAACTACGTCCGAGACGCCGTGTATGAGGCGGCCTCAGACGCCTTCGGAATGCGGGATAGAAAAAGTGAAGACTGGTTC
GAGGCGGGGATCAAAGAGATGGAGCCCGCTATCACTGCCAAGAGCACCGCACTCCTCGAGCACAAGAAACAGCCCTCCAA
GGAAACACTGGCTGCCTACAGAGCTGCTCGCAACAACGTCAAGAGGATTGCTCGCAAGTGTGCAAATGACTACTGGCTCG
ACCTGTGTCACAGCATCCAAATCGCCTCGGACTGTGGCAACATCCGCGCCATGTATGAGCGCATGAAGAAAGCGTTCGGC
CCTAGCGCCATCAAGATTGCTCCCCTCAAGTCCACCACAGGCGAGATCATCACAGACCGCGGCAAACAGATGGAGAGATG
GGCGGAGCATTACCAGGAGCTGTACTCTAGGGAGACCACTGTCACCAACACCGCCATCGAGAACACCACCCTACCCACCA
TGGAAGAGCTTGACACACCACCCACAGTCGACGAGCTGAGGAAAGCCATCAAGTCCCTTGCCAGCGGCAAAGCACCAGGC
AGTGATGGCCTTCTCCCCGAGATTGTCAAGCTAGCAAGTGAGAGTTCTCTTCTCGGCCACCTGCACGATCTCCTGCTCCA
ATGCTGGGAGGAGGGCACGATACCCCAGGACATGCGGGACGCTAAGATTGTCACGCTCTACAAGAACAAGGGCGAGCGCA
GCGATTGTAACAATTATCGTGGGATATCCCCTCTCAGCATCGTAGGAAAGGCCTTTGCTCGCGTCGTGCTTAGCAAACTG
CAGTTGCTGGCTGACCGCGTTTACCCAGAGTCGCAATGCGGGTTCCGTGCAGAGAGATCGACAATCGACATGGTATTCTC
CCTCAGACAGCTTCAAGAGAAGTGCCGCGAACAGAGACGCCCACTTTACCTTGCCTTCATCGACCTGACCAAGGCCTTCG
ACCTGGTGAGCAGAAACGGTCTCTTTGCCCTTTTGGAAAGAATTGGGTGTCCGCCAAAGCTTCTGAAGAAGATCACATCC
TTCCACGACGACATGAATGGTACAGTCCAGTTTGACGGATCATCCTCAGACCCCTTTCCAATCAAGAACGGCGTGAAGCA
AGGGTGTGTCCTGGCCCCGACACTTTTCGGTGTGTTCTTCTCCCTTCTCTTGTGCTATGCCTTCCGCGAGTCTAAAGATG
GCATCTTCCTCCACACCAGGAGCGACGGGAACCTCTTCAACTTGGCCCGCCTCCGTGCTAAGACCAAGGTGCGCAGAGTT
CTCATCAGGGAGATTTTGTTTGCGGATGATGCTGCCCTCACCGCCCATACCGAAGAAACACTGCAGCGGCTCATCACACG
CTTTGAGGAAGCCTGCAATGACTTTGGCCTAACCATCAGCCTGAAAAAGACTAACATCATGGGCCAAGATGTCAGCGTCA
CCCCACACATCACCATTGACGAGCACGCCCTAGAGGTAGTCGACAACTTCACCTACCTTGGCTCCTGTATCTCCAGCAAC
GTATCCCTGGACTCTGAGCTCAATGTTCGGATAGGAAAAGCAGCAACGGCAATGGCTCGCCTTGCAAAGAGAGTTTGGGA
CAATTCCCTGTTGACCATCAACACAAAGATGAAGGTGTACCAAGCCTGCGTACTGAGCACCCTTCTCTACGGCAGTGAGA
TATGGACCCTCTACTCCCGCCAAGAACGCAGGTTGAATGCCTTTCACATGAGCTGCCTTAGACGACTCCTTGGCATCACC
TGGCAAGACCGCATCACAAA
>RTE-Snek_1_Pogona_vitticeps_a
ATCCATTTTTTGAGATAATTCTTCCCATAAAGCTGTGTTACAGTTTAATTTCATACTCAGTGTGAGGTCTGTAACAAACA
AATGGAAATAATGTCCTGTATCCATGGTAACAAATGAGATATGTTTTACCTGATCTTAAGATGGAATTGAATTAGAAAAC
TATAACATTTTAGCACTAAAAGAAGCCTTCCAGACTTATATCCCTTTGGCTTTAAATAGAAACTGACATTCCATCCTCCT
TGCATTTAAATTAGGGCCATTCACCTCTGAAGCAACTTGTACAAAGCTCTTATCAAGCCTTGAAAACTGGGCTGCTCTCC
TGTACAAAATAATTCACACTTTGGCCTTACTGAAAAACATAGGTATTACATGCAAGCATCCTCACTAGACGTTCCAGCCT
TCCTAGTATTACGATCACACGCAGTTACCAGAGTGCTGATTGTGATACTGATCACTCCCTGGTGTGTAGTAGAGTAAAAC
TGCGAACAAAGAGAGTATATCACACGAAAAAGGAAGGAAGACCACGTATTGACATCAGCAAGACTCGCGATCAAAGAAAA
GTGAAAGAATTTGCCCAAGCACTTGAGGAAGCCSTTCCAGGACTGGCTACTGCAAATGCACCTGAACGATGGGAACACTT
CAAGAACACTGTCTATAACACCGCCTTGTCCACCTTTGGCAAGAAGACCCAAAAGRTGGCTGACTGGTTCGAAGCCCATT
CAGAGGAGTTAATGCCAGCCATCGAGGTTAAGAGAAGAGCACTAGCAGCATACAAAGCCTGTCCTAGCGAGTACAACTTG
CAAGCTCTTCGAGCTGCTCGCAGCCAAGTCCAACAGGCTGCCAGGAGATGCTCCAACGACTATTGGCTCCAGCTCTGCTC
TCATATACAGTTAGCAGCGGACACAGGTAACATCAAAGGAATGTATGACGGTATCAAGCAGGCCTTAGGTCCAATACAGA
AGAAATCTGCTCCCTTGAAGTCTGCTACAGGTGTGCTCATCCAGGACCGAGCACAGCAGATGGAACGCTGGGTACAGCAC
TACTCTGAGCTATATTCCAGAGAGAATGTAGTAACCGAAGAAGCATTAAATAACATTGAGTGCCTACCTGTCTTGGAAGA
GCTGGACAGCGAACCAACCCTAGCAGAAATAAAAGCGGCCTTGGACTCCCTCGCCTCCGGCAAGGCACCTGGAAAGGATA
ACATCCCTGCTGAAGTGCTGAAATGCTGTAAGGAGATCATCACCACTGAACTGTATGAAGTCTTTTGTCTCTGCTGGAGG
GAAGGTGGAGTACCACAGGACATGAAGGATGCAAACATTGTCACATTGTACAAGAACAAAGGAGACAGGGGTGACTGCAA
TAACTACCGTGGCATCTCTCTTCTTAGCGTTGTAGGGAAGCTGCTTGCCCGTGTTGTTCTGAAGAGGCTCCAGGTGCTTG
CAGACAGAGTCTATCCAGAATCACAGTGCGGATTTCGAGCTAATAGATCCACCACTGACATGGTATTCTCCCTCCGACAG
CTGCAGGAGAAATGCAGGGAACAACAACAGCCACTCTTAGTGGCCTTCATAGACCTTACAAAAGCATTTGATCTGGTTAG
CAGGGATGGCCTTTTTAAAATACTTCCCAAGATTGGATGTCCACCTCGTCTCCTTAACATCATCAGATCTTTCCATGAGG
GAATGAAAGGCACTGTAGTTTTTGACGGCTCAACATCAGACCCCTTTGACATCCGAAGCGGAGTGAAACAGGGCTGTGTC
CTCGCACCAACACTTTTTGGGATCTTTTTTGCTGTCATGCTGAAGCATGCCTTTGGAACTGCAACCGAGGGTGTCTATCT
CCGGACTAGATCAGACGGAAAGCTCTTTAATCTCTCTAGATTGAGAGCGAAGACCAAAGTCCAACTGAAATGCATGCGGG
ACTTCCTCTTCGCAGATGATGCAGCCATCGTTGCCCACTCTGCTGAAGACCTCCAACAACTCATGAATCGTTTCAGCAAG
GCCTGCCAAGACTTTGGACTAACAATCAGCCTGAAGAAAACACAAGTCATGGGCCAGGGCGTGGACTCACCTCCTTCCAT
TACCATCTCTACACAAGAATTGGAGGTTGTTCATGACTTTGTGTACCTTGGCTCAACCATCTCTGACACCCTCTCTCTGG
ATGTCGAGCTGGATAAACGCATTGGCAAAGCAGCCACCATGTTCTCTAGACTCACAAAGAGAGTATGGCTCAATAAGAAG
CTGACGACACATACAAAGATCCAAGTCTATAGAGCCTGTGTCCTAAGCACACTCCTGTACTGCAGCGAGTCCTGGACCCT
TTGTGCACGGCAGGAGAGGAAGCTGAACACGTTCCATATGCGTTGCCTCCGACGGATTTTTGGCATCACCTGGCAGGACA
AAGTCCCAAACAGAGTAGTCCTAGAACGAGCTGGAATTTTCAGCATGAATACATTACTGAAACAGCGACGTCTACGTTGG
CTTGGGCACGTCGTGAGAATGGCTGATGGTCGGATTCCAAAGGACCTCCTGTATGGAGAATTAGTGCAGGGAAATCGCCC
CAGAGGGAGACCACAGCTGCGATACAAGGACGTCTGCAAGCGAGATCTGAAGGCCTTAGGAATAGACCTCAACAGATGGG
AAACCCTGACATCTGAGCGTTCAGCCTGGAGGCAGGCACTGCATCGYGGCCTCTCCCAATTTGAAGCGACCCTTGCCCAG
CAGGCCGAGGCAAAGAGGAAATCACAAAAGCAGCAAAACCAGGGAGCTGGACAGGGGACAGATTGGATTTGTCTTCAGTG
TGGAAGGGATTGTCACTCTCGAATTGGCCTCCTCAGCCACACTAGACGCTGTTCCAAGTCCTCCATACAGAGCACGCTAC
CATAGTCTTTCGAGACTGAAGGATGCCTAACTAACTAA
>RTE-Snek_1_Pogona_vitticeps_b
TTCCTGAAGAGGAAGCAGAGGCAGGAGGGAGCTGTGTTTGGGGGACATTTTAATTGGTGAGATCTTCCTGGTAGGCTGAC
CCTTTGACCRCATGGTCTGAGGGGGCGGGGCTTTGGCTTTAAATTAGTGCCTGCAGAAGCKCNNNNNNNNNNNNNNNNNN
NNNNNNNNNNNNNNNNNCTCTAATCTGCTAAATAGGATAGCCAAATAGTATTTCATACACCTGGGGGCAGGAATGTTTCA
GGAGTAGGATCATACTTCCGCACTATTAGGGAGCAGGCCGGGTAGGTGGGACTCGTCAGCCATGTAAGGCAGCCCATCTA
GGAGAAGGAAAACTCTGATTTCAAACCTCCACTGCCTTGTGGCTATATCCACTSATGGAAAAGGCTTCAGGAGATAACCT
CGAGGCAAAATCCGGAGCCGGAGTCCCGTAGACAGTTCGTGTTGTTCTGCCAACTCCTGCGACGTCGCTGGAACCAGTTG
TATTGGCTCTTGCCTCTCCATTGGACTATTTCAGTGACGTGGAGAGGGGGGRTTTGCTGCTTGGGTAACAGCCTATCCTC
CATATTATTCTACCCAGGCTTCGTGCTCTGGAGAGGACACTCCAGCTTTGCATACAGTGTCGAAATAACACAGGAACTAG
CAGTTACTGGTTATACGTTTTGCTCGATTGGCATAGAGCATGATGCCAGGGGCTACTTCTGATGGTGGGAGAGCCGAAAA
ACAGATCAATAACCATGCACCACGCAACAATCAAAAGAAAACATCTGCCCTAAAGTTGGGAACCTGGAATGTTCGGACAA
TGACCCCTGGCTTTTCTGACAACCTGCAGGAAATAGACGACGTGCGCAAGACAGCTGTTATCGACATTGAACTGAGTAGA
CTGCGGATGGACATTGTTGCCCTGCAAGAGACGAGATTGCCAGACATGGGATCTGTCAAAGAAAAAAACTTCTCATTCTT
CTGGCAGGGAAAACCATTGAACGAGACCAGGGAATATGGTGTTGGCTTTGCTGTCAGAAATACTCTGCTGAGATCCATTG
TTCCACCTACTGTGGGGAGTGAAAGAATCCTGTCTCTGCAGCTCCACTCATCAGCGGGACTGGTCACCCTCATCAGTGCA
TATGCACCAACACTGTCATCCACAACAGAAGTCAAAGACAAATTCTATGACGATTTGGCAGCTACTATCAAAAACGTCCC
TGAGAGAGAGCCGCTGTTCATTCTCGGAGACTTTAATGCTAGAGTTGGTGCTGATCACAACTCTTGGCCCACCTGTCTAG
GCCGTTTTGGCATTGGGAAGATGAATGAAAATGGCCAACGTTTGCTGGAGTTTTGCTGTTATTATGGTCTTTGTGTCACC
AACACATTCTTTAATACAAAGCCTCAACACAAAGTTTCCTGGAGACATCCAAGATCGAAGCATTGGCATCAGCTTGATTT
GATCCTCACTAGACGTTCTAGCTTATCTAGTATTACGATCACACGCAGTTACCAGAGTGCTGATTGTGACACTGATCATT
CCCTGGTGTGTAGCAGAATAAAACTGCAAACAAAGAGATTGTATCATACTAAAAAGGAAGGAAAACCACGTATAGATATC
AACAAGATTCGCAATCAAAGAAAAGTGGAGGAATTTGCCCAAGCGCTTCAGGAAACCCTTCCAGGCCCGGCTGATGCGAA
TGCACCTGAACGATGGGAACGCTTCAAGAACGCTGTTTATAACACTGCCTTGTCCACATTTGGCAAGAAGACCAAAAAGA
CGGCTGACTGGTTCGAAGCCCATTCAGAGGAGCTGATTCCAGCCATCGAGGATAAGAGGAGAGCTCTAGCAGCATACAAA
GCCTGTCCTAGTGAGTACAACTTGCAGGCTCTTCGAGCTGCTCGTAGCCAAGTCCAACAGACTGCCAGGAGATGTTCCAA
TGATTATTGGCTTCAGCTCTGCTCTCAGATACAGATAGCAGCGGACACAGGTAACATCAAGGGAATGTATGATGGTATCA
AGCAGGCTTTAGGTCCAATACAGAAGAAATCTGCTCCCTTGAAGTCTACTACAGGCGTGATCATCCAGGATCGAGCACAG
CAGATGGAACGCTGGGTACAGCACTACTCTGAGCTATATTCTAAAGAGAATGTAGTAACGGAAGATGCACTAAATAACAT
TGAGTGCCTGCCTCTCTTGGAAGAGCTGGACAGTGAACCAACTTTAGCAGAAATAAAAGCAGCCTTGGATTCCCTTGCCT
CTGGCAAGGCACCTGGAAAGGACAACATCCCCGTTGAAGTTTTGAAGTGTTGTAAAGAGATCATCACCACTGAGCTGTAT
GAACTCTTTTGTCTTTGCTGGAGAGAAGGTGGAGTACCACAGGACATGAAGGACGCAAACATCGTCACATTGTATAAGAA
CAAAGGCGACAGGGGCGACTGCAATAACTACCGTGGTATCTCTCTTCTCAGCGTTGTAGGGAAGCTGCTGGCCCGTGTTG
TGCTGAAGAGACTTCAGGTGCTTGCAGACAGAGTGTATCCAGAATCACAGTGTGGTTTTCGAGCTAACAGATCCACCACT
GACATGGTATTCTCCCTCCGACAGCTGCAGGAGAAATGCAGGGAACAACAACAGCCACTCTTTGTGGCCTTCATAGATCT
CACAAAGGCCTTTGACTTGGTTAGCAGGGATGGACTTTTTAAAATACTTCCCAAGATTGGATGTTCACCTCAACTCCTTA
ATATCATCAGGTCCTTTCATGAGGAAATGAAGGGCACTGTAGTTTTTGATGGCTCAACATCAGATCCCTTTGACATCCGA
AGCGGAGTAAAACAAGGCTGTGTCCTTGCGCCAACCCTGTTTGGGATCTTCTTTGCTGTCATGCTGAAGCAGGCCTTTGG
AACTGCAACAGAAGGTGTCTATCTCCGGACTAGATCAGATGGAAAGCTTTTTAATCTCACTAGATTGAGAGCGAAGACCA
AAGTCCAAATGAAATGTATGCGGGACTTCCTCTTTGCTGATGATGCAGCCATTGTTGCCCACTCTGCTGAAGACCTCCAA
CAACTCATAAATCATTTTAGCAAGGCCTGCCAAGACTTTGGACTAACTATCAGCCTGAAGAAAACACAAGTCATGTGCCA
GGGCGTGGACTCACCTCCCTCTATTACTATCTCCATGCAAGAACTGGAGGTTGTTCATGAATTTGTGTACCTTGGCTCAA
CAATCTCTGACACTCTCTCCCTAGATGTCGAGCTGGATAAACGCATTGGGAAAGCAGCTACCATGTTCTCTAGACTCACA
AAGAGAGTATGGCTTAATAAGAAGTTGACGGCATACACCAAAATCCAGGTCTATAGAGCCTGTGTCCTGAGCACACTCCT
ATACTGCAGCGAGTCCTGGACCCTTTGTGCACGGCAGGAGAGGAAGCTGAACACCTTCCATATGCGTTGTCTCCGACGCA
TTTTTGGTATCACCTGGCAGGACAAAGTTCCAAATAGAGTAGTCCTAGAACGAGCTGGAATTTTCAGCATGTATACAATA
TTGAAACAGCGCCGTCTACGTTGGCTTGGGCACGTCGTGAGAATGGCTGATGGTCGGATTCCAAAAGATCTCCTGTATGG
AGAATTAGTGCAGGGAAGCCGCCCCCGAGGGAGACCACAGCTGCGTTACAAGGACATCTGCAAGCGGGATCTGAAGGCCT
TAGGAATGGACCTCAACAGATGGGAAACCTTGACGTCTGAGCGTTCAGCCTGGAGGCAGGCGGTGCATCATGGCCTCTCC
CAATTTGAAGAGACACTTGTACAGCAGACCGAGGCAAAGAGGCAGTCCCGAAACAAGCAAAACCAGGGAGCTGGACAGGG
GACAGATTGGATTTGTCTCCAGTGTGGAAGGGATTGTCACTCTCGAATTGGCCTTCTCAGCCACACAAGACACTGTTCCA
AGACCTCCATACAGAGCACGATACCATAGTCTCTCGAGACTGAAGGATGCCTACA
>RTE-Snek_1_Priapulus_caudatus
CGCATCAACACTACCAGAACAGCAATGCCAGACCTTTGCGAGCGTTTTGCCAGCTCTGTTGATGAAGCTCTCAAGGACTG
CTCTGCCGGCAACGCTGAAGAAAGGTGGAGTCACATCCGTGACGCCATCTACAACTCCGCCATGGACACATTCGGCAACA
GAGAAAGGCAAAATCCAGACTGGTTCGAAGCGGGCATTGCCGAACTAGAGCCAGCGATTGAGGCCAAAAGAGCAGCCCTC
ATTAATTACAAGAGGGAGCCTTCAAGAAAGCCTCTTGCTGCACTCAGGAAGGCCTGGAACGACGCTCAGCGGATTGCTCG
ACGCTGCGCCAACGACTATTGGCTGAACCTCTGTCAGAGCATCCAACTCTCCGCTGACTTCGGCAACATCTGTGGCATGT
ACGACGGCATGAAAAAGGCCTTCGGCCCAAGCGTCAACAAGATCGCACCCTTAAAGTCAGTTGCCGGCGACATCCTATCA
GACCGGAGCAAACAGTTTGAACGGTGGGCAGAACACTACCAGGAGCTGTATTCAAGAGAAAATATCGTCACAGATGCATC
TGTTGAGAGCACTGTTAATCTGCCTGTCATGGAGGAGCTCGACAACCCACCCTCTCTGGAAGAATTCAACAACGCCATCG
ACTCCCAAGCCTGCGGCAAAGCTCCAGGAAAAGACGGCATCCCGGCGGAAGTCATCAAGGCTGGAAAGAAGACTGCTCTC
CTCCACCACCTGCATGAGCTCCTGCTACAGTGCTGGGAAGAAGGGACTGTGCCCCAGGAGATGCGAGACGCCAACATCGT
TACCTTATACAAGAAGAAGGGTGACCGCAGCGACTGCAACAACTACCGTGGAATCTCCCTCCTTAATATCGTTGGGAAAG
CCTTTGCCCGCGTGGTACTGAACAGATTGCAGTCGCTTGCTGAACGTGTATACCCTGAGGCGCAGTGCGGGTTCAGAGTT
GGAAGATCAACCATTGACATGTTCTTCTCCCTACGACATCTCCAGGAGAAGTGCCGCGAACAGAGACGACCACTGTACGT
CGCATTCATCGACCTGACCAAGGCCTTCGACTTGGTTAGCAGGAAGGGCCTCTTCACTTTACTGCAGAAGATTGGATGTC
CCCCCAAGCTCCTCAGGATGATCACATCCTTCCATGAAGGCGTGCAAGAAACCGTTCAGTATGACGGCTYGTCCTCGGAC
CCTTTCCCAATCARAAGCGGAGTGAAGCAAGGCTGCGTTCTTGCTCCAACACTCTTWGGAGTCTTCTTCTCCCTGCTACT
GTCCTATGCCTTCAGCCAGTCAGAGGACGGAGTATATCTCCACACCAGAAGCGACGGTGGCCTCTTCAACCTTGCCCGCC
TCAGAGCAAAGACCAAAGTGCGGCACATACTCATAAGAGAGATGCTCTTCGCTGACGATGCAGCCTTGACGGCACACTCC
GAGGAGGCCTTACAGCGACTCATCAACTGCTTCGCTCATGCATGCAGGGAGTTCGGCTTGACCATTAGCCTCAAGAAGAC
CAACATACTCGGACAAGATGTGAGCAGCACTCCAAACATCTCCATTGGCGACTTCACCCTCGAGGTGGTGGAAKAATTCA
CCTACCTCGGCTCCACCATCTCCAGAAATCTCTCCCTGKACACTGAGCTCGACAAGCGGATTGGCAAAGCCGTAACAGCC
ATGGCTCGCTTAGCAAAGAGGGTGTGGGACAACACCATGCTTACCATCAACACCAACATGCAGGTGTATCGAGCCTGCGT
GCTCAGCACACTGCTCTACGGCAGCGAAGCATGGACCCTCTATTCACGCCAAGAGCACAGACTCAACACCTTCCACCTGC
GCAACCTCAGAAGGATTCTTGGCATCACTTGGCAAGACCGCGTCCCAAACAAGAACGTCCTTGACCAGGCAAACATCCCA
AACATGTTTGCGCTGCTCACTCAGCGTCGATTGCGCTGGCTTGGCCATGTCAGACGTATGGACGACGGCCGAATCCCCAA
GTACATGCTATACGGGGAGCTTGCCACTGGCTCTAGACCTGTTGGAAGACCCACCCTACGTTACAAAGATGTCTGCAAGC
GAGACATGAAGGCAGGGGACATRGACACAGCAGGCTGGGAGACTGTTGCCGCTGATCGCAACAGCTGGAAAATTGCTGTT
AAGGCAGGGATCAAAARGAGTGARGARAGGAGAGAGGAGCTGTGGGAAGAGATGAGAGAGCGCAGACGGCAGAGGGCAGC
ATCAGCACCCAACGAGCCAGGCGCGGACTTCACCTGCAGCAACTGCAATAGAATCTGCCGATCCCGGATCGGACTGTACA
GCSACAGCAGGCGCTGCATCTNNNCAATAGACTGAAACTATGGTGCAGATCTCCATTGTCTCCCGAGACAGAAGGATGCC
AACA
>RTE-Snek_1_Procambarus_virginalis_a
TGACGGTGGGAGGGGTCATCGTGCCCCACTGGGCAGCTACCGCCCGCCTCAAGCTGGGCAAACCCCAGCCAATAAGGTGT
TGCCTCGCCACGGTCCGTTAACCTCACTGGGTGCGTGGGGTTTAGGGTGAAAACCGACAAGCGGCCCGACAACTTTGCAC
CAAGCAATATCATACCCAAAAAGAAAATATCAACTGCCCTAAAGCTGGGCACATGGAACGTCAGGACACTGACACCAGGT
TTCTCTGACGACCTGCAAGAAATCAATGACGCCCGAAAAACAGCAATCATTGATAGGGAGCTGAGCAAACTGCAGATGGA
TATTGTTGCTCTCCAAGAGACCAGGCTCCCTGGATCAGGATCTGTGAGAGAGAGGACCTTCTCTTTCTTCTGGCAAGGAA
AACCACCTGATGAGACCAGAGAACATGGTGTGGGATTTGCCGTCAGGAATACACTGTTGGGATACATTATGCCACCGATG
GGGGAAACCGAACGAATTCTGTCTCTGCAACTGCACTCCCAAACAGGACCAGTCAATGTAATTAGTGCATATGCACCAAC
CCTGACTTCTCCAGCAGAGGCAAAGGAAAAATTCTACGATGACCTCAACAGAGTCATAGCAAGAATCCCTGTAAAGGAGC
CACTGTTTATCCTCGGCGACTTCAACGCCAGAGTGGGTGCCGAGCACAACATTTGGCCCACTTGTCTGGGTAAATTCGGC
ATAGGGAGGATGAATGAGAACGGGCAACGTTTGCTAGAACTCTGCTGCCTTCATGGTCTCTGTGTCACCAACACGTTCTT
TGGCACAAAGCCTCAACACCGAGTATCTTGGAGACACCCCAGATCCAAGCACTGGCACCAGCTTGACCTGATTCTTACCA
GGCGTGCAAGTTTACCCAGTGTCAAGATTACGCGTAGCTACCAGAGTGCTGTCTGTGACACCGACCACTCCCTGGTCTGT
AGCAGGGTCAAGATGCAACCAAAGAAGATTCATCACTCAAAAAAGACGGGCAGACCTCGCATCGACACCACTAAGACCCG
AAACCAGGACAAGGTGAAAGATTTTGCACGAGTGCTCGAGGAAGCTCTCCCTGGCCCAGCCGGGGTCACTGCCTGTAAAA
GATGGGAGCACTTCAGAGACGCTGTGTTCAACGCTGCCATTTCCACCTTTGGCAAGAAGACCAGCAGGTCGGCTGACTGG
TTCGAGGCTCACTCGGAAGAGATGACACCTGTCATTGAAGAGAAGAGAAACGCCTTGGCAGCCTACAAAGCCTGCCCAAG
TCAGCGCAACTTACAGATCCTTCGGGCCATCCGCTGCAAAGTACAGCAGAGCGCCAGGCGATGTGCCAACAACTATTGGC
TCCAGCTCTGCTCCCAGATACAGACTGCAGCGGATACAGGCAATGTAAGGGGAATGTATGACGGCATCAAGCAGGCCCTC
GGCCCAATCCAGAGGAAGACCGCTCCTCTGAAATCTGCCACTGGCGAGGTGATTCAGGACCAGACACTGCAGCTGAAGCG
CTGGGTCGAGCACTACTCTGAGCTATACGCCAGGGACAATGTGGTCACCGAAGACGCCCTGAGCGCCATTGAGTGTCTGC
CTGTGCTAATGGAGCTCGACAGCGAACCGACCCTCGAAGAACTCAGTGATGCCCTAGACTCCCTTGCTCCTGGTAAAGCT
CCTGGCAAAGATGGCATTCCTGCTGAGACCTTGAAGTGCTGCAGAGGTAGCCTGCTCATGGAGCTGCATGAAATTCTCTG
TCTCTGCTGGGAAGAAGGAGAGGTGCCACAGGACATGAGGGATGCCAACATCGTCACGCTGTATAAGAATAAAGGTGACA
GGGGCGACTGCAACAACTACCGTGGAATCTCCCTCCTCAGTACTGTCGGAAAGCTGTTTGCTCGAGTCGCATTGAAGAGG
CTCCAAGTACTTGCAGAGAGAGTCTATCCAGAATCACAATGCGGATTCAGAGCTGACAGGTCCACAATCGACATGGTCTT
TTCCCTCAGACAACTGCAGGAGAAATGCAGGGAACAGAAGCAGCCACTCTTCATAGCCTTCATAGATCTGACGAAGGCCT
TCGACCTCGTCAGCAGGGATGGCCTGTTCAAGATCCTCCCCAAGATCGGATGCCCACCCAGGCTCCTCAGCATCATCAGA
TCTTTCCATGAGAACATGAGGGGCACCGTGGTCTTTGATGGACTAACATCAGACGCCTTTGACATCCGAAGTGGAGTAAA
GCAGGGCTGCGTACTGGCTCCAACCCTATTCGGGATTTTCTTCGCAGTTATGCTGCGGCACGCCTTCGGATCTGTCACGG
AAGGCATTTACCTCCGGACCAGGTCGGATGGAAAGCTCTTTAACCTCGCCAGGCTGAGAGCCAAGACGAAGGTTCGGCTG
AGGTGTCTGCGCGACTTCCTTTTCGCCGACGACGCAGCAGTCACTGCCCACTCAGCCGAAGACCTCCAACGGCTCATGAC
CCGCTTCAGCGAGGCCTCTCAGGCTTTCGGACTCACCATCAGCCTGAAGAAAACACAAGTCATGGGACAAGGAGTGGACT
CCCCACCTGACATCGGCATCTCCGATTCCAAACTGGAAGTCGTTCACGACTTCGTGTACCTGGGCTCCACAATCTCTGAC
TCCCTCTCTCTTGATACGGAGCTAAACAAACGCATCGGTAAGGCATCTACTACCATGTCGAGACTGACAAAGAGAGTGTG
GGCCAACAATAGGCTGACTGAGTATACTAAGATTCAGGTTTACAGAGCCTGTGTCCTGAGCACTCTCCTTTATGGCAGTG
AGTCTTGGACACTCCGCGCCCGTCAGGAAAGACAGCTGAATGCCTTCCACATGCGCTGCCTTCGACACATCTTGGACATC
ACCTGGCAGGACAAGGTGACAAACAACAACGTCTTGGGGAGAGCAAGAATCACCAGCATGTACACAATGCTGAAACAGAG
ACGAATGCGCTGGCTCGGGCACGTTGTGCGAATGGGCGACGGCAGGATCCCCAAGGATCTCCTGTACGGAGAGTTGATGC
AGGGAAAGCGTCCAACAGGCAAGCCCCAGCTACGGTACAAAGACGTATGCAAGAGGGACCTGAAAGC
>RTE-Snek_1_Procambarus_virginalis_b
CGGTGGGAGAAATCATCCGATTTCATAGGACAGCTACCGCCCGCCTCAAGCTGGGCAGCCCCCAGCCAATAAGGTGCTGT
CCCGCCACGGTCCGCCTGCTCCACTGGGTGCGTGGGGCTTAGGCCACAATCCAATAAGCGGATCGTCAACTCATGCACCA
GGCAAAAGAAAACAAACACAGAGCCACCCAGCTCTCAAACTGGGCACATGGAATGTAAGGACCATGACACCGGGTCTCTC
GGAAGATCTACTGGAAGTGAACGACGCCCGCAAGACAGCTGTGATCAACAATGAACTGCGCAGACTCCAGATGGACATAG
TCGCCCTGCAGGAGACACGTCTGCCGGCAACTGGCAGCATACGGGAGAAGGACTTTACCTTCTACTGGCAGGGCAAACCA
CAAGAAGAGGTAAGGGAGCATGGCGTTGGTTTTGCCATCAGGAACAGGTTGTTAGGGTCCATAGTACCGCCTATGGAGGG
GTCTTCAAGGATCATCAAACTTCAGCTTCATACAGCAGTAGGAATGGTCAGCCTCATCAATGCCTATGCACCAACATTGA
CCTCCTCTACCGAAGCGAAGGACAAGTTCTATGATGACCTCGGCCTAGCTCTCAGAGACATACCTCACCAAGAGCCAGTC
TTCCTCCTGGGAGACTTTAATGCAAGAGTTGGTTCTGACCACAGCTCTTGGCCTTCCTGCCTGGGCCAGTTTGGATTTGG
GAAGATGAATGAGAGTGGGCAGCGCCTCCTGGAGTTCTGCTGCCGTCATGATCTCTGCATCACCAATTCCTTCTTCGACA
CCAAGCCCCAGCATAAGGTTTCCTGGAGACATCCCAGGTCTAAGCATTGGCACCAACTCGACCTGGTGCTTACGGGGCGT
AACAATCTGAGAAATGTCAAACTGACCCGCAGCTTCCAGAGCGCAGATTGCGACACCGACCACTCTCTCGTCGTTTGCAG
AGTAAAGTTCCAGCCCCGGAAAATCCACAGAGCAAAGAAGGAGGGAAGACCACGCATTAACGTAAACAAGACCCGTGACC
TTCACAAGGTGGAGGAATTCACTGCAGCGCTGGTAAATGCCCTTCCTGTACCACCCTGCGATAGCGCAAGTGAGAGGTGG
TTACATCTCAGGGGCACTATTTTCAACACTGCCATGTCCACCTTCGGTAAGAGACAGAACAAGTCAGCAGACTGGTTCGA
GGCCAGTGCAGAGGAACTGTTACCCCTCATAGAGGAAAAGAGACGAGCTCTCTCATCCTACAAGAACCTGCCCTCAAGAA
GGAACCTACAGGCCCTCCGTATTGCCCGCAGTAGAGTTCAACAAACTGCGAGGCGTTGTGCTAACGATTACTGGCTTCGA
CTCTGTTCCAGCATCCAGACTGCAGCCACTGTCGGCAACATAAGAGGCATGTACGAAGGAATCAAACAGGCAACAGGCCC
TACACAAAACCGGACGGCTCCTCTAAAGTCTGCCACTGGAGAGATCATTAAAGACCGTGATCAACAGATGAATCGCTGGG
TGGAACATTACTCCGAACTCTACTCCAGAGAGAACTTGGTCAGCGTAGAGGCTTTGGATGCAATTGAATGCCTGCCCATC
ATGGAAGAACTTGATCTTGAACCAACTGTGGAAGAAGTTGAGAAAGCGCTGGATTCACTTTCCTCAGGGAAGGCCCCAGG
AGACGACGGGATTCCGCCTGAAGTTCTCAAGTGCGCTCGTGGAACACTTAAATCTGAGCTTCATGAACTTCTGTGCCAGT
GCTGGAGGGAGGGCTCGGTGCCACAAGACATGAGAGATGCAAACATCATCACTCTCTACAAAAATAAAGGTGACAGAAGC
GATGTAAACAACTATCGCGGCATCTCCCTCCTCAGCGTCGTTGGCAAACTATTCGCTAGGGTCGTTTTGGTCAGGCTTCA
GATTCTTGCCGAAAGAGTGTACCCTGAGTCACAGTGTGGTTTCCGAGCAGAGAGGTCGACCACTGACATGGTGTTCTCCC
TGAGACAGCTTCAAGAAAAGTGCAGGGAGCAGAGAAAAGCCTTGTACATTGCCTTCATTGACCTTACAAAGGCCTTCGAC
CTCGTGAGTAGGGACGGACTCTTCAAGATCTTGGCCAAAATTGGCTGTCCACCCATCCTACTCAGCATGATACAATCGTT
CCACAAGGACATGAAGGGGACAGTTGTGTACGACGGCTCAACTTCTGAACCATTCAACATTAACAGTGGTGTTAAACAGG
GGTGTGTTCTTGCTCCAACCCTGTTCGGCATCTTCTTCGCGATCCTCGTCAAGCATGCTTTTGGAACAACGACAGAAGGC
ATCTATCTCCGTACAAGATCTGATGGAAAGCTGTATAATCTATCCAGACTCCGAGCAAAGACAAAAGTACAAATGCGAAT
CCTCAGGGAGTTCCTCTTCGCCGACGACGCAGCGATCACCACACACACAGCAGAAGGCCTGCAGCAGCTACTCAACCGCT
TTGCCGCAGCCTGTTCTGCATTCGGCCTGACAATCAGCCTGAAGAAGACACAGGTGATGGGACAAGATGTCAATGAGCTA
CCCTGTATAAATATAGCAGACTATGCGCTGGAGGCAGTTCACGAGTTTGTGTACCTGGGCTCCACAATCTCAGACACCCT
TTCCCTGGACACTGAGCTCAACAGGCGTATCGGGAAGGCCGCAACAACACTGGCCAGGCTCACAAAGCGCGTTTGGGAAA
ATGCCAAACTGACAGTGCACACCAAGGCACAAGTCTACATGGCATGTGTGGTGAGTACACTTCTCTACGGCTCGGAATCC
TGGACCCTGCGCTCTCGCCAGGAGAGACGGCTTAATACCTTTCACATGCGGAACCTGAGACGCATCCTTGACATCACGTG
GAAAGACCACGTCACCAACAACACTGTACTCGAGAGAACAGGAGTCCCTTCAATGTTCACTCTCYTGAAACAGAGACGCA
TGCGATGGCTGGGACATGTCTCACGCATGGTCGATGGCCGCATACCGAAGGACCTCTTGTATGGAGAACTGGCATCAGGA
AGGAGACCTACCGGAAGACCTCAGCTGCGTTTCAAAGATGCCTGCAAACGCGACCTCAA
>RTE-Snek_1_Protobothrops_mucrosquamatus
CAGCTGGAACTAATCGTATCGSCTTYKCCGTYMCATTAGACTATTTCAGCGAYGTGGAGAGGGGGGATCTGCTGCCTGGG
NNNNNNNNTATCCTCCATATCAATCTACCCAGGCCTCGTGCTCTGGAGAGGACACTCCAGCTTTGCATATAGCATTGAAA
CAACACGGGAAGTGGCAGTTACCRGTTATAAGTCTTTGCTTGATTGGCATAGAGCATGAYGCCAGGGGCCACTTTCGATG
GTGGGAGAGGTCATAGTACCTCATTGGGCAGCTACCGCCCRCCYTAAGCTGGGCAGCCCCCAGCCAGTAAGGTGCCACCC
TGCCACGGTCTGCTAACCTCACTGRGTGCGTGGGGTTTAGGGTTAAAGCCGACAAGCAGATCGATAACTCTGCACCATGC
AATAAACATAAGAAAWTTTTTGCCCTAAAGTTGGGCACTTGGAATGTTCGGACAATGACCCCCGGCCTTTCTGACGATTT
GCAAGAAATAGATGACGTACGTAAGACAGCTGTCATCGACATGGAGCTGAGCAGACTGCAGATGGACATYGTTGCCCTTC
AAGAGACAAGGCTGTCAGACTCGGGATCTGTTAAGGAGAGAAATTTCTCGTTCTTCTGGCAGGGAAAACCATCGAATGAG
ACTAGGGAATACGGGGTTGGCTTTGCGGTCAGAAAYACCCTACTAGGATTCATTACTCCACCTGCTGCTGGAAGTGAAAG
AATTCTGTCCTTGCAGCTACACTTACCAGCAGGATTGGTTACTCTTATTAGCGCATACGCACCGACATTATCATCTTCAG
TAGAATCCAAAGACAAATTCTACGACGATCTGGCTGCTATTATCAAGAAAATCCCTGAGAAAGAACCACTGTTTATCCTT
GGCGACTTCAATGCCAGAGTTGGAGCTGATTATAGTTCTTGGCCCACTTGCTTAGGTCAGTTCGGCGTCGGGAAGATGAA
CGAAAATGGCCAACGCCTGCTGGAGTTCTGCTGCTACTACAGTTTTTGTGTTAGCAATACATTCTTTAAAACAAAGCCTC
AACACAGTGTCTCTTGGAGACACCCAAGATCGAAGCATTGGCACCAGCTCGACTTGATTCTTACCAGGCGCTCCAACCTT
CCCAGTGTTACAATCACACGCAGCTATCAGGGTGCTGATTGCGATACAGACCACTCCTTGGTGTGCAGCAAAATAAAACT
GAAAATAAAGAGATTGCATCACTCGAAGAAGGAAGGAAGACCACGTATCGATACTAGCAAGACCCGCAATCAGGGCAAAG
TGGAGGATTTTGCACAAGCACTAAAGGAGACTCTCCCAGGCCCGGCTGAAGCAAATGCATCTGAACGTTGGGTATATTTC
AAGAACGCTGTTTATAACACCGCCTTGTCAATATTTGGTAAAGAGACCAGAAAGACAGCAGATTGGTTTGAAGCCCATTC
GGAGGACCTGACGCCAGCCATCGAGGAAAAAAGGAGAGCTTTAATTGCATATAAAGCCTGTTCCAGCGAGCGCAACCTAT
GGGTTCTGCGAGCTGCGCGTAGCAAAGTCCAACAGACCRCCAGGAGATGTGCTAACGACTATTGGCTGCAGCTTTGCTCT
CGGATCCAGATAGCAGCTGACACAGGCAACATCAAGGGGATGTATGATGGCATTAAGCAGGCCTTAGGTCCAATACAGAA
GAAATCTGCCCCTCTGAAGTCTGCCACAGGCGAGGTTATCCGGGACCGAGCACAGCAGATGGCACGCTGGGTGCAGCACT
ACTCTGAGTTATATTCCAGAGAAAATGAGGTAACTGAAGAAGCATTAAATAATATTGAGTGCCTGCCTGTCTTGGAGGAG
CTCGACAGTGAACCAACTCTAGAAGAATTAAACGCGGCCCTGGACTCCCTTGCCTCCGGCAAGGCACCCGGGAAAGATAA
CATCCCTGCCGAAATTCTGAAGTGCTGCAAAGAGAGCATCCCCATTGAATTGCATGAAATTTTCTGCCTTTGTTGGAGGG
AAGGTGGAGTACCACAGGACATGAAGGATGCAAATATCGTCACACTGTATAAGAACAAAGGCGACAGGGGTGATTGTAAC
AACTATCGCGGCATCTCTCTTCTTAGTGTTGTAGGGAAGCTGCTTGCCCGTGTCGTACTGAAGAGGCTCCAGGTGCTTGC
AGAGAGAGTCTATCCAGAATCACAGTGTGGATTCCGAGCCAACAGGTCCACCATTGACATGGTATTTTCCCTTAGACAGT
TGCAGGAGAAATGCAGGGAACAAAGACAGCCACTTTTCGTAGCCTTCATAGATCTTACGAAGGCTTTTGACTTGGTTAGT
AGGGACGGCTTATATAAAATTCTCTTCAAGATTGGATGTCCACCTCAGCTCCTCAACATCATCAGGTCCTTTCATGAGGA
TATGAAGGGCACTGTTGTTTTTGATGGCCTAACATCAGATTCCTTTGACATTCGAAGTGGAGTGAAGCAGGGCTGCGTCC
TCGCGCCAACTTTATTYGGGATCTTTTTTGCTGTCATGCTGAAACACGCTTTTGGAACTGCAACAGAGGGTATCTATCTC
CGGACCAGATCAGATGGAAAACTCTTTAATCTCTCTAGATTGAGAGCAAAGTCTAAAGTCCAGCTGAAATGCCTACGGGA
TTTCCTCTTCGCTGACGATGCTGCCGTTACTGCTCACTCTGCCGAAGATCTTCAACAACTTATGGACTGTTTTAGTAAGG
CCTGCCAAGACTTTGGTCTAACAATCAGCCTGAAAAAAACACAAGTCATGGGTCAGGATGTGGATTCACCTCCCTGTATT
ACAATCTCTGCACAGGAACTGGAGGTTGTCCATGACTTTGTGTACCTCGGCTCAACTATCTCTGACACTCTCTCTTTAGA
TACTGAGCTGAATAAACGTATTGGTAAAGCGGCCACCACATTTTCCAGACTTACAAAGAGAGTATGGCTTAATAAGAAGT
TGACAGAACATACAAAGATCCAGGTCTATAGAGCCTGCGTCTTGAGCACACTCTTGTACTGCAGTGAGTCTTGGACTCTT
CACGTATGGCAGGAGAGAAAGCTGAACACTTTTCATATGCGCTGTCTCCGACGTATTCTCGGCATCACCTGGCATGACAA
AGTCCCAAATAGCGCAGTCCTGGAATGTGCTGGAATCTCTAGCATGTATACACTATTGAAACAGCGACGTCTACGCTGGC
TTGGGCATGTCGTGAGAATGGCTGATGGTCGGATTCCGAAAGATCTCCTGTATGGAGAACTAGTGCAGGGAAAGCGCCCC
AGAGGGAGACCTGAGCTGCGATATAAGGATATCTGCAAGAGGGACCTAAAGGCCTTGGGAATGGACATTAACAGCTGGGA
ATCCTTGACCTCTGATCGTTCAGCCTGGAGGCTAAAGACGCAGCATGGCCTTCTCCAATTYGAAGAGACACTTGTGCGGC
AGGCTGAGGCAAAGAGGCAGTCCCGGAACCAGCGAAATCTGGGGGCTGGACAGGGGACAGATTGTATCTGCCCTCAGTGT
GGAAGGGACTGCCATTCTCGAATTGGCCTTTTTAGCCACACCAGATGCTGCCTTAGGACCTCTTTCCAGAGCACGATACC
ATAGTCTCTCGAGACTGAAGGATGCCAATGAA
>RTE-Snek_1_Pseudonaja_textilis
ATATATTTATATTTTTTTTCTCTTTTTAAAATATAGTGTGTAACTTTAGAATGTACTAAACAGAATCCGAATGGAAGTTA
TGTATATACTAAGTGTTATAAATTTAGGGGAAAGATATAAAGGCGTCATACTCCAATCAGTGATTACAGGAGAAATTTTG
TTTAATGAGAAAAGATAATAGACAGCTGGAAACAGGACAGACAAAGAATATAAGTATAATGATCTGAATTGAGATGAAAT
AAACAAAATAAAATTAAGAAAGTTAAAAGAGGGGAGAAGCTATATAGAAAATGTAGAATGGTAATAAGATATGGAATGCT
ATATAAAATGAACATGAATTTGCATTTGTGTCTGTATGAAGAGATGTAACCCGGGATCAAGCTGCTTTCAAAAAAGATGT
TTTATGTTTTTATGTTTTATGTTTTGTTTGTTTATGTTTGTTTTTAAAAACCAATAAAATTTGTTTTTTTTTTTAAAAAW
AAGGARAGAAACTTCTCRTTCTTCTGGCAGGGAAAACCATCAAATGAGACTAGGGAATATGGGGTTGGCTTTGCGGTCAG
AAACACCCTATTAGGATTCATTATTCCACCTGCTGCAGGAAGTGAAAGAATCCTVTCCTTGCAGCTTCATTCATCAGCAG
GGCTGGTTACTCTTATTAGTGCATATGCACCNATTNTCATCTTCAGTAGAATCTAAAGATGAATTCTACGATGATCTGGC
TGCCACTATTAAGAAAATCCCTGAGAAAGAACCATTGTTTATCCTTGGTGATTTTAATGCCAGAGTTGGAGCTGACCATA
GTTCTTGGCCCACTTGTTTAGGTCAGTTCGGYRTTGGGAAGATGAAYGAAAATGGCCAACGCCTGCTGGAGTTTTGCTGC
TAYTAYGGTTTTTGCATTAGCAATACATTCTTTAATACAAAGCCTCAACACAGAGTCTCCTGGAGACATCCAAGATYGAA
GCATTGGCACCAGCTCGACTTGATTCTCACCAGGCRCCCCAGCCTTCCCAGTATTACGATYRCATGCAGCTATCAGGGTG
CTGATTGTGATACAGACCACTCCTTGGTGTGCAGCAGAATAAAACTGCAAACAAAGAGATTGCATCACTCGAAGAAGGAA
GGAAGACCACGAATCGACATCAGCAAGACCCACAATCAGGACAGAGTGGAGGAATTTGCTCAAGCACTCAAGGAAACTCT
CCCAGGCCCAGCTGAAACAAATGCATCTGAACGATGGGAACATTTCAAGAATGCTGTTTATAACACCACCTTGTYAGTAT
TTGGTAAGGAGACCAGAAAGACAGCAGATTGGTTTGAAGCCCACTTGGAGGAGCTGACACCAGCCATCGAGGAAAAGAGG
AGAGCTTTAATTGCATATAAAGCCTGTTCCAGTGAGTGTAACCTACAGGTTCTGCGAGCTGCTTGTAGTAANGNCCAACA
GACCACCAGGAGATGTGCTAATGATTACTGGCTGCAGCTTTGCTCTCAGATCCAGATAGCAGCTGACACAGGCAACATCA
AGGGGATGTATGATGGCATCAAGCAGGCCTTAGGTCCAATACAGAAGAAATCTGCCCCCCTGAAGTNRGCTACAGGYGAG
GTCATCCAGGACCGAGCACAGCAGATGGTACGCTGGGTGCAGCACTACTCTGAGTTATATTCCAGAGAAAATGTTGTAAC
TGAAGAAGCATTAAATAACATTGAGTGCCTGCCTGTCTTGGAGGAGCTTGACAGTGAACCAACTTTAGAAGAACTCAACG
GGGCCCTGGATTCCCTTGCCTCTGGCAAGGCACCCAGGAAAGATAACATCCCTGCTGAAGTTCTGAAGTGCTGCAAAGAG
ATCATCCCCACTGAACTGCATGAAATCTTCTGTCTTTGTTGGAGGGAAGGTGGAGTRCCRCAGGACATGAAGGATGCAAA
TATCGTCACACTGTATAAGAACAAAGGCGACAGGGGTGACTGTAACAACTACCRYGGCATCTCTCTTCTTAGTGTTGTAG
GGAAGCTGCTTGCCCGTGTCGTACTGAAGAGGCTCCAGGTGCTTGCAGAGAGAGTCTATCCAGAATCACAGTGCGGATTC
CGAGCCAACAGGTCCACTACTGATATGGTATTTTCCCTTAGACAGTTGCANNAGAAGTGCAGGGAACAAAGACAGCCACT
TTTTGTAGCCTTCATAGATCTTACGAAGGCTTTTGACTTGGTTAGTAGGGATGGCCTTTATAAAATCCTCCCCAAGATTG
GATGTCCACCTCAGCTCCTCAACATCATCAGGTCCTTTCATGAGGAAATGAAGGGCACAGTAGTTTTTGATGGCTTAACA
TCAGATTCCTTTGATATTCGAAGTGGAGTGAAGCAGGGCTGTGTCCTCRYGCCAACTCTATTTGGGATCTTTTTTGCTGT
CATGCTGAAACACGCTTTTGGAACTGCAACAGAGGGTATTTATCTCYGGACCAGATCAGACAGAAAACTCTTTAATCTCT
CTAGATTGAGAGCAAAGACCAAAGTCCAGCTGACATGCTTGCRGGATTTTCTCTTCGCTGATGATGCTGCAGTTACTGCT
CACTCTGCCGAAGACCTTCAACAACTTATGGATCATTTTAGCAAGGCCTGCCAAGATTTTGGACTAACAATCAGCCTGAA
AAAAACACAAGTCATGGGTCAGGACRTGGATTCACCTCCCTGTATTACAATCTCTGCACAAGAACTGGAGGTCGTCCATG
ACTTTGTGTACCTTGGCTCAACTATCTCCAACACTCTCTCTTTAGACACTGAGCTGAATAAACGTATTGGTAAAGCGGCC
ACCACATTTTCCAGACTTACAAAGAGAGTATGGCTTAATAAGAAGCTGAYGGAACATACAAAGATTCAGGTCTATAGAGC
CTGTGTCTTGAGCACACTCTTGTACTGCAGCGAGTCTTGGACCCTTTATGCATGGCAGGAGAGAAAGTTGAACACCTTTC
ATATGCGCTGTCTCCRACGTATTCTTGGCATCACCTGGCATGACAAAGTTCCAAATAGCGCAGTCTTGGAACGTGCTGGA
ATTTCTAGCATGTATATACTATTGAAACAGCGATGTCTATGCTGGCTTGGGCATGTCGTGAGGATGGCTGATGGTCGGAT
TCCGAAAGACCTCCTGTATGGAGAATTAGTGCAGGGAAAGYGCCCTAGAGGGAGACCACAGCTGCGATATAAGGATATCT
GCAAGAGGGATCTAAAGGCCTTGGGAATGGACATCAACAGCTGGGAAACCTTGACCTCTGATCGTTCAGCTTGGAGGCTA
AAGAYGCAGCATGGCCTTCTTCAATTCGAAGAGACACTCATTCGGCAGGCTGAGGCAAAGAGGCAGTCCCGGAACCAGCG
AAATCCGGGGGCTGGACAGGAGACAGACTGTATCTGTCCTCAGTGTGGAAGGGATTGCCACTCTCAAATTGGCCTTTTTA
GCCACACTAGATGCTGTTTTAGGACCTCTTTTCAGAGCATGATACCATAGTCTCTTGAGACTGAAGGATGCCAAT
>RTE-Snek_1_Saccoglossus_kowalevskii
CAAYATAAGGSTCATGTATGAAGGAATCAAGCAAGCCACAGGGYCAGTCACAAAMAAATCAGCTCCCCTCAAGKCCAAAG
ATGGACAGACAATCTCCGATCGCTCCAAGCAKATGGAAAGRTGGGTRGAGCACTACCTAGAGCTCTACTYAACCGAAAAT
MAAGTATCTGAAGACNCCATCAACAGTATTCCCGAGCTCCCAASTNNNNNNNNNNNNNNNNNNNNNNNNNNNNNNNNNNN
NNNNNNNNATRAGTCACCTCGATGCYGAACCCACCATGGAAGAACTTGAAAAAGCTATCAATGCATTAGCCAKTGGTAAA
GCACCAGGAAATGATGCCATTCCCCYAGAGGTRATNAAAAAAGGWAAATCAGKCCTACTGCCACATCTTCATGGGCTACT
CTGTTTGTGTTGGAAAGAAGGTGAAGTGCCCCAGGATATGAGGAACTCAAAGACAGTGACTCTATACAAGAACAAAGGTG
ACCGCTCTGACTGCAACAACTACCGYGGAATATCCCTCCTCAGCATCGTAGGCAAGGTGTTCGCGCGTGTTATCCTTACA
AGACTGCAGGCCCTCGCAGAACGAGTTTATCCAGAATCACAATGTGGTTTTAGATCAGGTCGCTCCACCATAGACATGAT
CTTCTCTGTGAGACAACTCCAGGAAAAGTGCAGGGAAAAGCGACAACCTCTATACTTGGCCTTCGTTGACCTTACCAAGG
CCTTCGACCTGGTAAGCCGCAGTGGCTTATTCAGTCTTCTTCAGCGCATAGGCTGCCCACCAAAGCTYCTAAGCCTCATC
AAGTCTTTCCATACAGACATGAAAGGCACTGTCAGCTTCGACGGGGATTCATCTGAACCATTCGACATTCGCAGCRGTGT
TAAGCAAGGATGCRTGCTCGCCCCNACACTCTTCGGGATCTTCTTCTCTCTCCTTCTGTACTACGCCTTCGGCTCTTCAT
CTGACGGTGTCTACATCCACACCAGGCACGACGGAAAACTCTTYAACTTGGCTCGGCTCCGGGCTAAGTCCAAGATCACA
CGTGTTCTTCTCAGAGAAATGYTGTTTRCTGATGATGCTGCTCTTGCGAGTCACACCCATGAYGGTCTTCAACGACTTAT
GGACCGCTTCTCTAAAGCCTGCAAAGAGTTCGCTCTCACAATCAGCATTAAGAAGACGGAGGTAATGGCACAGGACCCTC
MAATACCACCCTCCATCCAAATCGATGACTCGCAGTTGGCTGTGGTCGACAACTTCAGATACTTGGGCTCAAACATCTCT
CAGAACCTGTCCCTTGATGCAGAGATAAATGCTCGCATTGGAAAAGCCACAGGAGTGATGTCCAAGCTGACAAAGAGAGT
CTGGGAGAACAAAAACCTGACTCTTAGCACAAAGTTGAAAGTCTACCACGCATGTGTTCTCAGCACTCTTCTATACAGTA
GTGAAACATGGGCAACTTACACAAAWCAGGAGGCTAAACTAAACGCCTACCACATGAGGTGCCTACGTCGACTATTAGGG
ATCACCTGGGARGACAAGATCACCAACCGTGAAGTTCTCAGCAAGGCCAAGACAACATCAATCTTCGCCATGCTGAGCCA
AAGACGACTGCGCTGGCTGGGTCATGTTAGCCGTATGGACAAGGGACGTCTTCCAAAGGACTTGCTGTACGGTCAACTAG
AGGAAGGAACACGCCCAGTTGGTCGGCCACGCCTGAGGTTCTCTGACGTCTGTAAAAGAGACCTCAAGGCTACTCACATA
GACACACAGTCATGGGAGATAACAGCCGATGACCGCTCAGCATGGAGACAAGCAGTCAGCAAAGGCATCCAGGGCGCAGA
GGAGGACAGACACGAAAGACAGCGACAGAAGCGACTGAGGAGTAAAGCATCTACCAGCTCACTCGACAACTCAGTTTTCA
TCTGCGGGGACTGTGACAGGGACTGTCACTCAAGGATTGRGCTCTACAGCCACCACAGACGCTGCTCAAGTTCAACCACA
TCATGGCGCAACCCATYGTCTTCCTAGACGGACGGAGGCYGACGACGA
>RTE-Snek_1_Saccostrea_glomerata
AAAATGAAATCGCCCATCTTGCRACTGGCAAGCTGGAATGTCAGGACAATGTGTCCTGGCCTATCTGAAGATCTTCAACA
GATTGATGACTCCAGGAAAACGGCCATTATCAACCGAGAGCTGAGAAGGCTTAACATTGACATTGCTGCTTTACAGGAAA
CCAGACTCCCATCAAACGGTAGCCTAAGAGAGGAGGATTATACATTCTTCTGGCAAGGAAACGAACCAGAGGAACCACGT
ATACACGGTGTAGGATTCGCAGTGAGAAACTCTCTACTTTCATCAGTGGAACCGCCTCAAAAGGGTACACCYAGAATCCT
GTCTCTTCGCCTCTCCACCTCCTCCGGGCATGTCAACATTCTGAGCATCTATGCTCCCACACTCAGCTCCACAGTGGAGA
CAAAGGATACGTTCTATGAGGCGCTTGAGACTACCATCAGAGAGATCCCAACCACAGAACAAGTATATCTGCTTGGGGAT
TTTAACGCAAGAGTGGGAACTGACCAAGAAGCTTGGCCTCGCAACATCGGCCACTTTGGCGTTGGGAAACTAAATGATAA
CGGTCAGCGACTTCTTGAGATATGCTCCTACCACGACCTTTGCATAACCAACACATTCTTTGCCACAAAGCCCCAACACA
GAGTCTCATGGCGTCATCCTAGATCAAACCATTGGCACCAACTGGACCTTGTGATCACCAGAAGACGCTCACTGAACTGT
GTCCTGACAACCCGCAGCTACCACAGTGCGGACTGCGATACCGACCACTCACTTGTTGGCAGTAAGGTGCGACTCCAGCC
AAAAAGGATTCATCGCTCCAAACAGAAAGGACGTCCACGAATTAACACAGCAAGGACAGCAATGCCAGATGTTTGCGCAC
GCTTTGTTGACTCTATTGAAGAGGCCCTTCGTAACTGCCCCACCAGCAGTGCTGATGAGAGGTGGAACTACATTCGTGAC
GCCATTTACACTTCAGCGATGGACACTTTTGGCAAGAGAGTGAGACAAAATCCAGACTGGTTTGAAGCAGGAATTACAGA
ACTCGAACCAGCAATCACAGCCAAAAGAAACGCCCTGCTCAACTACAAACGTGGACCTTCAGAGAAGACACTTGCTGAAC
TCAGAAAGGCCAGAAATGACGCCCAACGGATAGCTCGACGCAGCGCAAACGACTACTGGCTGAATCTCTGTAAAGGTATC
CAGCACTCTGCTGACTGTGGTAACATTCGCGCCATGTACGAAGGCATGAAGAAAGTTTTTGGTCCGAGCATCATCAAGAC
AGCGCCGCTGAAAACAGTCTCTGGTGACATCATCACTGACAGAGGAAAGCAGATGGAGAGATGGGCCGAACACTATCAAG
AGCTCTACTCAAGAGAAAATGTCGTCAGTGTCACAGCTGTTGAGAACACCAATGTCCTACCAGCTATGGAGGAACTTGAT
GCTCCACCTTCGATAGATGAACTCAGTAAGGCCATCAACTCCCTAGCCAGTGGGAAAGCCCCAGGTAGCGATGGTATTCC
CCCAGAGGTCATCAAAGCGGGCAAGAGTTCCACTCTGTTACATCACCTGCACAAGCTGTTACTCCAGTGCTGGGAAGAAG
GAACAATTCCACAAGACATGCGCAACGCTAGCATCATAACGCTCTACAAGAACAAAGGAGACCGCAGCGATTGCAACAAC
TATCGTGGAATATCCCTACTCAGCATTGTTGGGAAGGCATTCGCCCGAGTAGTGCTTAATCGATTGCAGAAACTAGCAGA
GCGAGTCTACCCGGAGGCGCAGTGCGGTTTCAGAGCAGAAAGGTCAACCATCGACATGGTTTTCTCATTACGCCAATTAC
AAGAAAAGTGTCGAGAACAGAGACGCCCATTGTACATTGCCTTTATTGACCTAACCAAGGCATTTGACCTGGTCAGTAGG
CAAGGTCTCTTTACCCTGCTACAGAGGATTGGATGCCCTCCAAAGCTCCTGAGGATAATCTCGTCTTTTCATGAAGACAT
GCAAGGCACCGTCCAGTATGATGGTTCATCCTCAGATCCCTTCCCCATCAAAAGCGGCGTAAAACAAGGATGCGTACTAG
CCCCAACGCTTTTTGGCATATTCTTTTCCCTGCTGCTGTCATACGCATTTGATCAATCAGAAGACGGCGTGTATCTTCAC
ACCAGAAGTGACGGAAGCCTCTTCAACCTTGCGCGTCTCCGAGCAAAAACCAAAGTACGCAAGGTCCTGATCAGAGAGAT
GCTCTTTGCTGATGATGCCGCCTTGACTGCACACACAGAGCAGGCACTACAACGACTCATCGACCGCTTTTCCAATGCAT
GCGATGAGTTTGCTCTCACCATCAGCATCAAAAAGACCAACATTATGGGCCAGGACGTCTGCTGCACTCCCAAAATCTCC
ATCGACGAACATATCCTTGAAGTTGTGGATTCATTCACCTACCTTGGGTCCACCATATCAAGTAACCTGTCCTTGGATAC
AGAGCTAAATAAGCGCATTGGGAAAGCAGCATCAGTAATGGCTCGGCTGGGAAAACGAGTATGGGACAACGCCATGCTGA
CAACAAACACCAGGATAGTGGTATACAAGGCGTGCGTACTCAGCACGCTCCTGTACGGCAGCGAAGCCTGGACCCTGTAC
TCTCGCCAAGAGCGTCGACTCAACACCTTCCACATGCGTTGCCTCAGAAGAATTTTAGGCATCAGCTGGAAGGATCATGT
CACCAACAAGGACGTATTGAGACAGTCAGGGTTACCCAGTTTGTTTGCCTTGCTAAGCCAGAGGCGATTGAGATGGCTTG
GCCACGTAAGCCGCATGGACAACGGCCGTATACCGAAGGACGTGCTGTACGGAGAGCTGGCAACTGGATCAAGACCTACA
GGAAGGCCTGTTCTTCGCTACAAGGATGTCCTAAAACGGGA
>RTE-Snek_1_Scleropages_formosus
TGAGTTACTGTGTCAGTGCTGGGAAGAAGGTGTGGTACCACAGGATATGCGARATGCCACGATTGTAACTYTCTACAAGA
ACAAGGGAGACCGAAGTGACTGTAACAACTACCGMGGCATCTCACTCCTCAGCGTTACTGGGAAACTCTTTGCTCAAGTT
GTCCTCAGAAGGCTTCAAAAAATTGCAGAGCGGATCTACCCGGAATCACAATGCGGCTTCCGTGCCGGACGATCAACCGT
TGATATGATCTTCTCCTTGAGGCAGCTGCAGGAAAAGTGTAGAGAGCAAAGGAAACCCTTGTACGTCGCTTTCATCGATC
TGACCAAGGCGTTTGATACCGTCAGCAGAAGTGGGCTTTTCCGGGTTCTCGGCAAAATCGGCTGTCCGCCTAAGCTACTT
AAGCTGATTCAATCCTTCCATGCTGATATGCAGGGCACAGTCCGTTTCAATGGATCAACGTCTGACGCTTTTAGCATCAA
AAGTGGTGTCAAGCAGGGATGCGTGCTCGCTCCAACTCTTTTTGGGATCTTCTTCGCAGTGCTGCTGAAGCAAGCCTTCG
GAAATTCCACAGAGGGGGTCTACCTACATACCCGAAGTGATGGGAACCTGTTTAACCTCGCAAGGCTTAAGGCCCGGTCG
AAGGTACGRAAGGTTTTCATCCGTGATATGCTGTTTGCTGATGACGCTGCTCTGGTGTCACACACACAGGAAGAGCTTCA
GCGGCTGATGGATTGCTTCTCTCGCACAGTTGRGGCCTTTGGTCTCAAAATAAGCTTGGAGAAAACCAATGTTATGGGAC
AAAGTACCCCTCAACCTCCATCAATCTCCATCGGCAACTACACTCTTGAGGTCGTTCACGCATTCNNTTACCTCGGGTCG
ACCATCACAGATACCATGTCACTGGAGCCTGAGCTCAATAAAAGAATAGGAAAAGCCGCCACGACTCTGTCCAGTCTCAG
CAGGAGAGTGTGGATGAATGGCATGCTCTCCAGGCGTACTAAGATCAAAGTTTACTGCGCTTGCGTTCTTGGAGTTCTGC
TCTAYGGAAGTGAAACGTGGACTTTGTATGCCCACCAGGAGAAAAGATTGAACACATTCCACCTGCGTTGCCTCAGACGC
ATCCTCCAGATCTCGTGGAAGGACAAAGTTACTAAMAGTGACGTCCTTAATCARGCTGGATTGCCAAGCATGCAGACCAT
CCTCAGGCAACGCAGGCTACGGTGGCTAGGGCACGTCTGTCGGATGGATGATGGAAGGATCCCGAAAGACATCCTGTATG
GGGAACTGGCCNNNNNNNNNNNNNNNNNNNNNNNNNNAAAAGGATTTGAGAGAGCTTGACATTAATGTGAACGGCTGGGA
GGAGCTGGCAACTGATCGTTGCAGCTGGAGGCGGGAACTTCATCAAGGTCTGGGACRTGGCGAACAAAAGCTGCGACTAC
AGGCTGAGGAGAGGCGAAGACGCAGGAAGGTCAGGCTTCAAGTGGAACATATGAACGGCACCCAGCACATCTGTTGCAAC
TGCGGCAAGGAYTGTCACTCTCGATTGGGCCTTCACAGTCATGGCCGGCGATGCAAACCACCGTGAAGCGGACAAAACCA
AGGCGCAATTCCATGGTCTTTCTAGACTGATGGATGCCAAAGA
>RTE-Snek_1_Takifugu_flavidus
TTCCCCCGTCTACCCCAGTGCTGCTCTGCCCAGCAGTACTGGGACGGCTTACGGGACACCATCCASAGATCGGCCCTGAC
RGTCTTTNNNNNNNNGCTGCGAAGKTCCAATGAYTGGTTCGAAGCCAATGCATCKGTATTGACTCCRATCCTGGAACAAA
AACGYATTGCCCTCACCAACTACAAATGCACGCCAAACGATAAGACCCTGSATGCCCTCAGATCATCAAGGAAGATACTN
CAGCAAACCTCACGACGCTGCRCCAACAGCTACTGGCTACAGCTTTGCAGCAACATCCAATCAGCTGCTGACTCTGGTAA
CACCAAAGGCATGYACGACGGCATTAAAAAGGCGCTTGGACCAACACATCANNNNNNNNNNNCACTAAAATCTGCCTTAG
GTGAAACCATCACAGACCGCTCTAAACAACTCGACCGNNNNNNNNNNNCTYMGYGCTCTATGCCAGCGACAATACTGTCT
CRGATGCAGCCCTCTGCCATGTTGAGCGACAACCTGTAATGGAAGAGCTTGACATGGAACCAACAAYGGAGGAGCTAAGC
AAAGCTATAGACAGCCTAACCTGCGGTAAAGCACCAGGCAGYGATGGCATCACAGCTGAAGTCCTCAAGTGTGGTAAGCC
TGCTCTTCTCGACAAACTGCACAAGCTCCTCTGCCAGTGCTGGCGTGAAGGYGCTGTCCCACATGACATGAGGGACTCCA
CCATCATTACCCTGTATAAGAACAAGGGAGACAGGAGCGACTGTAACAACTACCGAGGCATCTCTCTTCTCAGCACTACC
GGCAAACTCTTTGCCAGAGTTGTGCTGAATAGACTCCAGGTTCTCGCTGAGAAGATCTACCCAGAATCACAGGCTGGGTT
CAGAGTAGGAAGGTCCACCACCGATATGATCTTCTCTTTGAGACAGCTGCAGGAGAAGTGCAGAGAGCAGAGAAAGCCAC
TCTACATGGCCTTTATTGACCTTACAAAAGCCTTCGACCTTGTGAGTAGGAGCGGTCTCTTCCAGCTGCTCGAACGGATA
GGCTGCCCCCCTCAACTTCTCCGCATCCTACAGTCATTTCACACCGACATGCATGGCACCATCCAGTTTGATGGATCCAC
TTCGGAYCCCTTCAAAATCTGCTGCGGTGTCAAGCAGGGATGCGTGCTGGCGCCCACCCTGTTCGGGATATTCTTTTCCC
TGCTTCTGCGCCAAGCTTTCGGTACAGCTACTGAGGGAGTCTACCTTCACACAAGGACAGATGGCAACCTTTTCACCCTT
GCCCGTCTGAAAGCCAAAACAAAGGTCAGGCCGCTCGTCATCAGGGACATGCTGTTTGCCGACGATGCAGCAGTGGTAGC
ACACTCCCAAGAGCACCTGCAAACCCTCATGGACCATTTCTCCCAAGCCTGCCAGGACTTTAGCCTGGTCATCAGCCTGA
ACAAAACCAAGACGATGGGACAGGGCACTGAAAATCCTCCGTCCATCACTATCAACAACTACACATTGGAAGCCGTAAAC
ACCTTCACCTACCTCGGGTCCACCATCANTGACAATCTGTCCCTTGATGTTGAGCTCAGTAGACGCATTGGAAAAGCTGC
CTCAACTTTCAGGAAGCTGACAGAGAGGGTATGGGACAATGGAAAGCTCACTACACATACAAAGGTGCAGGTGTACAGAG
CCTGTGTCATTAGTACACTCCTCTATGGTAGTGAAACCTGGACCCTATATTCCCACCAAGAACGGAGGCTAAACAGTTTT
TACCTTCGCTGCCTTAGGCGTATACTGGGCGTCACCTGGAAAGACATGGTCACCCACACGGCAATCTTAGAGAGAGCACA
GCTTCCAAGCATGTACTCCCTACTGAGGCAAAGACGTCTACGTTGGCTGGGCCATGTCTGCCGGATGGATGATGGTCATA
TTCCAAAGGACATCCTGTTTGCCGAACTGTCGTCTGGTAAGAGACAGAAAGGACGCCCCCAGTTACGCTATAAGGACGTC
TGCAAGCAAGACCTCAAGAGCTTCAACATCAGCCTTGACATCTGGGAAGTCACTGCCCAGGACCGCCTCAAGTGGCAGAA
GGCGCTCCGCACCGGGCTGCTCAATTATGAAAACACTCTGGCAAAACACCACGAAACAAAGAGGATAAAGAGAAAGCAAC
AACAGGTCTCCTCCTCACCGTTTCCATCCTC
>RTE-Snek_1_Takifugu_rubripes
TGCTGGAATGTCAGGACCATGACGCYCGGACAAACTGACAACCTGCTTGCCRTAGAAGATRCCCRCAAGACTGNNNNNNN
NNNNNNNNNNNNNNNNNNNNNNNNNNNNNNCATCTGTACCCTTCAGGAAACCCGACTCCTCTCTTCAGGTYCACTGAGAG
AAAGRGACTACACCTTCTTCTGGCAAGGGARGCCCCCTGGTGAAACCAGGGAATATGGGGTTKGCTTTGCAGTCAAGAAC
ATGYTACTGSGAGCATTRATACCACCCACTGGTGGATCAGAGAGAATCTTAACCCTCTGCCTGAACACCACCAGGGGMTC
TGTCCWCCTGGTGAGTGTGTACGCGCCAACATTAAGCGCCCCCCAAGAAGTGAAGGACAAATTCTATGACNNNNNNNNNN
NNNNNNNNNNNNNNNNNNNNNNNNNNNNNNNNNNNNNNNNNNNNNNNNNNNNNNNNNNNNNNNNNNNNNNNNNNNNNNNN
NNNNNNNNNNNNNNNNNNNNNNNNNNNNNTGGCAGAATGAATGAAAACGGGCAGCGTNTCCTTGAGCTGTGCTCATATCA
CAACCTGTGCATCACCAACTCATATTTTCAGTCTAAACCCCATCACAAAGTCTCCTGGAGGCATCCATGGTCTGGCCACT
GGCACCAGTTGGATCTGATCATAACACGGCGCTCTGACCTCCGAAATGTCCTCCAAACACGCAGCTTTCACAGTGCAGAC
TGCGACACAGATCACTCTTTAGTCTGCTGTAAAATCAAACTGCAGGTAAAAAATTTCCACAGAGCCAGACCAAAAGGACC
CCCTCGCGTGGACAGCAGCAAAGCAGCTGACCCAACCAAAGCTGCTGCCTTCCTCAGTGCCCTTGAGGAATCCTTCCCCC
GTCTACCCCAGTGCTGCTCTGCCCAGCAGTACTGGGACGGCTTACGGGACACCATCCACAGATCGGCCCTGACGGTCTTT
GGCAAAAAGCTGCGAAGGTCCAATGACTGGTTCGAAGCCAATGCATCGGTATTGACTCCGATCCTGGAACAAAAACGTAT
TGCCCTCACCAACTACAAATGCACGCCAAACGATAAGACCCTGCATGCCCTCAGATCATCAAGGAAGATACTCCAGCAAA
CCTCACGACGCTGCGCCAACAGCTACTGGCTACAGCTTTGCAGCAACATCCAATCAGCTGCTGACTCTGGTAACACCAAA
GGCATGYACGACGGCATTAAAAAGGCGCTTGGACCAACACATCACAAAATTGCCCNCTAAAATCTGCCTTAGGTGAAACC
ATCACAGACCGCTCTAAACAACTCGACCGNNNNNNNNNNNCTCCGTGCTCTATGCCAGCGACAATACTGTCTCGGATGCA
GCCCTCTGCCATGTTGAGCGACAACCTGTAATGGAAGAGCTTGACATGGAACCAACAACGGAGGAGCTAAGCAAAGCTAT
AGACAGCCTAACCTGCGGTAAAGCACCAGGCAGCGATGGCATCACAGCTGAAGTCCTCAAGTGTGGTAAGCCTGCTCTTC
TCGACAAACTGCACAAGCTCCTCTGCCAGTGCTGGCGTGAAGGCGCTGTCCCACATGACATGAGGGACTCCACCATCATT
ACCCTGTATAAGAACAAGGGAGACAGGAGCGACTGTAACAACTACCGAGGCATCTCTCTTCTCAGCACTACCGGCAAACT
CTTTGCCAGAGTTGTGCTGAATAGACTCCAGGTTCTCGCTGAGAAGATCTACCCAGAATCACAGGCTGGGTTCAGAGTAG
GAAGGTCCACCACCGATATGATCTTCTCTTTGAGACAGCTGCAGGAGAAGTGCAGAGAGCAGAGAAAGCCACTCTACATG
GCCTTTATTGACCTTACAAAAGCCTTCGACCTTGTGAGTAGGAGCGGTCTCTTCCAGCTGCTCGAACGGATAGGCTGCCC
CCCTCAACTTCTCCGCATCCTACAGTCATTTCACACCGACATGCATGGCACCATCCAGTTTGATGGATCCACTTCGGACC
CCTTCAAAATCTGCTGCGGTGTCAAGCAGGGATGCGTGCTGGCGCCCACCCTGTTCGGGATATTCTTTTCCCTGCTTCTG
CGCCAAGCTTTCGGTACAGCTACTGAGGGAGTCTACCTTCACACAAGGACAGATGGCAACCTTTTCACCCTTGCCCGTCT
GAAAGCCAAAACAAAGGTCAGGCCGCTCGTCATCAGGGACATGCTGTTTGCCGACGATGCAGCAGTGGTAGCACACTCCC
AAGAGCACCTGCAAACCCTCATGGACCATTTCTCCCAAGCCTGCCAGGACTTTAGCCTGGTCATCAGCCTGAACAAAACC
AAGACGATGGGACAGGGCACTGAAAATCCTCCGTCCATCACTATCAACAACTACACATTGGAAGCCGTAAACACCTTCAC
CTACCTCGGGTCCACCATCACTGACAATCTGTCCCTTGATGTTGAGCTCAGTAGACGCATTGGAAAAGCTGCCTCAACTT
TCAGGAAGCTGACAGAGAGGGTATGGGACAATGGAAAGCTCACTACACATACAAAGGTGCAGGTGTACAGAGCCTGTGTC
ATTAGTACACTCCTCTATGGTAGCGAAACCTGGACCCTATATTCCCACCAAGAACGGAGGCTAAACAGTTTTTACCTTCG
CTGCCTTAGGCGTATACTGGGCGTCACCTGGAAAGACATGGTCACCCACACGGCAATCTTAGAGAGAGCACAGCTTCCAA
GCATGTACTCCCTACTGAGGCAAAGACGTCTACGTTGGCTGGGCCATGTCTGCCGGATGGATGATGGTCATATTCCAAAG
GACATCCTGTTTGCCGAACTGTCGTCTGGTAAGAGACAGAAAGGACGCCCCCAGTTACGCTATAAGGACGTCTGCAAGCA
AGACCTCAAGAGCTTCAACATCAGCCTTGACATCTGGGAAGTCACTGCCCAGGACCGCCTCAAGTGGCAGAAGGCGCTCC
GCACCGGGCTGCTCAATTATGAAAACACTCTGGCAAAACACCACGAAACAAAGASGATAAAGAGAAAGCAACAACAGGTC
TCCTCCTCACCGTTTCCATCCTCGGGTGTGGCCCACACTTGCGACATCTGCRGCCGTGTCTGYSCCTCACGCATTGGCCT
TCTCAGCCACAGAAGACRCTGTGTTAAAACCTAAMTCCCAGGCACA
>RTE-Snek_1_Terrapene_mexicana_triunguis_a
GATTTGGGCCTAAGCCTCTTTAGGGGAAAATTACCTGCACCATCATGCCTGGTCAGGTCAGGTCAGGATTTAAAACCTGC
TACCATTATGACCTTAAGCGGTACAACCTGTATTGGTCAGTGACGAGTGCTGGGTGGCAGTTAACCCAGAAACCTCAGGA
AGTGCCAATGGCTTTGGGCTGATGAGCGCCTGAGGAGGGTAGTGGAATCCTTGCTGGAGGAAACGCCATCAAAAGGTGGA
TGAGCAAATTCACTCAGTGTTTTTGCCAATGACATCCAAGAAGGACAGATTAGGTCCTTCAGCTGTGGCTGATAACCAGT
CTAGGAGTGGAGCCCCAAAAGGCAGGCAGATGGAAGATCTCCTTTGCTCTGGCAACTCCTGTAGCATAGCTGGTTCCAAA
TGTTCCTTCCTTTGGTCCAAATCAGTAAAGTCAAGAGGGGAATGCTGACACATGAGCAAAGCAGCGCCTCCATATCAACT
GCCCAGGCTATTGCAGCCACATCACATGGAGAGGACACTCCATCCTTGCTGGCAACATGGACACAACACGGAAGGTGGCA
GCTCCGGGTTATAAGTTCTCACTTAATTGGAGTAGAGGAGGGCACCATGGGTCACCTTCGACAGTGGGAGGAATCACTGC
ATTCCACTGGTCAGCCGCCACCCACCACAAAGACGGGCAGCCCCCGGACAATTTGGTGCTGACCCACCACAGTCTGCCCG
CCTCAAGAGATACGTGGGGCTAGACCAAAAGTTGAATGGCAGACGGAAACGTTGCACCTGGCAAAAATACGAAACCAAGA
ACTTTCCGGCTTGGCAGCTGGAATGTCAGGACCGACAGACTATGATGACCTATAATACACAAGCAGCATACGGAAGTCAG
CTTTGATAGACTGTGAGCTGTACAAACTCAATGTTGACATTGCAGCATTTCAGGAAACAAGACTTGCAGTTGCTGGTTCT
GTCCAAGAGGCCAATTACATTTTCTTTTGGCAAGSTAAAAGCAGYKAAGAAAATCRTCTGCACGGTGTTGGTTTYGCTGT
RAGAAACAAGTRGGTAAARCTCCTAGAAACAYCCATTGGRAAGKCAGAGCGTRTCATCTCACNTAAWCTTCAGAYGACCA
TCGGCTCTGTGAMCATCATTAGTGCCTATGCACCAACACTCAAATCTARCCCCRAGGAGAAGGATACATTTTAYGACTCT
TTGCATCAAGTYRTCAAAAGAATACCAKCMACTGAGCAACTTTTCCTCCTTGSTGACTTTAATGCAAGAGTYGGTGCAGA
CAACAACTCATRGCCAGRTTGCCTAGGACANTTTGGCATTGGCAAGATGAATGAGAACRGCCAAYGACKTCTTGAATTCT
GYGCCCMANAWCAAATGTRCATTKCCAATTCAYATTTTACAGGAAAAGAKYGCCACAAAGTGTCATGGCGACATCCACGA
TCAGGCCACAGGCACCAATTAGACCTTGTTATCGTCAGGAGGAAAGACCTACCCTTAGTGCAGAACACTTGCACGTTCCA
CAGTGCTGATTGTGACACTGACCACTCCTTGATTATTAGCAAAGTGAAGATTACAGCCAAGAAACTACATAGAGCAAAAC
CTAGGAGCAAGCCCAAAATCAATGCTATTAACACCAAAAACCAGAGGAAATGCCAGGAGTTTGTGAAGGCTTTTGAACTT
AGCATGCATGGGAAGTCATTACCAGAGAAGGCAGAGGAATTTTGGGAAGATTTAAGAACAACAATCCATCCATGAAACAG
CTTTAGCTACATTTGGGGGAAAGAGACCATCAAAAAAGGACTGGTTTGAAGAAAATGAAGCGGAACTATTACCTCTCATC
AACATTAAGAACACAGCCTATCTGGAACACAACAAGAAGCCAACAGAGAGCACCAAAGTGAGACTTCGACATGCAAAAAC
CGAGGTACAGCGAGCAAGCAGACRCTGTGCAAATCATTACTGGATCAAGCTCTGTGAAGAGATACAGACAGCCTCAGACA
CAGGAAACCTCAAAGTCATGTATGAYGGCCTGAAGAAAGCTCTAGGTCCCACTGTCAACAAGGTTGCCCCTCTCAAATCA
CACAGCGGTGAAATCATTACAGATAAAAGCAAGCAGTTGTCTCATTGGGTTGAACACTATTCAGAGCTATACGCACAAGA
AAGAAACATCACCAGCGAATCACTGGACCAAATACCAACTCTACAGGTCATGCCAGAGCTAGATGTGGAGCCCACTGTAG
AAGAGCTAAGCAAGGCCATTGATTTGCTATCAAGTGGCAAGGCTCCTGGAAAAGATGGCATCCCAGCGGAAATCCTCAAG
TGCGGGAAAGACAGCCTATTACCATATCTTCATCAGCTGCTACTTAAATGCTGGAAAGAGGGTGAGGTACCACAAGAGAT
GCGTGACGCAAACATCATCACTTTGTATAAAAATAAAGGCRAAAAGGGTGACTGCAACAACTACAGGGGTATCTCGCTAC
TAAGTGTAGCAGGAAAAGCTTTCGCAAAAGTCATCTTAGTGCGCCTACAACAGCTGGCGAATCGTGTCTACCCTGAATCA
CAGTGCGGATTCAGGGCTGGAAGATCAACTATAGACATGATATTTTCTCTGTGTCAACTCCAAGAAAAGTGCAGAGAGCA
AAACCGACCATTGTACATCGCCTTTGTGGACCTAACCAAAGCATTCGACACAGTCAGCAGAGCAGGTCTATTTGCAATAC
TAGAAAAGATAGGATGCCCACCAACCCTGTTAAGTCTTATATGTTCATTCCACAACAACATGAGAGCAACTGTCCAGTTT
GACGGGTCCACTTCGGACAGCTTTGAGATGAAAAGCGGAGTGAAGCAAGGATGTGTTCTTGCCCCTACACTCTTTGGAAT
CTTCTTCTCGGTACTCTTGAACTGTGCGTTTAAGGACATGAAAGATGGAGTGTATCTCCACACAAGATCAGATGGGAAAC
TCTTCAACCTGTCCCGACTTAAGTCAAAGACCAAAGTCAAAAAGGTGCTAATCAGGGAACTTCTATTCACTGATGATGCT
GCCCTCATAGCCCACAATGAAGATCTACTACAAGAACTCATGGACYGCCTTTCAAGTGCCTGTCAGGCATTTGCTCTCAC
CATCAGCATCAAGAAAACGGTTGTATTAGGACAGGGGGTTCCACAAGATCCTTCAATTACCTTAAATGCAAACCAGCTAG
AAGTAGTCCAAAAGTTCAGCTATTTAGGTTCTACAGTGACCACCAACCTCTCACTGGATGAAGAACTAAATGTTCGCATT
GGAAAGGCTGCCACCACCTTTAGCAGACTAACTAAAAGAGCATGGAACAACTCAAAGCTTACCATCAAGACCAAAATGCT
AGTGTACCAAGCTTGCATCCTCAGCACTCTCATGTATGGTGGGGAAACATGGACAACTTATGCTCATCAGGAGAAAAGGT
TAAACAGTTTCCACCTACGTTGTTTACGCCGCATACTCAACACCAAATGGCAAGATAAAGTCACCAACGCAGAGGTTCTT
CAAAGGGCAAATTTACCAAGTGTGACAGCCCTGCTCAAGCAAAGATGACTGCGCTGGCTGGGCCATCTGAGTAGGTTGGA
AGACGGAYGCATACCCAAGGACATGCTATACGGGGAGCTATCAGAGGGAACAAGAACAACAGGACGTCCCAAGCTTCGCT
ATAAAGACACATGCAAGCGAGATATGAAGGAATTTGGAATTGATCCTGACCAATGGGAAATCTTGGCAAGTGATCGTAAC
AAGTGGCGCCATCGTCTCCATCAGGGTATCAAAGTCCATGACAGAAGCTGGCTCCTACAGCTTGAAGAGAAAAGAGCCCG
TAGGAAGCAAGCAGCTCCCAACCAAGATACATACATTTGCAATAACTGCCAAAGATCATGCAAATCTCGGATTGGACTAT
TCAGTCACATGAGACATTGCAAACCATCTACATCATAGGCTGCAATTCCCACCGTCTCTCGCAGATGAAAGGATGCCAAC
AA
>RTE-Snek_1_Terrapene_mexicana_triunguis_b
CTCATCAAACCCACTGCCTTATGGGTAGNCCKGGAGGGTGTMAGRCTAAGGGAGCAACCCCTGACAGAAAAGCYCCACTG
CCTWGTGGRTGRATYYGGGWGAATGTAAGGMTATNNGAGNNTAAAYTCAGACAKAAAATCTGGAGTGGAGCCCYAAAGGC
GGTCAGGTAYTAATMTTTTWGTNNNNNNNNNNCAACTCCTGCAGYGGATYRGGTACCAGATGTRTTGGTTCTTYCTCTCC
TCTGGATTTTACTGGNNNNNNNNNNNNNGGGGYCCTGATGCATGGGCAACTCAGGGCCTCCATATCATCTGCCCAGGCTT
GCRCCCTGGAGAGGTACTCCAGCTTTGCCTYGAGCRTCGACASAACACAGGAGGCAGCAGTCACYRGTTCTAARCTCTTA
CTCWATTGGCRTAGAGTTGARTGCCAGGGGCTGTCTCCGABGGTGGGAGAGATCATCATATCTCACTGGACAACCACCGC
CCTCCATAAAACTGGACAGCCCCCAGACAATAGNGTGTTGTCCCGCCACAGTCTGCCTGCTTCAATGGGTGCTTGGAGCT
TAGAGTTTTATAACTTGACAAGTGGACTGTAACCAATGCACCTGGCAAATCAAGTAAAAGAAAGAAAACATCCTTAAAGA
TAGGGTGCTGGAACGTTCGCACCATGACAACTGGATTATCTGAGGAHCTTCAACAGATCAACGATGCATGTAAAACTGCC
RTGATCAATGATGAGCTGAAAYGACTCAATGTGGATATCRCATCCCTCCAAGAAACACRGCTAGCATCAAGCGGATCTCT
CAGAGAAAAAGACTACACATTTTTYNTGGCAGGGGAAAAGCRCAGAAGAAACRCGAGAGCATGGAGTGGGATTTGCCATC
AAGAACTCACTTCTGGGGATGATTGAGCCACCTACAAATGGATCAGAGAGAATTTTGGCACTATGCTTGTTCACATCTGA
GGGCCCAGTCAACCTTGTGAGTGTGTATGCCCCAACACTCTCCTCGTCTTCTGACATCAAGGACCAGTTCTACGACCAGT
TGAACACCACCATCAGCAAGATTCCGAAACACAAATATGTTTTCCTGCTARGGGACTTTAATGCAAGGGTGGGAGCTGAT
CATGAAGCATGGACCAACTGTCTTGGTCAACACGGAACTGGTAAGATGAATGGAAATGGTCAGAGACTGCTAGAATTTTG
TTCCTATTACGACCTCTGTGTAACAAACTCATTCTTCCAGACAAAGTCGCAACACAAAGTGTCTTGGAAACATCCCAGAT
CTGGCCACTGGCACCAACTGGATCTTATCATCACAAGGTGTGCCAACCTTAACATCRTCCTCATTACCTGCAGTTATCAA
AGTGCTGATTGCGACACAGACCACTCTCTGGTATGCAGCAAGGTCAGACTTAAACCAAAGAAAATACATAGATCTAAAGT
AAAAGGATGTCCTCGTATTAACCTCAGTGCCATAGCGGACCAAGAAAAGTCACAGCAGTACAAGAACATACTACAACAAG
CCCTTGACACCAGTGATTGTGCCACAAGCGCCCAGCTGAAGTGGGAGCAACTGAAGAACACAATCTACGATGCAGCTCTG
TCAGTCTTTGGGAAGAAGGAAAACAAGACCAACGACTGGTTTGACGCATATTCCAGTGTGTTGACACCAGTCATAGAGGC
CAAATGCACAGCCCAAACCAACTACAAGAGAGACCCAAATGAAAAAACCTTACAAGCRTTGAGAGTGGCAAGAACCAAGG
TACAACAAACTGCTCGAYGCTGCGCCAATGACTATTGGCTGCACTTATGTGAAAGCATCCAAGTAGCAGCTGATGCAGGC
AACATCAGAAACATGTATGACGGGATCAAGAAAGCCTTGGGTCCAACTTCAAAGAAGACAGCCCCATTGAAATCAACAAC
AGGGGAAACAATCAACGACYGCACCAAGCAGATGGATCGCTGGGTAGAACACTACTCTGAGCTTTACTCTCATGAAAATA
TTGTTACGGACGCAGCCATCAACGCCATCRAAAGCCTGCCTGTTATGAACCAACTCGACGATGAACCGACTGTTGAGGAG
CTTAGCCTTGCCATAGATGGCCTCCCCAATGGAAARGCCCCTGGAAAAGACTGCATACCATCCGAGGTCATAAAATGYGG
AAAACCTATTCTACTGCAACATCTTCATGAGTTGCTCTGCCTGTGCTGGAAAGAAGGCGAAGTACCACAAGAAATGAGAG
ACGCCAACATCATCACTCTCTATAAAAACAAGGGTGACAGGAGCGACTGTAACAACTATCGTGGCATTTCCCTTCTTAGT
ATTATGGGAAAAGCCTTTGCCTGAGTTGTCCTGAACAGACTTCAGACCCTTGCAGACAGAATCTATCCTGAATCACAGTG
CGGCTTCAGAGCTGAAAGGTCTACTATCGACATGATCTTCTCGCTGAGACAACTACAAGAGAAATGCAGAGAACAAAAAA
AGCCCCTCTACATAGCCTTCATCGATCTCACAAAGGCTTTTGACTTTGTCAGTAGAAGTGGACTATTTGCGCTTCTAGAA
AAGATTGGATGTCCCCCCAAGCTCTTAAGCATGATTCGATCCTTCCATGAAAACATGTACGGCACAGTCCAATAYGAYGG
CTCAGTSTCTGAGGCTTTCCAGATTCGTAGCGGAGTTAAGCAAGGTTGTGTACTTGCCCCAACTCTGTTTGGGATCTTCT
TCTCCCTGCTACTGAAACAAGCTTTTGGTTCCTCAACTGAGGGAATCTACTTGCACACAAGATCTGATGGAAAGCTGTTC
AATCTTGCAAGACTCAGATCTAAAACCAAGACTCGGGAGGCCCTTATCCAACACCTCCTCTTTGCTGATGACGCAGCAGT
GACAACCCACACAGAAGCTCATCTTCAAAGCCTAATGGACAGTTTTTCCAAAGCCTGCCAAGACTTCGGGCTTACTATAA
GCCTAAAAAAGACTAACATAATGTGCCAAGGAGTTGAGGAAGCACCCTCCATCAAGATCAACAACTATGAACTTGAAGTG
GTGAACGAGTTCACATACCTGGGGTCCACTATCACAGTCAACCTTTCACTTGAAACAGAACTCAACATCCGCATTGGAAA
AGCCACCACAACAATGTCTAGACTGAACAAGAGGGTATGGCAAAACAACAAACTGACAGAACACACAAAGATCTGTGTGT
ATCGTGCATGTGTTATCAGCACACTTTTGTATGGGAGCGAGACATGGACCTTATACTCTCATCAGGAAAAGAGGCTCAAC
AGCTTTCATATGCGTTGCCTTCGTCGAATCTTTGGAATCTCCTGGAGGGACAGAGTCACCAACACTGAGGTGCTCAAACG
GGCCAGCATACCCAGCATGCAAACACTCCTCAAACAGAGATGCCTCCGCTGGCTTGGGCATGTGTGCCGAATGAATGATG
GGCGCATCCCAAAGGACATCCTCTAYGGCGAATTGGCATCTGGAAAAAGACCCAAAGGATGCCCAAAATTGCGTTTCAAG
GATGTGTGCAAGCGAGACCTCAAAGAAATGGACATGGATGTGGACAAATGGGAAGATCACACTCAAGACCGCAGCCTTTG
GAAACAAGAGCTTAACAAAGGTCTCCGGAGTTACGAGAGGAAGCAGTCCAGCTTAGCAGAGGAGAAAAGAGCTCGCAGAA
GGCAGAGCCCAAAGGGTCGAAACATCACCTTTAAATGTGACAGATGCGGCAGAGATTGTCTCTCTCGAGTGGGTCTCTTC
AGCCACGTTCGCGGCTGCCATAAAACCAACTGAGTAAATTCTTTACCTCTCAGGGGCRCATACCCATGGTCTCTCGAGAC
TGAAGGATGCCTACTACTAC
>RTE-Snek_1_Thamnophis_sirtalis
TACTGGAAAAGGCTTCAGGAGTCAACCTCAAGGCAAAATCCAGAGCCGGAGTCCTGGAAGCAGTTYGTGACTGTGTACAA
YCACATTCTGGTAACTCCTGCGATGCAGCTGGAACCAATCGTATYGGCTCTGCCRTTCCATTGGACTATTTCAGCGAYRT
GGAGAGGGGGGATCTGCTGCTTGGGTAACAGTCTATCCTCCATATTAATCTACCCAGGCCTYGTGCTCTGGAGAGGACAC
TCCAGCTTTGCATACAGCATTGAAACAACATGGAAAGKGGCAGTTACCAGTTATAAGTCTTTGCTTGATTGGTGTAGAGC
GTGNTGCCAGGGGCCACTTTCGATGGTGGGAGAGGTCATTGTACCTCATTGGGCAGCTACTGCCCRCCTTAAGCTGGGCA
GCCCCCAGCCAGTAAGGTGCTGCCCTGCCAYGGTCTGCTAACCTCACAGGRTGCGTGGGGTTTAGGGTCAAAGCYGACAA
GCAGATCGATAACTCTGCAMCATGCAACAACTATAARAAAACTTTAGCCCTAAAGCTGGGCACTTGGAATGTTYGGACAA
TGACCCCTGGCCTTTCYGACGATTTGCAAGAAATAGATGACRTACATAAGACAGCTGTCATTGACATGGAGCTGAGCAGA
CTGCAGATGGACATCRTTGCCCTCCAAGAGACAAGGCTGTCAGACTCGGGATCTGTTAAGGAGAGAAACTTCTCATTCTT
CTGGCAGGGAAAACCATCAAATGAGACTAGGGAATATGGGGTTGGCTTTGYGGTCAGAAACACCCTACTAGGATTCATTA
YTCCACCTGCTGCAGGAAGTGAAAGAATTCTGTCCTTGCAGCTCCACTCATCAGCAGGACTGGTTACTCTTATTAGCGCA
TATGCACCGACATTATCATCTTCAGTAGAATCCAAAGACAAATTCTACRAYGATCTGGNTGCTACTATCAAGAAAATCCC
NGAGAAAGAACCACTGTTTATCCTTGGTGATTTTAATGCCAGAGTTGGAGCTGATTATAGTTCTTGGCCTACTTGTTTAG
GTCAGTTCGGCGTCGGRAAGATGAAYGAAAATGGCCAANGCCTGCTGGAGTTTTGCTGCTACTACGGTTTTTGCATCAGN
AATACATTCTTTAAAACAAAGCCTCAACACAGAGTCTCTTGGAGACATCCAAGATCGAAGCATTGGCACCAGCTCAACTT
GATTCTTACCAGGCRCTCCAACCTTCCCAGTATTACAATCACACGCAGCTATCAGGGTGCTGACTGAGATACAGACCACT
CCTTGGTGTGCAGCAGAATAAAACTGAAAACAAAGAGATTGCATCACTCGAAGAAGGAAGGAAGACCACGAATCAACATC
AGCAAGACCCGCAATCAGGGCAAAGTGGAGGAATTTGCACAAGCACTCGAGGAAACTCTCCCAGGCCCAGCTGAAGCAAA
TGCATCTGAAYGATGGGAATATTTCAAGAATGCTGTTTATAACACCGCCTTGTCAGTATTTGGTAAGGAGATCAGAAAGA
CAGCAGATTGGTTTGAAGCCCATTCGGAGGAGCTGAYGCHAGCCATCAAGGAAAAAAGGAGAGCTCTAATTACATATAAA
GCCTGTTCCAGTGAGCACAACCTACAGGTTCTGYGAGCTGCTCVTAGCAAAGTCCAACAGACTGCCAGGAGATGTGCTAA
TGATTATTGGCTGCAGCTTTGCTCTTGGATCCAGATAGCAGCTGACACAGGCAACATCAAGGGGATGTATGATGGCATCA
AGCAGGCCTTAGGTCCAACACAGAAGAAATCTGCCCCTCTGAAGTCTGCTACAGGCGAGGTTATCCAGGACTGAGCACAG
CAGATGSCACACTACTCTGAGTTATACTCCAGAGAAAATGTGGTAACTGAAGAAGCATTAAATAACATTGAGTGCCTGCC
TGTCTTGGAGGAGCTTGACAGTGAACCAACTTTAGAAGAACTAAATGCGGCCCTGGATTCCCTTGCCTCCAGCAAGGCAC
CCGGGAAAGATAACATCCCTGCCGAAGTTCTGAAGTGCTGCAAAGAGAACATCCCCACTGAACTACATGAAATCTTCTGT
CTTTGTTGGAGGGAAGGTGGAGTACCGCAGGACATGAAGGATGCAAATATCGTCACACTGTATAARAACAAAGGCGACAG
GGGTGACTGTAACAACTACCATGGCATCTCTCTTCTTAGTGTTGTAGGGAAGCTGCTTGCCCRTGTCATACTGAAGAGGC
TCCAGGTGCTTGCAGAGAGAGTCTATCCAGAATCACAGTGTGGATTCCGAGCCAACAGGTCCACTACTGACATGGTATTT
TCCCTTAGACAGTTGCAGGAGAAATGCAGGGAACAAAGACAGCCACTTTTCRTAGCCTTCATAGATCTTACGAAGGCYTT
TGACTTGGTTAGTAGGGATGGCCTTTATAAAATTCTCCCCAAGATTGGATGTCCACCTCAGCTCCTCAACATCATCAGGT
CCTTTCATGAGGAAATGAAGGGCACTGTAGTCTTTGATGGCTTAACATCAGATTCCTTTGACATTCGAAGTGGAGTGAAG
CAGGGCTGCGTCCTCGCGCCAACTCTATTCGGGATCTTTTTTGCTGTCATGCTGAAACATGCTTTTGGAACTGCAACAGA
GGGTATTTATCTCCGGACCAGATCAGATGGAAAACTCTTTAATCTCTCTAGATTGAGAGCAAAGTCTAAAGTCCAGCTGA
AATGCTTACGGGATTTCCTCTTCGCTGACGATGCTGCCATTACTGCTCACTCTGCCRAAGACCTTCAACAACTTATGGAC
TGTTTTAGCAAGGCCTGCCAAGACTTTGGACTAACAATCAGCCTGAAAAAAACACAAGTCATGGGTCAGGACGTGGATTC
ACCTCCCTGTATTACAATCTCTGCACAAGAACTGGAGGTCGTCCATGACTTTGTGTACCTCGGCTCAACTATCTCCGACA
CTCTCTCTTTAGATACTGAGCTGAATAAACGCATTGGTAAAGCGGCCACCACATTTTCCAGACTTACAAAGAGAGTATGG
CTTAATAAGAAGCTGACAGAACATACAAAGATCCAGGTCTATAGAGCCTGCGTCCTGAGCACACTCTTGTACTGCAGTGA
GTCTTGGACCCTTTATGCATGGCAGGAGAGAAAGTTGAACACCTTTCATATGCGCTGTCTCCGACGTATTCTTGGCATCA
CCTGGCATGACAAAGTTCCAAATAGCGCAGTCTTGGAACGTGCTGGAATCTCTAGCATGTATACACTATTGAAACAGCGA
CGTCTACGCTGGCTTGGGCATGTCGTGAGAATGGCTGATGGTCGGATTCCGAAAGATCTCCTGTATGGAGAATTAGTGCA
GGGAAAGCACCCCAGAGGGAGACCACAGCTGCGATATAAGGATATCTGCAAGAGGGATCTAAAGGCCTTGGGAATGGACA
TTAACAGCTGGGAAACCTTGACCTCTGATCGTTCAGCTTGGAGGCTAAAGACGCAGCATGGCCTTCTCCAATTCGAAGAG
ACACTTGTTCGGCAGGCTGAGGCAAAGAGGCAGTCCCGGAACCAGYGAAATCTGGGGGCTGGGCAGGGGACAGAATGTAT
CTGCCCTCAGTGTGGAAGGGATTGCCACTCCCGAATTGGACTTTTTAGCCACACCAGATGCTGCRTTAGGACCTCTTTCC
AGAGCACGATACCATAGTCTTTTGAGACTGAAGGATGCCAATG
>RTE-Snek_2_Aipysurus_laevis
TCATGCTGCTCCCTACCTAGTAGGTTGRAYGGTCATCACTGGTCCTCACCCATCCCTAAATCTCTCATGTGCTGGCTCCA
AGCGCCATACCCCGGTAAACCGCTTCAGCTAGCGGGCTAAACCACATGAGGGGATGATGTTGACACTGCATCATTGGGCG
GAAGAACCACTTCGGTGGTCAACGGCCAGGGCGGATGAGACTTGACACAAGTTCAACGGCCATGTGTCCGGGGCCAAGGC
GATCCCTCAAGTTACGAGGACTTTCGGCTGTGGCTAACGGTCTGGAGAGGGTTGGGCACCGCCAGATCTTCTTGCCCAAG
ATACGCCATGTTGAAGACAACTACCATCAACCCCATACCGGCTCGGTCGTCGCCCGGGTTAACAAGGACCGCGCTAGCCG
CTATTCACCAGGGCGGAGGCGATAAGTATGCTACTGGTGCCACAAGATCAAGGCTCTCTGCCAGAAGTAACATCGTGACT
GGCACCTGGAACGTTAGAACACTACGTGAGGATGGGAAACTGGAAGAACTGATTTACGAGATGAAAAACTACCGCTGGAA
TTTATTGGGATTATGTGAGGTGCGGTGGAAGAACATAGGGGAGCTGACAACCTTTGAAGGACACAAATTGTATTACAGTG
GGAAAGACGATCGACACGAACAAGGCGTAGGTTTTCTAGTCCACAAAGATACCGTGGGCACAGTCATGGAGTGTCGCCCT
GTCTCTAGCCGACTGATCACCATCCGCCTGAAGGCATCACCGTTCAATATCACCGTCATCCAAGTCTATGCCCCAACAAC
AGAATACAGTGATGAYGATGTGGAGGACTTCTACAACYTACTCCAAGCAACCATCGATGAAAAACCCAAAAAAGACATCT
TAGTAGTGCAAGGTGATTGGAATGCAAAAATAGGAGAGAACACTCGAACAAATTGGCCGGGTACCTATGGAACATCTTGC
AACTCTGTCACAAACGAACGCGGTCTCCGGCTACTAGAATTTACTGCTACCATCAACCTGGTCATTGCGAACACTTTTGG
TAATCACAAACCTTCAAGAATATGGACTTGGAACCACCCAGATGGCCATACACGAAACCAGATCGACTACATTCTGATCC
AAAAGCGATTTCGCTCAGGAGTAAAAACTGCACTTACACGCAGCTTCCCGCGGGCAGATATAGGAAGTGACCATGCTTTA
GTGCTGATGACTTTCAAACTGCGCCTGAAGAAGATCAACAAGCCCAAGTTCACACGACTACGTTTCAACCTCGAAAAACT
GAAAGACCCGGCAGTAAGAGAAGAATTCCAAGCAATGATTGGAGGGAAGTTCGCTCCTCTGACGGTCCTAGATGATGACG
TGGACCTCGAGACAACAGTCAGCTCTTTCAACATAGCAGTGATAGAGACCGCTAATGAGGTCCTGGGGAAACACCAACGT
CCCAAAAAACCGTGGGTCACAAGTGAACTCCTAGGTCTATGTAACAAAAGACGGGAACTAAAGAAAAAGAAAAGCGATCC
AGATGGAGCTCAGAAGTGCAGGGAAGCTAACAACAAAGTAAAAAAGGGGATGAAAAAGGCAAAGGAAAATTGGATAGAGG
ACCAGTGTAAAGACATCGAGGAAAACTTGAAGAGAAATAACACCAAGAAAGCATACCAAATGGTTAAAAGCCTCACCACA
CAGAAACAAGGGAGACCCTCGAGCATACAGAGCAAATCAGGCAAAACACTCACTGGGGAAAGAGAGGTGATGGACAGATG
GACAGAATACTGCGCTGAATTGTACAACCATCAGCACAATGGAGACACTACAGTATTGCAGGGCCCACGGACAAGTCCAG
ATGATGCCTGCCATCCAATACTACGTGAGGAAGTCGAAGCAGCAATAAAGGCACTTAAACAAGGGAAGTCAGCGGGAATT
GACAACATACCTGCAGAACTGATTCAGGAAGGAGGAGAGGCAGTGATCACCATCCTCACTGTCATCTGCAACAAGATCTG
GACCACTGGAGTATGGCCAGTCCCCTGGACTCAATCATTAATCATAACCCTGCCCAAGAAGGGGAATCTTCAGATGTGCC
AGAATTATCGTACCATCAGCTTAATCAGCCACCCAAGCAAAGTCATGCTAAAAATCATTCTTAACAGACTGAAACCACAA
GCAGAGACTATCATTGCAGAAGAACAAGCGGGTTTCAGAGCAGGACGGAGCACTATTGAGCAAATATTCAACTTGAGAGT
GATCTGTGAGAAATATCTCCAACACCAACAGGACTTATACCACGTTTTCGTTGATTTCAAAAAGGCTTTCGACAGGGTGT
GGCATGCAGCCTTGTGGTCTACCATGAGGAAATATAACATCAACGATAACCTTGTCAGAGTGATAGAACAACTTTATGAG
AAAGCCACAAGCGCCGTCCTCCTGAACGGCAGCAAAGGTAACTGGTTCCGGACGAGTGTAGGAGTGCGTCAAGGATGTTT
GCTTTCCCCCACACTGTTTAATGTATTCCTCGAACGGATTATGGAAGATGCCTTGGAAGACCACGAAGGCACAGTTTCCA
TCGGTGGTAGAACCATCACCAACCTGCGATTCGCAGATGACATCGATGGCCTGGCAGGAAATGAGGATGAACTATTGAGC
CTTGTCCAACACTTAGATAAAGCGGCTTCAGCGTACGGCATGGAGATCAATGCCGAGAAAACCAAGCTGATGACGAACAG
TACCCAAGGTATCTCCTCAGACATCAGAGTCAGCGGAACACCCCTAGAGACAGTAAAAAATTTCAAATATCTTGGGTCCA
TCATTTCCGATGAAGGCTCAAAACCAGAAGTAATGGCAAGGATAGCACAAACAACAGCTGCGCTTTCGAAGCTCCAAACT
ATTTGGAAAGATAAGAACATCAGTCTGCGCTCAAGGATCCACCTAATGCGCTCCCTCGCAATATCAATCTTTTTATATGC
CTGCGAAACCTGGACACTCAATGCGGATTTACAAAGAAGAATCCTTGCAACAGAAATGAGATGCTACCGAAAGATCCTTG
GCATCCACTACACAGACCATGTGACAAATGAAGAGGTCTTAAATAAAATACAACAGGCAATAGGACCACACGACAACCTT
CTTACTGTCGTCAAGAAACGGAAATTGAGATGGTACGGACACGTGTCTCGCTCTACTGGCCTCGCAAAGACCATCATGCA
AGGGACGGTAAGAGGAAGCCGCAAACGGGGAAGACAACGAAGGAGATGGGAGGATGATATCCATGATTGGACAGGCTTGA
ACCTGGCAGCATCCCAGAGAGCAGTGGAGGACAGAGACGGATGGAGAAGCGTGGTGGTTAAATCTTCGCAGGCGCCCCAA
CGACCTCAAAAGAGGTCACGGGATAGGTGAAGGGRAAGGTGAA
>RTE-Snek_2_Alligator_mississippiensis
ATGTCAGRCYARGCWTCTYTTGGTCTGYTATCTGGWACCMTRTAAAYCAGTACARCCTGYTCCRTGGTTRGGTTGTYRGC
ARCTAAACYRGMACCYSCAYCTGGSTTAGCYTAGGYGAGGARKGTGKGTGGRCACCWAKNNNNRCTAAAAAYARGACCTG
TYAAAGGKCARATRAGCTCCCTSYRAGYCAACAGCCAWYCRTACCTRRAGARGAGATAGGNNTGCCACCAGGTCACTCTG
CCTGAGAATCACCAATGATGCAAAGBAACTCAACTAACCTNANACNGATCAGTBGAGGCCTGGGTCTACAATGACTDCGT
CCTTCATTGGTACTCAGCAGGATGAAGTTGAAAAGTATGCTACTGTTGAGCTGACCTCCTCTGCTGAACACACCCAGGGT
AGAGAAGGCAACAATGCTACTGGGTCAAGAATCAAACTCACCAAACAAGAAATCACAATCAGAACCTGGAATATGAGAAC
ACTGTATGCAAVAGGTAAACTTGAAAAACTTGCTGTTGAGGTGAGCCNTTACAAATGGAACHTCCTTGGGCTTGCAGAGG
TTCAGTGGGAAAACTCAGGAGAANANAGCTCCTAACAGAAGACAGACACAAGTTTTGGTACAGAGGAAAGGTCATNAGAG
AVGAGTTGGATTTCTGGTACATAAAGACTTAGTCAAATGTGTCTTAGAATGCAAVCCAATTACAAGCCAAATCATTTCTA
TCCAAATATCTGCCTCACCAVACAACDTCACTGTCATCCAADTGTATGCACCAACCAGYGATTACACCAATGAAGAAAYT
GAAGAATTTTACAGCAAACTCAAAGAAACAATAGCTCAGACACCAAAGAAAGACATTCTTGTTGTACAAGGTRACTGGAA
TGTGAAAGTTGGTACNGATGCACATAGAGAATGGCACATAGCTGGGAAACATGGACTGGGGNAAACCAATGACAGAGGCC
TGAGACTACTAGAATTCACACAACYGCATAACCTTGTACTTGCCAACACACTTTACCYRCACAAACCATCAAGAAGAGTG
ACATGGATGTCTCCTGATGGCACCTGCAAGAATCAATTAGACTACATTCTCATGTCTAATCAATTCTAATTAAGCATCAA
CCTGAATAAGACCAGATCATTTCCCAGAGCTGATGTTGGCAGTGACCACAATTTAGTAATGATGACAATAAAGCTGAAAC
TGAAGAAGATTGCAAACAAAAATACACCAAGAGTCAAATATGACCTAGAAAAGCTCAGGGATCCCACAATAAAGGCTGAC
TTCAACATAAAAATTGGAGGAAAATTTGAACCACTCCTAATGCTAACTGACTTACAAAACATTACAGATRGATTCACTCA
AGTGATCAAAGAAACAGCAGAAGATTTGCTTGGAAGAGCTAAGAAAAAGAATCAACCATGGATGAACAACAAAATCATGG
AAATGTGTGATGCACGAYGAGCACTGAAAGCTAAACATTTTGATTCAGAATCTGGCAGTCTCAATTACAGAGAAGCAAAC
AGGAATGTAAGAAATGAAATAAGAAAGGTGAAAGAAGACTGGATTCTAAACAGGTGTGAAGAAATTCAAAGCGGTTTTGA
GAACAACARCAGCAAGAAAGCATTTGAGAGCCTGAAGAAGATAACCAAAACACACCAAGCAAGAACAATGGCAGTAGAAG
ACAAGAATGGAAAATTGCTTACTGAAAACAATGCAATACACAAGAGATGGGCAGAGTACACAAAGGAACTCTACAACTAC
AACATCCAAATGGGGCCCGAAGTACTTGACCAACTAGAGAAAGGAGGACCTGGAAGCACTGAAGAGGAAGACCCAGACAT
CTCAAGAGAAGAAGTAGAAGAAGCCATTAGAAGCCTGAAGAATGGGAAAGCACCTGGGGTAGACAACATACCTGCAGAAC
TCTTGAAGACAGGTGACAACATAACAAGCATGCTTCACAAAATTTGCAACATGATATGGAGGGAGAAAACTTGGCCAACC
CAGTGGATGAAGTCAGTCATCATTCCCCTTCCTAAAAAGGGGAATCTCCACCAATGCACAAACTACCRCACCATCAGTTT
GATCAGCCATCCAAGCAAAGTACTTCTAAGAATAATACTGAACAGACTCAAGCCTCAAGTAGAGACCGTGCTGGCAGAAG
AGCAAGCTGGGTTCAGAGYRGGGAGAAGTACCACAGAGCAAATCTTCAACATCCAAGTACTGTGTGAAAAGTACCATGAT
CACCAAAAAGAACTTCACCATAACTTCATAGACTTCAAGAAAGCTTTTGATAGGGTGTGGCACAAAGCACTTTGGCTCAC
RATGAAGAAGCATAACATCAGCAGATCCCTGATAACACTAATAGAAGAACTTTACAGCAATGCAAGTAGTGGAGTGCTGA
TYGACAACAACATCRTYRAATGGTTTGCAACTTCAGTAGGAGTGYGCCAAGGTTGCCTGCTCTCACCATGCCTTTTCAAC
CTCTTCCTCAAGCAAATCATGTCAGATGCCTTAGAGAATTTCACAGGAACTGTATCAGTTGGAGGGTGGAAGATCAACAA
CCTGCGCTTTGCTGATGACATYGATCTGATAGCAGGGACATCTGAAGAGCTTCAAGAACTTACAGAAATGCTAGACAAAA
CTGCAAAGAGCTAYGGAATGGAAATAAGCACTGAGAAAAGCAAAGTGATGACAACCTCCAAGATCACCAACAGCAATGTT
GATGTGAAGATYGGCAATGAAAAACTAGAAAGAGTAACAAGTTTTAAGTATCTGGGAGCCACCATCACAGAAGACTTAAC
ATCTGAAAAGGAAGTCAAGACCAGAATAGCCATTGCCACCAGCCAACTAACAAAGCTAAAGAAAATCTGGACAAGCAGCA
ATATTACACTGAAGGTAAAGTTACATCTGCTGCATGCTGTGGTCATCTCTATGATGCTTTATGGCTGTGAGGCATGGAYG
CTTAATAAGAAGTTAGAGAACAGAATTGAGGCATTTGAAATGTGCTGCTTTAGGAGACTGCTGCATGTCTCGTACACTGA
GCACCAGACCAATGAGTCTGTCAAGCAGCAAATCAGTCAAGAAATTGGAACCTATGAACYGTTGTTGGAGGTTGTGYGAT
GAAGGAAGCTGCAATGGTTTGGACACATCAYGAGAAGGCYGGACACCCTTGCCAACACCATAATGCAGGGTGCAGTGGAG
GGAAAGAGAAAAAGAGGTAGACCCAAGAAGAGCTGGGGAACCAATATTAAGGACTGGATGGGGCTTCAACTGACAGAGTG
CACAAAGCTAGCCAAACACAGGGCAGAGTGGAGGAGGGTTGTTACAGCATCTAAGGTGCNCCAAYGGTCRCAGCAGCCTT
GGGACTGACTTGACTTGA
>RTE-Snek_2_Alligator_sinensis
CTAAAAAYARGACCTGTYAAAGGGCAGATVAGCTCCCTGCAAGCCAACAGCCATCCATACCTGDAGAGGAGATGGGBGCC
ACCAGGTCACTCTGCCTGAGAATCABCAATGDTGCAAAGBAACTCAACTAACCTCATACCAGATCAGTCAAGGCCTGGGT
CTACAATGACCGTGTCCTTCATTGGCACTCAGCAGGATGAAGTTGAAAAGTATGCTACTGTTGAGCTGACCTCCTCTGTT
GAACACACCCAGGGTAGAGAAGGCAACAATGCTACTGGGTCAAGAATCAAACTCACCAAACAAGAAATCACAACTGVAAT
CTGGAATGTGAGAATACTGTATGCAACAGGTAAACTTGAAGAACTTGCTGTTGAGGTGAGCCGTTACAAATGGAACTTCC
TTGGGCTTGCAGAGGTTYAGTGGGAAAACTCAGGAGARCTCCTAACAGAAGAWAGACACAAGTTTTGGTACAGTGNNNNG
AAYGGTCATRAGAGAGGAGTTGGATTTCTGGTACATAAAGACTTGGTCAAATGTGTCTTAGAGTGCAAGCCAATTACAAG
YCRAATCATTTCTATCCAAATATCTGCCTCACCAAACAATGTCACYGTCATCCAAGTGTATGCACMAACCAGCAATTAYA
CCAATGAAGAAATTGAAGAAWTTTACAGCAAACTCAAAGAAACAATAGCTCAGACACCAAAGAAAGACATTCTTGTYGTA
CAAGGTRACTGGAATGTGAAAGTTGGTACTGATGCACATAGAGAATGGCACAACATAGCTGGGAAACATGGACTGGGGGA
AACCAATGACAGAGGCCTGAGACTACTAGAATTTGCACAACTRCATAACCTTGTACTTGCCAACACACTTTACCCACACA
AACCATCAAGAAGAGTGACATGGATGTCTCCTGATGGCACCTGCAAGAATCAATTAGACTACATTCTCATGTCTAATCAA
TTCTVATCAAGCATCAACCTGAATAAGACCAGATCATTTCCCGGAGCTGATGTTGGCAGTGACCACAATTTAGTAATGAT
GACAATAAAGCTGAAACTGAAGAAGATTGCAAACAAAAATACACCAAGAGTCAAATATGACCTAGAAAAGCTCAGGGATC
CCACAATAAAGGCTGACTTCAACATAAAAATTGGAGGAAAATTTGAACCACTCCTAATGCTAACTGACTTACAAAACATT
ACAGATRGATTCACTCAAGYRATCAAAGAAACANCAGAAGATTTGCTTGGAAGAGCTAAGAAAAAGAATCAACCATGGAT
GAACAACAAAATCATGGAAATGTGTGATGCAYGAYRAGCACTGAAAGCTAAACATTTTGATTCAGAATCTGGCAGTCTCA
ATTACAGAGAAGCAAACAGGAATGTAAGAAATNAAATAAGAAAGGTGAAAGAAGACTGGATTCTAAACAGGTGTGAAGAA
ATTCAAAGTGGTTTTGAGAACAACAACAGCAAGAAAGCATTTGAGAGCCTGAAGAAGATAACCAAAACACACCAAGCAAG
AACAATGGCAGTAGAAGACAAGAATGGAAAATTGCTTACTGAAAACAATGCAATACACAAGAGATGGGCAGAGTATRCAA
AGGAACTCTACAACTACAACATCCAAATGGGGCCYGAAGTACTTGACCAACTAGAGAAAGGAGGACCTGGAAGCACTGAA
GAGGAAGACCCAGACATCTCAAGAGAAGAAGYAGAAGAAGCCATTAGAAGCCTGAAGAATGGGAAAGCACCTGGGGTAGA
CAACATACCTGCAGAACTCTTGAAGACAGGTGACAACATAACAAGCATGCTTCACAAAATTTGCAACATGATATGGAGGG
AGAAAACTTGGCCAACCCAGTGGATGAAGTCAGTCATCATTCCCCTTCCTAAAAAGGGGAATCTCCACCAATGCACAAAC
TACCRCACCATCAGTTTGATCAGCCATCCAAGCAAAGTACTTCTAAGAATAATACTGAACAGACTCAAGCCTCAAGTAGA
GACCRTGCTGGCAGAAGAGCAAGCTGGGTTCAGAGCAGGGAGAAGTACCACAGAGCAAATCTTCAACATCCAAGTACTGT
GTGAAAAGTACCATGATCACCAAAAAGAACTTCACCATAACTTCATAGACTTCAAGAAAGCTTTTGATAGGGTGTGGCAC
AAAGCACTTTGGCTCACGATGAAGAAGCATAACATCAGCAGATCCCTGATAACACTAATAGAAGAACTTTACAGCAATGC
AAGTAGTGGAGTGCTGATYGACAACAACATCGTTGAATGGTTTGCGACTTCAGTAGGAGTGYGCCAAGGTTGCCTGCTCT
CACCATGCCTTTTCAACCTCTTCCTCGAGCAAATCATGTCAGATGCCTTAGAGAATTTCACAGGAACTGTATCAGTTGGA
GGGTGGAAGATCAACAACCTGCGCTTTGCTGATGACATCGATCTGATAGCAGGGACATCTGAAGAGCTTCAAGAACTTAC
AGAAATGCTAGACAAAACTGCAAAGAGCTATGGAATGGAAATAAGCACTGAGAAAAGCAAAGTGATGACAACCTCCAAGA
TCACCAACAGCAATGTTGATGTGAAGATCGGCAATGAAAAACTAGAAAGAGTAACAAGTTTTAAGTATCTGGGAGCCACC
ATCACAGAAGACTTAACATCTGAAAAGGAAGTCAAGACCAGAATAGCCATTGCCACCAGCCAACTAACAAAGCTAAAGAA
AATCTGGACAAGCAGCAATATTACACTGAAGGTAAAGTTACATCTGCTGCATGCTGTGGTCATCTCTACGATGCTTTATG
GCTGTGAGGCATGGATGCTTAATAAGAAGTTAGAGAACAGAATTGAGGCATTTGAAATGTGCTGCTTTAGGAGACTGCTG
CATGTCTCGTACACTGAGCACCAGACCAATGAGTCTGTCAAGCAGCAAATCAGTCAAGAAATTGGAACCTATGAACTGTT
GTTGGAGGTTGTGCAATGAAGGAAGCTGCAATGGTTTGGACACATCAYGAGAAGGCTGGACACCCTTGCCAACACCATAA
TGCAGGGTGCAGTGGAGGGAAAGAGAAAAAGAGGTAGACCCAAGAAGAGCTGGGGAACCAATATTAAGGACTGGATGGGG
CTTCAACTGACAGAGTGCACAAAGCTAGCCAAACACAGGGCAGAGTGGAGGAGGGTTGTTACAGCATCTAAGGTGCCCCA
ATGGTCGCAGCAGCCTYGGGACTGACCTGACCTGA
>RTE-Snek_2_Apalone_spinifera
TAAGAWGRTAAAACCTTGGGTCACAAATGAAATRCTGCAAWWNNNNNNNNNNNNNNNNNNNNNNNNNNGAGACAAGAATR
GYWCTKAGGGAGCTGATAAATACAGAGKGGTTGKCAGAAAGATSRASAAAGRAATGAAGGTGGCCAMRRASATATRGATC
AAAANAYAATGCTSTAAAATTGAAGAGTGTATCAATAATAAAAATAGCAAAYRAGCCTTYCAKRTTRTAAAAGATCTGAY
AAAGGAAAGAKGRACCAAAGCCAACACAATTCAAGACAAAGAAGGGAACAGTCTTACAGAAGAAAGGGACATCATCAANN
NTNGACAAATTATTTCTCTGATCTATATAAYCACCAGACAAAGGGAGATCCTAGTATCCTGGACAGCYCAGATTCAACAG
AGAAGGATGACTTTCCAATACTGYRTGAAAAAGTGGAGACAGCTGTGAAATCACTYAAGAATGDAAAGGCTACAGGTATT
GACAACATCCCAGYBGAACTGATGAAATTCAGAGGAGAAATAGTAATAGATGTACTCACCAAGATCTGCAACAAGATCTG
GCAGACYGGTGAGTGGCTCTCCACRTGGACACAGTCATTAATCATCACTCTGCCAAARAAAANTGTGTCAAAATTACTGG
ACCATAAGCTTAATTAGCCATSCCAGCAAAGTGATGTTGAAAGTCNTATTGANCAGATTGAAGCCACAAGCAGAGAATAT
CATTRCTGAAGAACAGGCTGGCTTTCATGCTGGAAGAAGTACCACAGAACAGATTTTCAACCTTTGTGTTCTATGTGAGA
AGTACTTACAACACYAGCAGGACATCTACCACATCTTTGTTGACTTTAAGAAGGTGTTTGACAGAGTATGGCAYGAAGCT
CTCTGGGCAACCATGAAGAAGTACAATGTTGGTCDTAAGCTTATTCTTACCATTAAACAACTGTATGCCAAGGCCAACAG
TGCAGTTCTTGTCAATGGCACAATAGGAGAGTGGTTTCGCACCACTGTTGGAGTCCGGCAAGGCTGCCTTCTTTCRCCCA
CACTGTTCAACATCTACTTGGAGCACATAATGACTGATGCCCTAGAAGATCACATATGCACAGTCAGCATTKGGGGGATG
AACAATCTCAAATCTTTGGTTCRCTGATGACATTGATGGCCTGGCAGGTAGCGAAGATGAACTTGCCAACCTTGTGAAAT
GATTGGATGAAACCTCYGCAAAATACGGCATGGAAATCAGTGCAGAGAAAACCAAGCTGATGACAAACAAATGTGATGGG
ATCAGCTCACATATCACTGTCAGTGRACAAGAGCTGGAGACAGTGAAACAGTTTAAGTATTTGGGGGCAATCATCACTGA
TGAAGGATCAAAGGCAGAAATTCTGGCAAGAANTGNRNAANCANCAACAGTGGCAAAGCTAAAGCCAATTTGGAGGAAVA
AGAACATCTCCCTGGAATCCAAACTGAAACTRCTGCATGCACTGGTCATCTCCATTTTTCTGTATGCATGTRAGACATGG
ACCCTTACAGCAGAACTTGAATGGAAAATACAGGTAGTAGAGATGAGATACTTCYGTAAAATCCTGGGCATCTCCTANTT
CRACMATGTCACTAATGAAGAGGTCCACAACATCAYCACCCAATGCACTGGGTCATATGAAGACCTCCTGATAACCATGA
AGAAGCACAAGCTGAAGTGGTATGGCCATGTAACAAGATTATCTGGCCTATYCAAGATCATCCTCCAAGGGACAGTACAG
GGGAAGAGAAGAAGNNGTNGACNNNNNNAAGAAGAGATGGATTGACAACATAAAAGAGTGRACAGGAATAGACTTTGTGG
GGACTCAAGCACTGRCACACAATCATCAGRGGTGGAGACAATTGGTTGATTGCTCATCAATGATGGTGCCCNANTGAVCA
ATGTGGTTATGGGAGTGATGATGATGATGAT
>RTE-Snek_2_Aplysia_californica
CAACGGTCAGAGCGGAAGGGTTCCAAGCTGAGCTCAACGGTCAAGTGTATGCGATCGGGGGCGACCCACATCATGTTCGT
GGACATCGGCCTACGGTTAAGAGCTTGGAGAGGGATGGGCACCGCCAAGCTTCTCTGCCCAAGACTCACCACATGAAATG
ACAAACAGCTCAGACACTATACCGGATCGGTCGTCGCCCGGGTCACCAAGGACCGCGCCTTCCGCTGTTGTGCACCAGAA
CGGAGGTGAAAAGTATGCTACTGATGCACAGAAGATCCGTGCCAGAAACAACATCTCCATTGGCACATGGAACGTACGGA
CACTGAGAACAGCCGGAAAACTAGAAGAGCTTACGTACGAGATGAACAGATATCAATGGGCCGTACTTGGACTTTGTGAA
GTACGGTGGAAGAAATTCGGGGAGATCACGACACAAGAAGGCCACAAGTTGTACTTCAGTGGAGAAGAGGACAAGCATAT
GAATGGCGTTGGATTTTTTATTCACAAAGACATCGTGAATACCGTCATGGGCTGCCGCCCTATTTCTAGCCGGCTTATTA
CCATCCGCCTTAGGGCAGTCCCATTCAACATCACTATCATTCAGGCATATGCCCCGACGTCAGACTATGATGAACAGGCT
GTGGAGGGCTTCTACGACCAGATACAAGAAGTGATAGACCAGACCCCTAAAAAAGACATCATCGTTGTACAAGGGGACTG
GAATGCAAAAGTAGGAAAGGATGCATACAAGAACTGGAAAGGAACATGCGGACAAYACTGCAACTCAGAGTCAAATGAAA
GAGGTCTAAGGCTCCTGGAATTTGCCAGCTATAACAACCTAGTGCTGACAAACACGTTTGGTCAACACAAAGCATCACGG
AGATGGACATGGCACAGTCCAAGTGGAGAACATCACAACCAGATTGACTACATCATGGTGAAAAAGCGCTTCCAGTCCAG
TGTCAAAATTGGAAAAACACGAACATTCCCAGGAGCAGACGTTGGAAGCGACCACGACCTTGTGATGATGACCTTTCGCC
TCCACCTGAAGAGGGTTAAAAAGCAAGGAAACACAAGGATGAAGTTTGATCTCGAAAAACTAAAGGACCCAGAAGTAGCA
GAAGCCTTCCAAGCCATGATAGGAGGAAAGTGTGCACCACTCACTGTCATTGATGCTGGTAACAACAATGACACAGACAT
GGACACGTGGATCAACACCTTCAATACAGCAGTGACTGAAACAGCCAGTCAGATCCTCGGAAAACACCGACGAGTCAATA
AGCCCTGGGTCACAACTGACATCCTTAACCTGTGTGACAAAAGGAGAAAACTAAAGGAGAAAAAGAAGCAACCAGATGGT
GCAAAGGAGTACAGAGCAGTCAGCCAAAAAATTAAAACAAGTATGAAAAGGGCAAAAGAAAATTGGATCGAGGAACAATG
CCAAATAATCGAAAGCAGCCTGAGGACAAACAACAGCAAAAAAGCATATCAATTAGTAAAAGACCTGACATGCACTAAAG
AAGGGCGCACCACCACCATTCAAGACAAACAAGGAAAATGCCTGACAGAGGAACAAGACATTTTGAAAAGATGGACAGAA
TACTGCTCAGAATTGTACAACTACAAAGCCACGGGAAACCCCGAGATTCTAAACGTTCCCCCAGCAACCAACATCGATAA
CCACCCAATCCTTCGAGAAGAAGTTGAAGCAGCAGTTAAAGCACTGAAGAAGGGGAAATCAGCAGGAGTGGACAACATCC
CAGGAGAATTGATACAGGCAGGGGGAAAGGACATGATAAGCGCTCTGACTGTCATCTGCAACAAGATCTGGCAGACAGGA
AAGTGGCCAACACCATGGACACAATCACTAGTGATTACACTCCCCAAGAAAGGTAACCTGCAACTATGTCAGAATTACCG
CACCATCAGTCTAATAAGCCACCCCAGTAAGGTTATGTTGAAGATAATGCTGAACAGATTGAAACCACAGGCAGAGAAGA
TCATTGCCGAAGAGCAGGCAGGCTTTAGAGCAGGGCGCAGCACAACAGAACAGATCTTCAACCTCAGAATACTGTGCGAG
AGGTACCTCCAACACCAACAAAACCTATACCATATCTTTGTGGATTTTAAAAAGGCCTTCGACAGGGTCTGGCATGCAGC
CTTATGGGCAACCATGAGGAAATATAACATCAACGCCAACCTGATCAACGTCATACAACAACTATACGACAAGGCCTCCA
GCGCAGTCTACCTTAACGGCAGCATGGGGGATTGGTTCAGGACAACGGTCGGGGTGAGGCAAGGCTGTTTGCTCTCTCCC
ACTCTCTTCAACATCTTCCTAGAACGAATCATGACTGACACTCTGGAAGACCACAATGGAACAATCAGTATTGGAGGCAG
GACAATCACTAACTTGCGTTTTGCCGATGACATCGATGGATTAGCAGGAGAAGAACAGGAGCTCGCCACACTAGTGGAGC
GGCTGGACACAACCTCAGCAGCCTACGGCATGGAGATCAGTGCCGAGAAAACCAAGCTAATGACCAATAACACCAATGGC
ATCAATGCGGACATCAAAGTCAGGGGCGAGAAACTTGAGACCGTCAACAGCTTCAAATACCTCGGATCTATCGTCTCAGA
TGAAGGCTCAAGACCAGAAATTCTCTCCAGAATCGCGCAAACAACAGCTGCGCTGTCAAAACTGAAGCCTATTTGGAGGG
ACAGAAACATCACGCACAGCTAAAAAATTAGACTAATGCGCTCACTGGTCATCTCAATATTTTTATACGCCTGCGAGTCG
TGGACACTAACAGCAGAATTAGAGAAAAAGATTCAGACCACAGAGATGAGATGTTACCGCAGACTCCTTGACATCTCGTA
CAAAGACCACGTTTCAAATGCTGAAGTACGAAAGAGAATCACCAACGCAGTGGGGCAATATGAAGATCTACTGACCACAG
TGAAGAGACGAAAACTAAAATGGTATGGGCATGTCACAAGATCCACAGGACTTGCCAAAACAATCCTGCAAGGAACCGTA
CAAGGAAAGAGAAAGAGAGGAAGGCAGAGAAGGAGATGGGAGGACAACATTACAGAGTGGACAGGAAAGACGATGGGTGA
CAATCTGAGGAGAGCAGAGGACAAAAATAGATGGCGAGAGCTGGTTTTCCAATGCAGTGGTGCCCCAACGGTTGCCCCAA
CCACGGGATAGAAGAAGAAGAAGAAGAAGA
>RTE-Snek_2_Apostichopus_parvimensis_a
TTGACATTTATACTCATCAATGTTCCCCTGTATCTATGACAAAAATGTGAAGAAAAACATACAGAAAGAGTAGTATTACA
GTAATATTTTGGACCAGATGAAAAAACAATATTGCACCACAGGAAGTATAGCTTGACCATTGAAGTCATGAATAACTCTT
ACCTCTGTGTTACTACTTTATGGTGTCTAATTTTGCAATGGCATAGGATTTAAAGTTTCCAGTTTGATAATAGTAAATGC
AATTGTTATTTCCTTGATAATATCACAAGACCATGCATGTACAAATGATACAATGTGCACAGGTTGATTTTTTTTCCTCC
TTATATCGGTAATGTATGCATTTGTATCTAAAAGAGGATCTAAATACTGCCAGCTGCATTATGTAATCAATGGAGCTTTA
TCTATGTTTATATCATGATTCATTACTAACATGAAGGAAGGAGAGAAACCAACTTTYTTGAGTCATCAATCATTCACTAA
AAAGCTTCTTAGCYTCTACCTATTAAATCAAACCTCATGTCAAGATTTAATAACCCTCACCATCTACATGATGCTAACAG
GAGTCTAATCCTGTAACTTAACAGTGTACTCTTACCAATTGTCTCAATTTTAAGAATGCCCGAGACAGTTTTGTGTAGTA
GCCTTGTTCTGTTGGTTGGCCGTACAATCCCTTAGTATTGTGACATCTAACCATATAGTGGAGTTGTGGCGTGGTTAGCA
ATCCTGTCAAACAAGAAATATCTAGTAGAATCACAACTATCCAAACACTGCTTGCATATAATTAAACTTGAACTGAGGAG
ACATGAAGGGGAATCCAACACAAACATCACCATTAGACGATGCAAACAGCTGAGAAAAATCTAATTCACRCTCAAGACTG
GAGACTGAGGACAGTTCTGTTAAATCAGACATAATACAGCCAGATGCTTGAATCTCTAATGTTTTCCTTCTTCCCTTACA
ATATTTATGTTCTGTGGGTTTTGCAAATGCTAAAGTATTAACCCACTAGGATGAAGTTCGACCTCGAGAAGCTTAGGGAC
CCAATTGTCACCGAAGCGTTCCAAGCCATGATCGGGGGAAAATTTGCACCGCTCACTCTGCTTGACTCTGACGAAACAGA
CGTGAATGTAATGACCGACACTCTCAACTCGGCAATGATGGAAACAGCCAGCGACATYCTTGGCAAACARCGTCGAGTGA
AAAAGCCATGGGTTTCAGATGACATCCTCAATCTGTGCGACAAACGTAGGGAGCTAAAGAAGAAACGAAATGAGACTGAT
GGGGCCAAACGGTATAAATTGGTCAACCAGGAAATTAAGAGGGGTATGAGAAAAGCAAAGGAGTCATGGATTGAGCAACA
ATGTCAAGACTTGGAGGAGAACTTGTCGAGGAATAACAGCAAGAAAGCCTACCAACTGGTAAAAGACATGACCAGCACAA
AGCAGGGTAGAGCCACCACCATACAGGACAAGGAAGGGAACTGTCTTACAGAAGACCAGGACATTCTTAAAAGATGGACC
GAGTACTGTTCGGAGCTGTACAACCACAGAGCTGATGTAGACCAGGAGATACTCGATGTCCCACCTGCCACTAACACTGA
CAATCACCCTATCCTTAGGGAGGAAGTAGAAGCAGCTGTTAGATCACTGAAAAAGGGCAAGTCAGCAGGAGTGGATAACA
TCCCAGCAGAGCTGATTCAAGCAGGGGGAGAAGCTGCCATCAACACACTACACACAATCTGCAAAAAGATCTGGCAGACA
GGAAACTGGCCCACACCATGGACACAGTCTTTGGTCATCACCCTTCCAAAGAAAGGCAACTTGCAACAGTGCCAGAACTA
TCGCACAATCAGCCTCATCTGCCACCCGAGTAAAGTAATGTTGAAGATCTTGCTAAACCGACTGAAACCACAAGCAGAAG
CAATCATTGCGGAGGAGCAGGCTGGATTTAGAGCTGGTCGCAGCACGACAGAGCAGATCTTCAATCTCAGAATACTGTGC
GAACGTTACCTACAACACCAGCAAGACCTCTACCATGTCTTTATAGACTTCAAAAAGGCTTTTGATAGAGTCTGGCATGC
GGCTCTATGGGCAACTATGAGACACTACAACTTCAATGTCAACCTCACCAGAGTGATCCAACAGCTTTATGACAAAGCCA
CCAGCGCAGTCATCTTCAATGGTGCAATAGGGGAGTGGTTCAGGACAACAGTCGGAGTCCGGCAAGGTTGCTTGCTCTCG
CCTACTCTCTTCAACGTTTTCCTCGAGAAAATCATGTCGGATGCTCTGGAAATGCATGAAGGGACAGTGAGCATCGGTGG
CAGAACATGTACCAACTTACGATTTGCCGATGACATTGATGCCCTTGCAGGAAAAGAAGAAGAGCTCTCCAGTCTAGTGG
AACGCCTCGACAAGACCTCGGCAGCCTACGGGATGGAGATCAATGCACAAAAAACCAAGCTGATGACCAATAGCAGCGAT
GGCATCAACGTAGACATCAGGGCCAATGGCGAAAAGCTGGAAACGGTTCAGAGCTTCAAGTACCTGGGAGCAATAGTAAC
AGATGAAGGTTCAAAGCCAGAAATACTCTCCAGGATTGCACAGACAACATCAGCAGTAACGAAACTGAAGCTAATTTGGA
AGGACAGGAACATCACCCTCCGGTCGAAGATCCGACTGATGCGCTCCCTTGTCACCTCCATATTTCTCTACGCCTGTGAG
TCATGGACCCTGACAGCAGACATCGAAAGGAGGATACAAGCTGTAGAAATGAGATGTTTCCGCAGACTCCTCAACATATC
CTACAGGGACCACATCTCCAATCAAGAAGTGAGGAACAGAATTGGCCAGGCTATCGGGCCCTACGATGACCTCCTCACCA
TTGTGAAGAAACGCAAACTGAGATGGTATGGCCATGTCACAAGATCGACAGGACTGGCTAAGACGATCCTGCAGGGCACG
GTACCGGGAGGAAGAAGGAGAGGCAGACAGAGAAAAAGATGGGAGGACAACATCCCAGAGTGGACGGGCCTCAAACTGCC
TGATGCCCTACGAGAGGCCGAGGACAGGAAGAAGTGGAGAGAAGTAGTTGCGAGGGCGTCTGTGGCGCCCCTACGGTCTA
CCAGACTCCGGGATAGGTGAGGTGAGGT
>RTE-Snek_2_Apostichopus_parvimensis_b
AGAGTTCCTTGTAGAACATCAACGGCCTGTGGTTAAGCCTGGAGAGGATTGGGCACCGCCAGGCTTTTATGCCCAAGTCA
CACTGTATGATGAACAATTCACCTGCTTTCATACCGGATCGGTCGCCGCCCGGGATAAAAAGGACCGCGTCTTCCGTCAT
ACACCAGGGCGGAGGCGAAAAGTTTACTACTGGTTGGACTTTACCACATATGATCCGTGGAAGAGAGACAATAACATTCG
CCACCTGGAATGTTAGAACACTTGCCCAGACTGGTAAGCTTCAGGAACTCACGCACGAATTGGAGAGGTACACCTGGCAT
ATTATGGGACTCTGTGAAGTGAGATGGAAAAACAGCGGGGTGCACTTTACAGATGAAGGTGATGTGCTATACTACAGTGG
CGAACCCGACAAACGCATTAATGGTGTTGGCTTCCTTGTCAACAAGAAGAGCAAGAACTCTGTAATGGGGTACTGCCCAT
CATCCAGCAGGCTTATTACTATCCGCCTTCGAGCTACGCCATTCAACATCACAGTAATTCAAGCTTATGCACCAACAACT
GACTACGACGATGACCGAGTGGAGGAATTCTACAATCAGCTCCAGGACATTATTGATGGGGTCAATAAGAAAGATATCCT
TATCATTCAGGGCGACTGGAATGCCAAGGTGGGCATCGATGTATGGAGAGATTGGAAGAATTTCTGCGGACCCTCCTGTA
ATGCTCATACCAATTACCGAGGTCTACTTGAATTCACCAGCTACAATGACATGGTGCTCGCAAATACCCTTGGAAAGCAC
AAGGCATCTCAACGCTATACTTGGCATGCTCCAAATGGAAAGCACCACAACCAAATTGACTATATCCTTGTGCAAAACCT
GTTCCGATCAGGCATCAGGACAGCTGCAACTAGGACTTTCCCAGGGGCTGATGTAGGGAGCGATCACGACTTGGTCATCA
TGAACTTCAAGGTCAAACTGAAGATAATCACCAAACCAAAATACAGCAGACTGAAGTTCAACTTGGACAAACTGAAGGAC
CCATCCATCTCTGAGACCTTCAAAATAACTATTGGCGGGAAATTTGCACCACTGCTGACACTTGATGATGATGCTGAAGC
ACTGACCACCAGGTTCAATGAGGTGTTGACAGAAACAGCAGGCGACATCCTTGGCAAACACCGCCGGAAAACTCAACCTT
GGGTCACTGATGAGATCCTGGAGATGTGTGACACAAGGAGGGCCCTCAAAAATGGGAAAACCACCAGAGCCGGAGCAGAC
GCTTACAGGCATATCAACAAGAAGATCAGGAAAGACATGAACAAGGCTAAAGAAGGATGGATCGAGAACCAATGTTCAGA
GGTTGAAAAGAGCCTGAGCAACAACAATACTAGGCGATCTTACCAACTTGTGAAGGATCTCACAAAACAAAAACAGCCAA
GAGGCAACACTATACAAGACAAGGAAGGAAATTGCCTCATGGAAGAAAAAGWAATCCTAAACAGATGGACTGAATACTGT
TCAGAACTATACAACCACGAGCTTCATGGAGATGAAGATGTACTAACAACACAGGAATMTTCGAACGATGACGACTACCC
AATTCTGCGTGGAGAAGTTGAAACTGCCATACGATCACTGAAAGATGGGAAGGCTGCAGGCGTAGACAACATCCCCGCTG
AGTTGATAAAGCATGCAGGAGACASAGTAACTGATRTCCTTACTCGTATCTGCAACAAGATCTGSCAGACAGGAGATTGG
CCTACACTGTGGACCCAGTCACTTATTATCACTCTCCCCAAGAAGGGAAACTTACAACAATGCCAGAACTACAGAACCAT
CAGCCTNATATGCCATGCTAGCAAAGTGATGCTAAAAGTCCTATTACANAGGCTGAAACCCCAAGCTGAAGAAATCATCG
CCGAAGAGCAAGCTGGTTTCCGTAGTCGAAGGAGCACCACAGAGCAGATTTTCAANCTACGAGTCCTGTGTGAAAAATAT
AGCCAGGGTATGGCATGAGTCGTTATGGGCCACAATGAAGAAATACAATATGGGCCAGAAGCTGATCCAAACTATCAAGC
AGCTATACACCAAAGCCAGCAGTGCAGTACTTCTACAAGGCGTAGTTGGAGACTGGTTCCATACATCGGTCGGAGTCCGC
CAGGGCTGCCTACTGTCACCCACACTGTTCAACATCTTCTTAGAACGTATCATGACAGATGCCCTTGAAAATCATAATGG
CACAGTCAGTATTGGAGGAAGAAACATCACAAATCTCCGGTTTGCCGACGACATTGACGGGCTTGCTGGTAACGAGGACG
AACTTGCCAACCTTGTGAGCTGCCTGGATGACACATCAAGAAAGTATGGCATGGAGATCAGTGCCGGGAAGACCAAGCTG
ATGACAAACAGCACAACTCCATTCACAAGGAATATCGTGGCCAGTGGACAACAACTGGAGACAGTAAATCAGTTCAAGTA
TCTTGGAGCCATCATCAGTGAGGAGGGCTCAAAGGCAGAGGTCCTGGCAAGAGCTGCACAGACAGCCGCAGCATTGGCAA
AGCTCAAACCAATCTGGAACGACAGGAACATCTCCCTCARGTCCAAGTTGAAGCTCTTGCATGCACTTGTACTGTCGATC
TTCCTGTATGCATGTGAGTCATGGACCCTTACTGCCGAGCTGCAAAAGAAGATCCAAGCAGTGGAAATGAGATGCACCAG
AAGAGTCCTTGGCATCTCATACACCGACCACATCACAAATGAGGAAGTACGCAGAACCGTCAAGCAACACATCGCCAACT
ACGAAGACCTACTGACCACAGTCAAGAAAAGAAAACTGAGATGGTATGGGCATGTGACAAGAACTGACGGGCTGTCGAAG
ACCATCCTCCAAGGCACGGTACAGGGGAAGAGAAGACGGGGCAGACAGAGGAAGAGATGGGCCGACAACATCAAGGAGTG
GACTGGCATGAACTTTGCTACAACCCAGGCTCTTGCCCACGACCGACAGGAATGGAAGCGGCTGATGAGTTCTCCATTGC
AGCGCCCCTACGACCCTGGCGGGTTACGGGACCAGTAAGCAGTAAG
>RTE-Snek_2_Apostichopus_parvimensis_c
TGGGGTATAGGGGGCTCTGGATAGAGATAGCACCTTTGGTTTCTGGCTGCTGCATTCCACTGGTCAGTGGGATGGACAGG
CCTCTGGTTCTCACCCATCTCCCGATTCCTCTCACGTGTGGCTCCTAGCGCCATACCCTGGAACACCGCCTCAGCAGGCG
GGCTAAACCATGTGAGGGGGTGATGTTTTCGCTACACCACAGGGCGGACGAGCTGCTGCCGGCCAACGGCCAGGGCGTTT
GGGTTTCAGATCTGACTCAACGACCAAGCGAACGTGACTGAGGGCGATCCATTCTTTTCCTTGGACCTCGGTTGTCAGTC
AACAGCTTGGAGAGGAGACGGGCGCCACCATGCTGTATACAAGCCCACTGAAAAGACATGACGGAAAAGCTTAACATTAC
CATGCCGGATCGGTCGAGGCCCGGATTAACAACGACCGCGCGTTCCACTGACTCACTTCAGGATGGACGTGGTAAGTGGA
CTACTGAAGTGAAAAACACTCTAAAACTACCAACAAGTGGTGCCACAATAGGCACCTGGAATGTCCGTACCCTGTATGCC
TGCGGAAAGATTCACGAGCTGACMCATGAACTACAGCGCTACCACTGGGACATAATTGGGCTCTCGGAAGTCAGATGGAC
AGGGATTGGAGAAACGATAACCGAAGAAGGACACAAGATTTGGTTCTCCGGAGAGGAAAAGAAACATCACAACGGGGTCG
CCTTCATCGTTCGGAAGGAGAGTGCAAACAGTGTCATCAGCTGCACTCCCATCTCTAGCAGGATCATCTCCATCCGTGTC
TCTGCTAAACCACACAACATGACCATCATCCAGGTCTATGCACCAACGTCGGACCACGACGACGATGAAGTTGAGGAGCT
ATACGAACAACTAGATGCCCTCATCGCAAGAGTTCCGAGGAAGGATATTCTGGTAGTCCAAGGCGACTGGAATGCTAAAG
TAGGTCCAGACTCACACCAGCACTGGGCAGGGACAGTTGGCAGATTCGGAATCGGCGACACCAACGACAGAGGCCTTAGA
CTCCTGGAGTTTGCCAAAAACCACCGCCTGACACTGGCTAACACTCTCCACCCTCACAAGCTCTCCAGAACTGCAACCTG
GCACTCACCCAATGGAAGAGTTCACAACCAGATTGACTTCATTCTGGCCCCTCAACGATTCAAATCCAGCATAAACAAAG
CCAAAACCAGAACCTTCCCTGGCGCCGACATCGGAAGCGACCACGATCTCGTCCTCATGTCATTCAAGTTGAAGCTGAAG
ACCAAACGCACCCCCAAGAGTCCGCGCATCCGTTTTGATCTAGAAAAGCTGAAGGACCCTGATGTCGCCCAGATATTCCA
GGCCCAAGTCGGAGGGAAGTTTGCAGCACTGAACCTGCTTGACAGTGACGTAGACTCGCTTGCTAACAACATCAATGACG
TTCTACTAACCACTGCCGACTCTGTACTGGGTAAACACCGGAAGAAAATCCAGCCATGGGTTACAGATGACATCCTTGAA
CTGTGCGATAAGAGACGTGAGCTGAAGGGGAAAAAGAACATGGGCAAGGAGGCACGGATGCAGTACCAACAGATGAACAA
GGCGATAAGGAATGGAATGAAATCAGCAAAGGAAGGGTGGATCGAGAAACGATGCAGTGCTATTGAGCGCGACATGAAGA
CAGGGAACAGCAAGCATGCCTATAACACCCTCAAAGCCCTCACCAAGCCTACACTACCACGAGCAGCCATCATCGAGGAC
AGAGACGGCAACCTCCTCACTGACAACAATGATGTTCTGAAGAGATGGACTGAATACTGCAACGACCTCTACAATTACGA
GCTCAATCCTGACATTGCCATACTGCAGAACCACCAACAACCCCCCCGAACGGAGGACCAAGGTCAGACCAGAACGGATG
GTAATAGCTCTGCGGGAGGGGAGGACAGTCTGACTGTATTGAAAGCCGAGGTTGAAGCAGCTATACACAGCCTAAAACCA
GGTAAATCTCCTGGAGTGGACAACATACCAGCCGAGTTGCTGAAGAGCGGTGGCGAGGAGTTAACCAAGGCCCTAACTGC
CCTCTGTCAGAAGATCTGGGAGGAGAAGAAATGGCCAAATGAGTGGATGCAATCACTGGTGATACCACTACCGAAGAAGG
GAAACCTCAGGCGCTGTCAAAACTACAGGACCATAAGCCTGATTAGCCACCCCAGCAAGATAATGCTCCGTGTCATTCTA
AACCGACTAAACTCCAAGGCCGAGGACTTACTATCTGAAGAACAGGCAGGTTTCAGAGCTGGTCGGAGTACCACCGAGCA
AATTTTCAACTGCAGGGTACTTACTGAGAAACATCTCCAGCATCAGCGCGACCTCTGCCACAACTTCATCGATTTCAAGA
AGGCCTTCGACAGAGTCTGGCATGATGGCCTTTGGCATGTCCTCAGAGAATTCAACATCGAGGAAGGACTCGTTCAAGTC
ATCCATTCACTGTACAGTCACTCTAGCAGTGCAGTTCTTCTGAACAACCAGCTAGGAGAGTTCTTCCAGACAACTGTGGG
TGTTCGACAGGGTTGTCTACTTTCTCCAGTTCTTTTCAACTTATTCCTCGAAAGAATCATGCAGGAAACTCTCCAAGACC
ACCATACCTCTATCTCCATTGGTGGACGGCCAATCTGCAATCTTCGGTTTGCTGATGATATAGACCTGATGGGAGGCAAC
ATTAACGAGCTCCAAGACCTCACCAACAAACTTGCTACAACAGCCGGCAAATTTGGCATGGAAATCAGCACAGAGAAATC
GAAGATCCTAGTGAACAGCAGGAACAACATCAATGCTCATATCACTATGAACAACGAGGCTTTAGAGGAAGTATCCAGCT
TCAAATACCTGGGAGTGACTCTGACCAAGGATGGCACCTCTGCAAAAGAGATCAAGATYCGGATTGCCTCAGCTACAGCA
GCAATGACCAGGCTAAATGTGATCTGGAAGAGTAACATCAACTTCTCCACCAAATTCAGGCTCTACAAGTCACTGGTCAT
CTCCATCTTACTCTACGGTTGCGAGACGTGGACACTTCTGGCTGAAAGCGAGAGGCGAATCCAGGCTTTCGAGACCAAAT
GCCTGAGAAAACTACTCCGCATCTTATACACCGACCGTAAGACCAACGACTATGTTCGAGAAACGGTCGGAGACCTGGTG
GGCCCATTTGAACCACTCCTGTCAACAGTCAAACGCCGGAAACTGGCGTGGTTTGGCCACGTCACAAGGCATGACAGCCT
CTCCAAGGTAATACTCCAGGGCACTGTGGAGGGYGGTCGCAGACGAGGACGCCAGAGGAGAAACTGGTCCGACAACGTGA
AGGACTGGACCGGCTTGGACATGCCAGACCTGCTCGCCACTGCTGCTAACAGATCTGCATGGAGGACGATGTCAGCTGCA
ACCGTTATGTCTCCCCGACGACTTCACAGTCATGGGACTGAGTGAGTGAGTGA
>RTE-Snek_2_Astyanax_mexicanus
GATCGGGGACWTAGATTGCTAGAATTTGCATATAGATACAACCTCACACTGGCTAACACACTCTTCCCACACAAGTTATC
CAGGAGGACGACCTGGCATGCTCCAAATGGCCTTGTCCATAACCAGATTGACTTCATCCTTACACCCTGCCAGTTCAAAT
CYRGCATTAACAAAGCACGAACTCGGACATACCCTGGAGCAGATATTGGCAGTGACCATGACTTAGTTCTATTGGTCATG
AAGTTGAAGCTCAGAAGGAAACGTCCAGTTGCAAGCCCAAGGATTAGGTTTGACCTAGAGAAGCTGCAGGATCCAAAAGT
AGCCTCAGCTTTTGAAGCTCAGCTGGGAGGAAGATTTGCAGTACTGAATGTGCTGGACAGCAACATCAATGAGCTGGCTG
GAGGTTTTAGGGATGCTATTCTGGAAACAGCAGAAGAGGTACTGGGCAGAGACAGGAAGAAGAAATGCCCCTGGGTCTCC
AATGCTATCCTAGACCTCTGTGACAAGCGTAAAGCTCTTAAAGGGGCCAGACACACGACCCCGGAGGCAGCAGAACAGTA
CAGATGCGCCAACAAGATGGTCCGATCGAAGATGAAAGAAGCAAAAGAGCAATGGATCTCCCAACAGTGCGAGAAGATCG
AGAAAGGAATGAARGAAGGYAACARCAAAGAAGCCWACAGCACACTTAAGACTCTATCCAAGAAAAAGCAGAACCAACTG
ACTGTCATCGAAGACAAGGATGGGGAGCTGCTCACAGAGAAAGCAGCAGTTATGGAGAGGTGGACTGAGTACTGCAAGGA
GCTGTACAACTTCCCAATCAAGCCTGACAACACCCTGCTAAAGAAGGAACAAGATACAAGAGAAGTTGCACGCTTACCAG
TGCTGAAAGAGGAGGTGAGGCACGCAGTAAAAAGGCTGAAAACAGGAAAGTCACCAGGGCCAGACAATATCCCAGCTGAA
CTTCTGAAGAATGGTGGTGAGGATACTATCAGTATCCTTACTTCGATGTGTCAGAAGATCTGGGAGTCCAAGGAATGGCC
AGAAGAATGGACCAAATCCCTCATCATTCCACTGCCGAAGAAAGGCAACCCTCGTCATTGCCAGAACCACCGCACYATAA
GCCTCATAAGCCATCCAAGCAAAGTTATGCTTAGAGTCATCCTGGATAGACTTACGAGCCAGGCGGAAGAGATCCTGGCC
GAAGAACAAGCTGGCTTTCGCAAGGGGCGCAGTACAGTGGAACAGGTCTTCAACTGCAGAGTACTGATTGAAAAACACAT
TGCACATCAGAAAGAGCTCTATCACAACTTCATAGACTTCAAGAAGGCATTTGATAGAGTCTGGCACGAAGGCCTCTGGC
AAGTCCTTCGCGACTTCTCCATTGAGGAGGGGKTAGTCCAGATGATCCAGACACTCTACCACAATGCAAGCAGTGCTGTA
CTTCTCAACAGCCAAGTCGGAGAATTCTTTAGGACAACAGTAGGTGTCAGACAAGGTTGCTTACTGTCCCCAGTGCTCTT
CAATCTTTACCTGGAGAATATCATGAGAGAGGCACTTGAAGGGCACCAGACATCCATTTCCATTGGTGGTAGACCTGTGT
GCAACCTCCGCTTTGCAGACGATATTGACTTAATGGGAGGCAGCAACCAAGAACTCCAGTCGCTGACAGACAAAYTGGCT
GGCAGAGCAGGAGCATATGGCATGGAGGTGAGCACAGACAAGAGCAAAGTAATGGTGAATAGCATCAACAATATATGCAG
TGCCAACATTACAATGAATGGCCAACAGCTAGATGAAGTAGATACATTCAAGTACCTGGGTTCCATACTAAGCCAAGATG
GCAGATGCACAGCAGAGATAAAGATCAGGATCGCAATCGCCACATCAGCCATGGCAGGCCTGAGAAAAACATGGCAGAGT
AAAGAACTCAGCTTCAACACGAAATTAAAGCTCTTCAAGTCCCTGGTCCTGTCAATCTTCCTGTATGGATGCGAAAGCTG
GACTTTGACAACCGAGATGGAGAAACGCATACAAGCATTTGAAATGAAGTGCTACCGCAGGCTCCTTGGTATCTCTTGGA
TGGAACATAAGACCAACGAGTATGTCAGAGGTCTTGTTGCCACATTAGCTGGACCCCAAGAACCACTGCTGGCAACGGTA
AAACGACGGAAGCTTCAGTGGTTTGGGCACACCAGCAGACATGACTCCTTATCGAAAACAATCCTTCAAGGAACAGTCGA
AGGAGGTAGGCGACGAGGCCGACCACGGAAGTGCTGGATGGACGATGTCAAGGCTTGGACTGGTCTGGACATGAACAGGC
TCCTGTGTGAAGTCAAGGACAGGCAGCAGTGGAAAAGGACAACTGTGTCAGCATCTCTCATGCCTCCCTACGACCGCAGA
GTGCGGTTACGGGACTGAACTGAC
>RTE-Snek_2_Biomphalaria_glabrata
TTATCCWATATCCAGTYRAYTCATCTCSATAYGTTTAAAGGYATCACCCTTCAAYATCACCATCATTMAAGCCTACRCTC
CTAMATCRRCATATGAYGAYGAGGCAGTAKWAGAGTTTTATGAKCAATTACWGGAAGYGGTCAATAAGGTCCCRAAAANA
GGAYATCCTTGTTGTACAAGGAGACTGGAATGCCAAAGTAGGAAGCGACTCCTACSAAACCTGGAAARGCNNNNNNNNNN
NANGCAGTAANNTCTNAACTAATGAACGAGGTCAACGACTATTAGAATTTGCGAAATACAACAATCTCTTACTGGCTAAC
ACACTAGGATGCCACAAAAAATCGCCNATAACCACATGGCACAGTCCTAACGGAGAACACCACAACCAGATCGACTATAT
CATGGTGCAGCAGCGTTTTAAGGCAAGCATCCATACGGCCAAAACAAGAAGTTTTCCTGGAGCTGACATTGGAAGCGACC
ATGACCTTGTTATGATGACCTTCAAATTACACCTAAAAAAGGTAACAAAAYAAGGACCTACCAGGATAAAATTTGACCTG
GATAAGCTGAAAGANNNNNNNNNCTGCCATATTCGAGGCACAAGTAGGAGGACGCTTTGCAGCCCTCAATATCTTGGACT
CCAATGACCAGGATATCGACACACAAGTCAATATGCTAAACACAGCAGTCACAGACACAGCCCTGGAAATACTAGGGAAG
CTCCGCCCGCCCAAAAAANACCTGGGTAACAGAGGATATACTCCAACTCTGTGACAAGCGACGGGAGCTTAAAGGGAAAA
AGTTGTCCGACCCAAAATATGTCCACGAATACAAAAGCGTCAACAAACGGATTAGAAAGGGAATGAAAGAAGCGAAGAAA
AAGTGGATAGAGAATAAGTGTCAAGAAATTGAACAGGGACTTAACAGGAATGACAGTAAAAAAGCGTACCAACTAGTRAA
GGACCTCACTACCTCAAAGCATGGAAGAACCAACACAATACAAGACAAAAACAATAGATGCTTAACTGAGGAAAAAGATG
TGTTAAAAAGATGGACGGAATACTGTTCAGAGTTGTATAACTTTGAAATCTCAGGAGATACAGAGATACTAAATGTCCCG
GCAGTATCCAACATTGACGACTATCCGATTCTTCGCTCGGAAGTAGCAGCAGCAGTAAAAGCCCTGAAAAAGGGAAAATC
GGCCGGAGTTGACAACATTCCTGGTGAACTTCTACAGGCGGGAGGAGAAACCATGATAAACGCACTCTATACGATTTGCA
ACAAGATCTGGCAATCAGGAGAATGGCCCAAACCCTGGACCCAATCACTCATCATMACCCTTCCAAAGAAAGGCAATTTA
CAACTCTGTCAAAACTATCGCACCATCAGCCTCATAAGCCATCCCAGCAAAGTACTGTTAAAAATTATATTAAAYCGGCT
AAAACCGATAGCAGACAAAATCATATCAGAAGAACAAGCGGGTTTTAGACAAGGTCGCAGCACAACAGAACAAATCCTAA
ACCTCAGAATACTCTGTGAAAAATATCTCCAACACCAAGAGAATCTTTTCCATGTCTTTATTGATTTCAAGAAAGCTTTC
GATCGAGTATGGCACGGGGCACTCTGGGCGACAATGGAAAAGTACAACATTAATAAAAACATAATCAAAGTTATCCAGAA
CCTCTACAAGGATGCCACCAGTGCGGTGTACTTCAACAATAATATTGGGGACTGGTTCAAAACCACAGTTGGAGTAAGAC
AAGGCTGCCTACTTTCACCAACACTCTTCAATATCTTCCTTGAAAGGATAATGGAAGATGCTCTCGAGGGCTATGAAGGT
ACTGTTAGCATTGGAGGAAGAAGAATTACTAACTTGCGCTTCGCAGATGACATTGATGGCCTAGCAGGGACAGAAGAAGA
ACTAGCTGACCTGGTGATGCGCATTGACAAGACTTCCGCAGCATATGGCATGCAAATAAATGCCGAAAAAAANAACAAAT
TATGACCAATAGCCAACAGGGCTTTAAAAGAGGCATCAGTATTGGAGGTGAAAAGCTGACTAGTGTTARCAGCTTCAAAT
ACCTCGGAGCTATTGTCTCAGATGAGGGAACGAAACCCGAACTATTGGCCCGAATAGCACAGTCCACAGCAGCCCTTTCA
AAACTTAAAATAATATGGAAAGACAAAGGCTTAGCCCTCGGCACCAAAATCAGACTGATGCGCTCCCTGGTCATGGCCAC
ATTTTTATATGCTTGCGAGTCTTGGACGCTGACTGCAGAGCTAGAGAGGAGGATCCTAGCAATGGAATTGAGATGCTACA
GAAGGATCCTAGGTATCACATTCAAAGACCGCATCACAAACCAAGAGATTAGAGACAGGGTTACTGCAGCGATCGGACCC
CATGATGACCTGCTAACTATTGTAAAAAAACGCAAGCTTAAAATCTATGGCCATATTACAAGATCTWCGGGGCTCGCAAA
GACCTTCCTTCAGGGAACAGTACCAGGAAAAAGAAGAAGAGGCAGACAGAGAAAGCGATGGGAGGACAACATAAAAGAAT
GGACGGGCCTGCCATTGAAAGAGGTTCTAAACAAGGCAAAAGACAGGGAGGAATGGAGAAAGACGGTCGACGAATCTTGC
TTGGTGCCCCAACGGTCCAACAGACTAAGGGATAGGTAAAGGTAARGTWARW
>RTE-Snek_2_Branchiostoma_belcheri_a
TTGTTGAGAAGGAGGAGATCACAGCCAGATGGACTGAATACTGCCGAGAGCTGTATAACCACCAGTCGCAGGGCGACCCA
GCGGTTCTTGTGGCTCAAGAACCTGCCATAGATGACAACTTTCCCATCCTGAAAGAGGAAGTGGAGGCAGCAATAAAGTC
CCTCAAGAATGGGAAGTCACCCGGGGTGGACAACGTTCCTGCAGAACTAATCAAGAACAGCGGAGAAACAACAGTTGAAC
TACTGACTAAAATATGCAACAAGATATGGGAAACAGGAAATTGGCCAACACCCTGGACACAGTCACTTATTATAACCTTG
CCAAAGAAAGGAAATCTTCAACACTGCCAAAATTACCGAACAATTAGTCTTATCAGCCATGCCAGTAAAGTGATGCTAAG
GATCATCTTGAATAGGCTGAAACCTCAGGCGGAAGAGATCATTGCGGAGGAACAAGCAGGCTTCCGCAGTGGGAGGAGCA
CCACGGAACAGATTTTCAACCTAAGGGTCCTGGAAGAGAAATACTGCCAGCACCAACAAAGTCTATATCATGTATTTATT
GATTATAAGAAAGCATTCGACCGGGTCTGGCATGACGCATTGTGGGCGACCATGAAAAAGTACAACATGGGAGGGAAACT
GACCAATTGCATCAAACAACTGTACAATAAGTCCAGTAGTGCAGTTCTCGTACAGGGCACAATAGGAGAGTGGTTCAGGA
CAACTGTTGGTGTACGGCAAGGATGCCTACTMTCGCCTACACTCTTTAACATCTACCTAGAACAAATCATGACAGACGCG
CTGGAGAACCACCATGGCACAGTTAGTATAGGTGGTAGGGTCGTAACCAACCTGCGCTTTGCAGACGATATAGATGGGCT
GGCAGGAGGGGAACAGGAACTGGCCAACTTAGTGGAATCACTGGACACTACCTCTAGGAGGTATGGAATGGAGATCAGCG
CAGAGAAAACCAAACTGATGTCAAACAATGACAAGCCAATCACGACCAAGGTAGCAGTGAACCAGGAAGAACTCCAAACA
GTGGACCAGTTTAAGTACCTCGGATCCATTATTAGTAAGGAGGGATCAAAGGCAGAAGTTATATCAAGAGCGGCTCAGAC
AGCAGCAGCTATGGCAAGGCTGCGACCCATCTGGAGAGACAGGAACATCAGTCTAAAGTCCAAGGTTAGACTGCTACGGG
CACTGGTAATTTCCATATTCCTCTACGCATGTGAGGCTTGGACTCTGACAGCCGAACTGCAAAGGAGGATACTGGCAGTG
GAGATGAGGTGTTACAGAATACTCTTAAATGTAACGTACAAGGACCACGTTACCAACACAGAAGTCAGGAACATCATTAA
ACAAGCTACCGGAAGAAAACACCTTGAAGATCTCCTTAGCATTATTAAGAGAAGAAAGTTAAAATGGTACGGTCATGTGA
CGAGAAGTAAAGGCCTATCCAAAGTTATCCTACAAGGAACAGTACCAGGGAAGAGAAAGAGAGGGAGACAGAGGAAGAAA
TGGGACGACAACGTCAAGGAGTGGACCGGCTTGCCCCTTGCCAGCGCCCAAGCGCTGGCTCATGACAGGGAGGGATGGAG
GAAGGCAGTGTGCTCAGCCACTAGGTGCCCCCACGACCACCCCCGGTCAAGGGACCGGTAAGACGGTAAG
>RTE-Snek_2_Branchiostoma_belcheri_b
TWCATYCCAACMGGAGTCGCCCCCCTCCCAYCTACAAGCCACWGCCYTATTTCATTTYAYTATCAGTTWTCAACTGTTTM
TTCTGTTCCTTGCRCCATTGTGGMCAYSATAACCTGGGACCTACTGCCACCCWCGACCCCARCTATGGGTAAATAGTTMG
GCSTGCCTGACCCGAAGGCGGATGRGGAGATTTYTACYCCCAACGGCTGAAGAGCGGATKAGRAAGCNNGAKTTTTCCCA
ACGGTCGTCTGGCAAATTTTTCTCGGAGAGGAGATTGGCGCCACCGNNNNNNNNNNNNNNNNNNNNNNNNNNNNNAGACA
GTAGCAGAGAANNNNNNNNNAAGGTAGGCCAGATCRGTWCTATTTTGGAAGCRTAGGATGGAMAATSTTGACACAGYCYA
CCAGCGCNAAAAARAWCTATCAAGCTAGMAACAGAAGGKACAGTGATMGGAACATGGAAYACCCGTACMCTGCATGMCTG
TGRTAAACTGGAAGAGCTCNNNNACGTACGAGTTAGAGCGTTACAGATGGKACATACTTGGTMTAGCAGAARTAAGATGG
RCAGGCTTTGGAGAAACARCAACRAAYGAAGGCCATAAGATCTGGTACAGTGGAGAMRACANNNNNNNNNNNNNNNNNNN
NNNKTTTATGGTCAGANNNGAGGTTGCCAAYAGTGTCATCAGTTGTACACCGKTCTCAAGYAGRCTCATTTCCATCCKTA
TTTCTGCCCAACMAYTCAACATATCYATTATACAAGTGTATGCACCAAMAAGYGAKTATGAKGAAGAAGAGGTTGAGAAR
TTCTWTGAAGAACTGGATAASATCATAATGGAAGTGNCCAAAAAAGACTTACTAGTGGTTTTAGGAGACTGGAACGCCAA
AGTAGGCCCTGATGCGTACCAACAGTGGGCAGGGACGGTAGGGAGGTATGGAGTGGGTGAGACAAATGAGAGAGGACTAC
GACTACTCGAGTTTGCTCAAAACCATAAACTTACTCTTGCCAACACCCTTTTTCCCCATAAACTGTCCAGACGAACAACA
TGGCACTCCCCAAATGGCAAGATACACAACCAGATAGATTTTATTTTGACCCAACAGCGCCACAAGTCGAGTATWAACAG
AGCACAGACAAGGTCCTACCCCGGTGCTGACATCGGTAGCGACCATGACCTCCTGCTTGCCACCTTCAAACTCAGATTGA
AATGCCAGCGTAAGGAGGAAAACCCCCGCATCAGGTTCAACCTTGAGAAGTTAAAAGATCCCGAGGTGGAGACAATCTTC
CAAGCACAGATAGGCGGCAAGTTTGCGGCACTCAGTGTTCTCGACAATGACGTAGACTCACTTGCAGAAAACATCAAGGA
AACACTGTTGACCACAGCAGAAGAAGTACTGGGAAAACGCAGAAGGAAGATCAAACCGTGGGTGACTGATGATGTTCTCA
ATTTGTGCGATAAGAGGAGGGAACTYCGACAGCACAAATACAAGAGTCAGGAGCTAGCTGCAGCTTACCAACAAGCCAAC
AGGGCAGTGAGGAGTAAGATGAGGGAAGTTAAGGAAAAGTGGATAGAGGAGCAGTGCGAGGAGATAGAACATGGGATGCA
AAGAGGAAACAGCAGGAAGGCCTACGAGACCCTCAAAATCCTCACCAACACACAGCAGTCAAGCTCAAAGCCTACTGTTA
TTGAAGACAGTGACGGGAACCTCCTCACCGACAGCTCAGCAGTATTAAACCGATGGACAGAATACTGTGAGAAACTCTAC
AACCACGAGCTCCAGGTAGACCCAGCCAACCTGACCACCTCCAACAGGGCAGAGAGAGACYCAGAAGATCTGCCAGTCTT
GAGGGAAGAAGTTGCTGACGCGGTGCACAACATGAAGGMCGGCAAGTCTCCGGGATTTGACAACATCCCGGCAGAGCTGC
TGAAACATGGCGGTGAAGTGGTGGTGGACAAGTACACAGAACTGTGCCAGAAGATCTGGGTGGAGAAGAGGTGGCCCAAG
GACTGGACACAGTCACTTGTTATTCCTTTACCAAAAAAGGGAAACCTGCGCCAATGTAAAAAYTACAGAACTATCAGCCT
AAYCAGTCACCCCAGCAAGATCATGCTYAAAGTGCTACTCAAGAGGCTCAAYGCAAAAGCAGAAGAAATCCTKGCAGAAG
AGCAGGCCGGTTTCAGAGCGGGGAGAAGCACAATAGAACAGATTCTYAACTGTAGACTGATCATCGAAAARCACCTGCAG
CACCAACGCGAACTACACCACAAYTTYATAGACTTTAAGAAGGCGTTTGATCGCGTGTGGCACGAGGGGTTATGGTGGGT
CCTGAGAGAGTTCAACATAGATGAGAGCCTGGTCCAGACCATCGAAGCCCTGTACAAGAAYGCCACCAGTGCAGTCCTCC
TCGGTAACCAAGTTGGRGGCTTCTTTAGAACAACAGTAGGGGTYCGACAGGGTTGCCTGCTCTCACCAGTTCTCTTCAAC
ATGTAYCTTGAGAAGATYATGCAAGAAGCGCTGTATGACCACCACACATCCATCTCTATAGGAGGCAGACGCATCTGCAA
TCTTCGRTTTGCTGACGACATWGACCTACTTGGCGGCAGCAAYGCTGAACTGCAATCACTCACCGACAAACTCAACCAGA
GCGCTGGCTCCTTCGGAATGGAAGTCAGCACGGAGAAGAGCAAAGTCATGGTGAACAGCAGCACTAGGGATGAGGTATAC
TCAACCATCCGTATGAACGGTGAGGAGCTTGAAACAGTGGACTCTTTCACTTACCTGGGGGGGACACTTACAAAGGATGG
CACCAGTAAAGTAGAAGTCCACAGAAGGATAGCTCTAGCAACGGCAGCGATGGCTCGCCTTACCAGGATTTGGAAAAGCA
AGAACATCAGCTTTGCAGTTAAGTATAAACTGTACAAATCCCTGGTAGTTTCGATCTTGCTGTATGGATGCGAGACATGG
ACGCTTCTAACAGACACAGAACGCAGGATCCAAGCCTTCGAAACAAAGTCCCTGCGGAGATTGCTTGGCATCTCATACCA
CCAGCATAAGACCAACGAATACGTCTACCAGCAAGTATACAGCCTTGTTGGCCCCCAAGAAGCAGTGATGTCAACTGTAC
GGCGCAGGAAGCTGCAGTGGTTTGGACATCTGACCCGCCACAACAACCTGGCAAAGACCATCCTACAAGGAACGCTGGAA
GGGAAGCGACGGCGAGGTAGACAGAAGAAAGTCTGGTTGGATAACATCAAGGACTGGACGTCCCTCACCGTCCCACAACT
CCTGACAGCAGCCCAAGACAGGAGGACCTGGCTATATTCCTGCTGCAAAGTCTGCCTTGTCCCCCCGACGACCAGTGTCG
GTCATGGGACTAGGTAGGTAGGTAGGTAGG
>RTE-Snek_2_Branchiostoma_belcheri_c
KMYATCAATGCCCTCACTGAAGACATAAAGGAAGCAATGCATGAAACTGCCGGGAAGGTGCTTGGRAAGCCGAGGAAGAA
GAAGAAGCCCTGGATCACTGATAACATTCTAAACCTCTGTGATAAAAGACGAGAACTGAAGAAAACAAAGAAGTCTAAAC
CAGAGGCCATAGACCAATACCGCACAGTTAACATCACCATCAGATCTGAAATGAAGAAAGCGAAGGAAAGATGGATTTCA
GACCAGTGCGATATCATCCAGGGGGGAMTAGCYAGAGGTGACAGCAAAATAGCATATGCCACACTAAGAACAATAACAAA
TCCTCCACAGCAGAAGACATCTGTCATCGAGGATAAGAACGGCCAGCTAYTAACAGAAGACAGTGCCATCCTGACCAGAT
GGACAGAATACTGCCAGGAACTTTACAACTACAAACTGAACCCAGAYGTATCCATCTTACAGAACAACATGCCCAGACAG
GTTGATGAGGAAGAAGAAGCCCAAGTCTTACCAGAGGAGGTTGAGGAAGCCATCCGCACCTTAAAAGCAGGGAAAGCACC
AGGAGTCGACAACATCCCTGGTGAGCTCATCAAGTATGGTKGACCGGCTATGGTAAAGGTGTTAACCAMWCTTTGCCAAA
AGATCTTGGAGAAGAAAGAATGGCCAAGGGAATGGACACAATCTTTAATCATTCCACTACCCAAGAAAGGCAACCCACGA
CTCTGTCAGAACTATCGTACCATTAGCTTAATCAGCCACCTGAGTAAGGTCATGCTACGTGTCATCCTCAACAGACTCAA
GCCCAAAGTAGAGGAGATACTCACTGAAGAACAGGCAGGCTTCAGGGCTGGAAGGAGCACATTGGAGCAAATCTTCAACA
TCAGGATGCTGGTGGAGAAACATCTGGACCACCAAAGGGAGATACGGCACAACTTTATAGACTTCAAGAAAGCGTTCGAC
CGGGTGTGGCACGAGGGCCTCTGGAAAGTTATGAGAGACTACAACATAGACGAGTCTCTGGTGGCTATCATCAAGTCACT
TTACGACAATGCAACCAGTGCGGTTCTCCACAACAACCAACTCGGTGATTTCTTCAGAACTACAGTTGGAGTCCGTCAAG
GGTGCCTCCTCTCCCCAGCTCTCTTCAATGTGTTCCTAGAAAACATCATGCAAGAAGCTCTGACTGACTTTGAATCATCC
ATCTCCATAGGGGGAAGACAACTTTCTAACTTGCGTTTTGCTGACGACATAGACTTGATGGCGGGCTCTGAAGACGAACA
CCAAGATCTATCAACTCGAGTGGAAAGCAGGAGTACCGCCTATGGTATGGAAGTCAGCACATCTAAGAGCAAAGGCATGA
TCAATGGCCCAACACCAGATGCAAGAACTACGGTGTCTATGGGCGGCGAAGTCCTTGAAGATGTGGACTCCTTCAAATAC
CTCGGCTCGATCCTGAACAGGGAGGGTACATCCACACAGGAAATCAGAGCAAGAATTGCACAAGCAACAGCAGCACTTGC
TAAACTAAGCCCCATCCTGCAGAGTAAGAACATCAGCCTGCCAGTCAAGATCAACCTCTACAAGTCACTTGTTGCATCCA
TCTTCCTCTACGGCTGTGAAAGCTGGACCACAACAGCAGAAGCAGAGCGCCGTATAGAAGCCTTCGAGATGAAGTGCTTA
CGGAGGATACTTGGCATCTCCTACTTGCAACGGAGGACCAACGAGTCGGTGCGACAGGAAGTAGAGGAAGTCTGCGGCAA
ACAACAATCCCTCCTGTCAACTGTCAAGCAGCGGAAGCTGATGTGGTTCGGGCACGTTTGCCGACACAACACGCTGGCGA
AGACCATCTTGCAAGGCACTGTAGCTGGAGGAAGGAAGCGGGGAAGGCCAAGAAAGACCTGGCTAGACAACATCAAGAAG
TGGACTGGCCTGAGCACAGCACAACTGATCAGGGAGGCCGAGGACAGGACAGGATGGGCCTGGATCACTGCTGGATGTCG
TGATGCCCCTACGACCTCTGAGGTCACGGGACGAGAGAGAGAGAGAGAGA
>RTE-Snek_2_Branchiostoma_floridae_a
CAGTTCCAAGCTAAAATTGGAGGAAGGYTTGCCCCGYTGACRGTRTTAGATGRCAATGAAAAGGARGACTTAGAGGAAGY
TGTRGAAAAGTTTAAYACAGYTRTWCTACAARCTGCCARRGAGACCCTKGGYAAGCACCARCGTGCCAAGAAGCCRTGGG
TGACRGCAGAAATYYTAGAACTGTGYGACAWAAGACGTGAATTAAAGAAAGGGAARARCAGYTCAGAAGGAGCCCAAAAG
TAYAGAGTAGCAAACAACAAAGTCAAGAGAGRAATGAAAARGGCAAAGAAAGCATGGATAGARCAGAAATGCACTGAAAT
CCAAASTAGCCTYAAMCAAAACAAYACAAAGAAAGCRTATGAAGTGGTCAAAGAACTYACCAMAGAWAAGAGYGCTAGGC
CAACYAACATACAGAGTAAGACAKGAGAATGTCTCACRGAAGAAGYAGACATCYTGAACAGATGGACAGARTATTGTGAA
RAACTGTATAAYTAYAAACTGAAAGTAAACCCAGCAAWGYTGAACTGTCCACAGGCAGACTCTGAACTWRACTCTGAYCC
YATACTGAGGGAGGAAGTTGAAACYGCGGTCAARKCSTTGAAACCGGGTAAGTCWCCAGGWCCRGAYAATATTCCAGCAG
AACTRATWCAGGCKGGAGGAGAARMCATRATCACRRCWCTCACCTCYATTTGCAATRCTATMTGGAAATCAGGGGAATGG
CCAACCCCATGGACACGCTCCCTGATCATTACCTTACCAAAGAAGGGGAACTTGCAAATGTGTCAGAACTATCGTACTAT
AAGTCTGATAAGTCACCCTAGCAAAGTTATGCTGCGAATCATCCTAAACAGACTGAAACCAGTAGCGGAAACCATTATCA
AAGAGGAACAGGCAGGTTTTAGACCGGGCAGAAGCACAACTGAACAAATCTTCAACTTAAGAATAATATGTGAAAAACAC
CTGCAACACCAGAAAGACCTATATCATGTATTCATAGATTTTAAGAAGGCTTTCGACCGCGTGTGGCAGAAGGCACTATG
GTCAACAATGAGGAAATATAACATAAATCGCAACCTGGTTAGGACAATCGAAAACCTGTACAACAAGGCAACAAGTGCAG
TCCTCCTAAATGGTAGCACTGGAAGATGGTTTCGGACAACAGTTGGTATGCGGCAGGGTTGCCTTTTGTCCCCCACACTG
TTTAATATCTTCTTAGAAAGAATTATGGACGATGCGTTAGAGGACTTTGAAGGCACTGTTACAATAGGCGGCAGACAGGT
AACAAACTTACGTTTCGCTGACGATATTGACGGGCTAGCTGGGGAAGAGAACGAGCTAGTAGATATGGTGGACCGTCTAG
ACAATGCAGCCACAGCCTTTGGCATGGAAATCAGTGGAGAAAAGACAAAAATAATGACAAACGATACTCGAGGTCTTAGT
GCCACAATCCAAGCAGGTGGAACAAGGCTAGAGACAGTGGCAAAATTCAAATACCTCGGATCAATAATATCCGATGAAGG
ATCCCGCCCTGAAATCCTAGCAAGGACTGCACAGACAGTATCCGCCCTAGCTAGGCTDAACACCATATGGAAGGATAAGA
ACATATGTCTACGDTCCAAAATCAACCTTATGCGTTCCCTAATTCTGTCAATCTACCTATACGGCTGTGAAACATGGACA
CTAACTGCGGAGTTACAGAAAAGAATTCTCGCAATGGAAACAAGATGCTACAGGAAAATCCTGGGCATTACATACTCGGA
CCGTGTCACCAACGAGGAAGTCATCAACAAAATAACACATACCATTGGGCCACATGACAACCTCCTAACAACTGTGGTGA
AACGAAAGCTGAGATGGTTTGGACATGTGGCAAGATCCTCAGGTCTCGCAAAAACAGTATTACAAGGGACAGTCCCTGGT
AGCCGGAAGAGAGGAAGACAGAAGAAAAGATGGGAGGATAACATAAGAGAGTGGACTGGVTTAAGCCTAGCGGAAGCAAT
GCGTGTGGCAGAGGACAGAACBAGATGGAGGAGTGTGGTTCAACAAATTCNCATGGTGCCCCAACGACCCACHAGAAGGT
CAAGGGATAGGTGAGGTGAGGTGAGGTGAG
>RTE-Snek_2_Branchiostoma_floridae_b
GGTCARRGGTCACSAKACAAGATGGCTGCCTTCTGAGGNGTGTCCAGCTCTGGGGTTTCCATCGATAGGAATCCTCAGTG
GGGACAGCCCAAGAAGGCCTACAACTTTGTCAGTAGATAACTTAGACAGGGTTTAAAGTCACTTTATGTTCATTTTTGAG
TTTTTTTGCTGTTAGTCAGACATTTGTTACCGGACAGTGATACACCCCCCTCCCACCCTACCGCATGTGGGAGTTGGCTA
CTTCTGCTTTTACTTTTGAGTTTCAAACGTTCTTTTCATTTGTACTGGATTACCAACGCGACCCTAACCCTTGACGGAGA
[truncated: 817,242 more chars]
