# Supplementary material for: New Environment, New Invaders—Repeated Horizontal Transfer of LINEs to Sea Snakes
Source: Genome Biol Evol. 2020 Oct 6;12(12):2370–83. doi: 10.1093/gbe/evaa208 (PMC7846101; doi:10.1093/gbe/evaa208)
Supplement: evaa208_Supplementary_Data [file evaa208_supplementary_data.zip › Dataset_S7_Rex1_RAxML_newick.txt]

((Rex1-25_NVe:1.8217126412103972,(((((Rex1-Snek_2_Plectropomus_leopardus_1:0.000001,Rex1-Snek_1_Plectropomus_leopardus_1:0.000001)100:0.3684627206365736,((Rex1-Snek_1_Scleropages_formosus_2:0.4378634144737071,((REX1-2_XT:0.23310722914420925,(Rex1-Snek_1_Paralichthys_olivaceus_1:0.10394639721223452,(Rex1-Snek_2_Reinhardtius_hippoglossoides_1:0.038612319244535044,(Rex1-Snek_1_Reinhardtius_hippoglossoides_2:0.000001,Rex1-Snek_1_Reinhardtius_hippoglossoides_1:0.000001)100:0.000671)100:0.08448262033242972)100:0.10285010770380422)100:0.12620753665303353,(((REX1-2_AFC:0.034374594443677166,REX1-6_XT:0.06617768404292837)100:0.4115153978125795,(REX1-1_AFC:0.23058223398352332,(Rex1-Snek_1_Sinocyclocheilus_anshuiensis_1:0.01586873025225138,Rex1-Snek_1_Cyprinus_carpio_2:0.017781769531481962)100:0.18195216076310583)100:0.09344329368388068)50:0.02823129105581325,((Rex1-2_SSa:0.09782727039179948,Rex1-4_SSa:0.0515546539727428)100:0.13940337406846387,(Rex1-3D_SSa:0.014610287803249323,((Rex1-3_SSa:0.008351006987336419,Rex1-3C_SSa:0.0033994867119100827)100:0.016509001457068198,((Rex1-Snek_2_Coregonus_balchen_1:0.008160103393655155,Rex1-Snek_2_Salvelinus_alpinus_1:0.02831443450152852)100:0.04149968476368239,(Rex1-Snek_1_Coregonus_balchen:0.029242356468598525,Rex1-3B_SSa:0.03996732140060916)58:0.005758432884476296)72:0.01503258936945687)71:0.014289901110588182)100:0.2544399571966708)74:0.055976670371648815)31:0.024471079629591202)92:0.0676510179642813)100:0.10261128501456802,((Rex1-Snek_2_Thalassoma_bifasciatum_1:0.4573345439363875,(((Rex1-Snek_1_Danio_rerio_2:0.000001,REX1-8_DR:0.000001)100:0.32351069209295774,(((Rex1-Snek_1_Kryptolebias_hermaphroditus_2:0.000001,(Rex1-Snek_1_Kryptolebias_marmoratus_1:0.000001,Rex1-Snek_2_Kryptolebias_marmoratus_2:0.000001)72:0.000448)100:0.10813751872682993,Rex1-Snek_2_Fundulus_heteroclitus_1:0.06988808590387706)100:0.10258249854245903,(Rex1-Snek_2_Python_bivittatus_1:0.23640738118588864,REX1-4_DR:0.4003245304989076)90:0.07882783783648609)93:0.07634290063680758)100:0.099409604214913,((Rex1-Snek_2_Sinocyclocheilus_grahami_2:0.17197207558065122,((((Rex1-Snek_2_Danionella_translucida_1:0.1308368015506028,((Rex1-Snek_2_Amphiprion_percula_1:0.0013715693044203928,Rex1-Snek_2_Amphiprion_ocellaris_1:0.000102)100:0.1085549927981712,((((Rex1-Snek_2_Danio_rerio_1:0.000001,(Rex1-Snek_1_Danio_rerio_3:0.000001,Rex1-31_DRe:0.000001)71:0.000001)100:0.08196011002911792,(Rex1-Snek_2_Nothobranchius_furzeri_1:0.061376651578579765,((Rex1-Snek_2_Maylandia_zebra_1_:0.0012965000927439819,Rex1-Snek_2_Astatotilapia_calliptera_1:0.000001)95:0.000956,Rex1-Snek_2_Oreochromis_niloticus_1:0.002121637882419492)100:0.02301333354029419)100:0.03561108138322916)100:0.0328290894603764,(Rex1-Snek_2_Sinocyclocheilus_grahami_1:0.017356387493072667,(Rex1-1_CCa:0.005432850460001475,Rex1-Snek_2_Cyprinus_carpio_1:0.000237)100:0.030043488045329993)100:0.02105844738355898)100:0.024620181464478117,(((Rex1-Snek_1_Symphodus_melops_2:0.047207847109000896,Rex1-Snek_2_Hippocampus_comes_1:0.06562766880749178)100:0.10470335031216513,Rex1-Snek_2_Mola_mola_aligned__con:0.05872229296768303)55:0.009332838294230846,((Rex1-Snek_2_Astyanax_mexicanus_1:0.07252608995970095,((Rex1-Snek_1_Kryptolebias_marmoratus_2:0.000001,Rex1-Snek_2_Kryptolebias_marmoratus_1:0.000001)97:0.0010971709411409351,Rex1-Snek_2_Kryptolebias_hermaphroditus_2:0.000001)100:0.09139178720298947)100:0.06860648493677393,Rex1-Snek_2_Maccullochella_peelii_1:0.08619775128352754)93:0.021910266909424686)30:0.004472783594512937)58:0.011424800061386318)88:0.01696137939491779)100:0.051643973975199986,(Rex1-Snek_2_Aipysurus_laevis_HT:0.1835464882428544,(Rex1-Snek_2_Miichthys_miiuy_aligned__con:0.010534295472852888,Rex1-Snek_2_Paralichthys_olivaceus_2:0.02276393706183597)100:0.056113056780021965)99:0.025802353534765864)98:0.02467318128108976,Rex1-Snek_2_Leuciscus_waleckii_1:0.203167338248903)91:0.029236197256232763,(((Rex1-Snek_2_Etheostoma_spectabile_1:0.0891903091358485,((Rex1-Snek_2_Xiphophorus_hellerii_1:0.058140145965826694,Rex1-Snek_2_Kryptolebias_hermaphroditus_1:0.043089919688713056)100:0.10120552566983282,(Rex1-Snek_2_Plectropomus_leopardus_2:0.041674151211454416,(Rex1-Snek_2_Salarias_fasciatus_2:0.07603293394209232,(Rex1-Snek_2_Oreochromis_niloticus_2:0.008922649225120054,(Rex1-Snek_2_Nothobranchius_furzeri_3:0.02253934354721578,(Rex1-Snek_2_Haplochromis_burtoni_2:0.004016032773613485,(Rex1-Snek_2_Astatotilapia_calliptera_3:0.001463020069360136,Rex1-Snek_2_Maylandia_zebra_2_:0.000001)89:0.001969340778935278)100:0.004116615660523004)85:0.004483560885362172)100:0.05234025198569324)100:0.02859766043961099)100:0.03992393598566205)51:0.0118637909283654)100:0.030640437765236932,((Rex1-Snek_2_Clupea_harengus_1:0.000001,Rex1-Snek_2_Clupea_harengus_2:0.000001)100:0.07894232215144965,Rex1-Snek_2_Melanogrammus_aeglefinus_2:0.039428081949340374)99:0.023165092698969592)100:0.10500484075581243,(Rex1-Snek_2_Sinocyclocheilus_anshuiensis_1:0.11204784668939857,Rex1-Snek_2_Monopterus_albus_aligned__con:0.07941054341528851)100:0.11934246841345371)40:0.016984677010899594)100:0.1312212956351031)100:0.046261240402912976,((Rex1-Snek_1_Scleropages_formosus_1:0.005165976039556261,Rex1-Snek_2_Scleropages_formosus_2:0.0062007190984598145)100:0.14983348108185726,(Rex1-Snek_2_Pygocentrus_nattereri_1:0.13000707891383936,(Rex1-Snek_1_Astyanax_mexicanus_2:0.1395065641876781,(((Rex1-Snek_2_Stegastes_partitus_1:0.1283770909526316,((Rex1-Snek_2_Thamnophis_sirtalis:0.021891118412924158,Rex1-Snek_2_Vipera_berus:0.04588323912886384)100:0.09264789614588177,(Rex1-Snek_2_Nothobranchius_furzeri_2:0.04253629945834932,(Rex1-Snek_2_Pundamilia_nyererei_1:0.008083010958158669,Rex1-Snek_2_Astatotilapia_calliptera_2:0.015244985179902304)98:0.011350236116076938)100:0.06688280497482844)82:0.01750342990780456)27:0.006123553591376175,(((Rex1-Snek_2_Tetraodon_nigroviridis_1:0.10507723263413629,(Rex1-Snek_2_Anabas_testudineus_1:0.07686299813544963,(Rex1-Snek_1_Danionella_translucida_2:0.000001,Rex1-Snek_2_Danionella_translucida_2:0.000366)100:0.07877433777488786)100:0.019611229949401034)70:0.011408799920328646,(Rex1-Snek_1_Mastacembelus_armatus_2:0.000001,Rex1-Snek_2_Mastacembelus_armatus_1:0.0015587648579898218)100:0.07943038813697532)99:0.022974700857870907,Rex1-Snek_2_Ictalurus_punctatus_1:0.0453563336033616)27:0.006524928338943354)34:0.009652255198827597,Rex1-1_XL:0.14120455321616288)98:0.019081281338063808)96:0.02015944046657661)100:0.06499692659127251)100:0.042549057098237315)100:0.05195031852092304)100:0.06632224287814525)100:0.08239159642283411,((((Rex1-Snek_1_Cyprinus_carpio_3:0.09657167621606498,Rex1-Snek_1_Mastacembelus_armatus_1:0.2019223122517892)99:0.05018119684472932,Rex1-Snek_1_Danionella_translucida_3:0.20820239747165484)100:0.09300377046947417,((Rex1-Snek_1_Danionella_translucida_1:0.19652568300968595,((REX1-1_DR:0.07128874475358946,REX1-3_XT:0.099303266883829)100:0.04672742615041732,(Rex1-1_OL:0.10795264150110336,(Rex1-Snek_2_Scophthalmus_maximus_2:0.02898506162269414,(Rex1-Snek_1_Symphodus_melops_1:0.01887780980152991,Rex1-Snek_1_Labrus_bergylta_1:0.007954293755096143)100:0.011348533583385252)100:0.0765242962344907)55:0.010985011378871158)100:0.06534960773176682)100:0.09014983120595096,Rex1-1_SSa:0.1567777385259951)59:0.02767124571375849)100:0.12602449767109453,(Rex1-57_DR:0.47113710142938053,(((((Rex1-Snek_1_Coilia_nasus:0.16627569057872732,Rex1-Snek_1_Pimephales_promelas:0.11489003690956497)100:0.10442498712272073,((Rex1-Snek_1_Amphilophus_citrinellus_1:0.060101867311571376,(Rex1-Snek_1_Stegastes_partitus:0.07276553860509594,(Rex1-Snek_1_Etheostoma_spectabile:0.08771976911187573,(Rex1-Snek_1_Periophthalmus_magnuspinnatus:0.1541543693098846,(Rex1-Snek_1_Oryzias_latipes_2:0.06676678798692535,(Rex1-Snek_1H1_Aipysurus_laevis:0.019216775922330273,(Rex1-Snek_1H3_Aipysurus_laevis:0.0722424615446215,Rex1-Snek_1H2_Aipysurus_laevis:0.05368237269529081)93:0.01567618156900859)100:0.05272191329132206)100:0.07817116246692174)88:0.019534864238475207)59:0.00808688052897982)100:0.03512331578828275)99:0.030454096043950635,(Rex1-Snek_1_Amphiprion_ocellaris_1:0.0013079949655254166,Rex1-Snek_1_Amphiprion_percula_1:0.0011209010819517185)100:0.09714027414138529)100:0.07455115968302137)98:0.042063560078311246,(Rex1-Snek_1_Salarias_fasciatus:0.2084590514444578,Rex1-Snek_1_Datnioides_undecimradiatus_3:0.11923132295391783)100:0.0800864888285793)100:0.0593338581659869,(((Rex1-Snek_1_Aipysurus_laevis_2_Ancestral:0.0028665148700254568,((Rex1-Snek_1_Emydocephalus_ijimae_2:0.0010844905307451085,Rex1-Snek_1_Laticauda_colubrina_2:0.0012662971698981559)61:0.001264234361945432,Rex1-Snek_1_Notechis_scutatus_2:0.000001)35:0.000030)100:0.3170954407927319,Rex1-Snek_1_Hydrophis_melanocephalus_2:0.2966790042520886)90:0.05618935051358061,(Rex1-Snek_1_Clupea_harengus_1:0.2157500681463485,(Rex1-Snek_1_Trachinotus_ovatus_2:0.0655590026208727,(Rex1-Snek_1_Astatotilapia_calliptera_2:0.000367,Rex1-Snek_1_Maylandia_zebra_2:0.000001)100:0.08717521803507758)100:0.17566533271638302)86:0.03125852102193575)94:0.027570606474225837)99:0.04824359891345682,((Rex1-Snek_1_Danio_rerio_1:0.3900370088832081,(Rex1-1_PM:0.14556567346497215,Rex1-Snek_1_Amphiprion_percula_2:0.22813418632684854)100:0.08357284361533485)97:0.054748716424656674,Rex1-Snek_1_Astyanax_mexicanus_1:0.2345683736974675)86:0.04212925108922084)100:0.18119763210267034)86:0.07381497364448233)87:0.05254887486803505)87:0.06058198719815154)62:0.05807027741552172)99:0.19176955163659354,(Rex1-5_EL:0.12720014732730334,(REX1-1_GA:0.09793247892906441,Rex1-2_PM:0.16512856233423864)57:0.030380079795148833)100:0.53091509322381)85:0.14166198853062278,(((Rex1-6_SSa:0.7223966951025523,(Rex1-3_FR:0.39613108631451427,(Rex1-2_GA:0.33106550968398996,((Rex1-4_OL:0.2830719849129267,Rex1-20_DRe:0.4707824673734611)96:0.1049742160759364,REX1-5_XT:0.45769325241885966)47:0.05954311141366055)67:0.09154465871669693)100:0.3613783052513485)39:0.08225240813035511,Rex1-38_DRe:0.9447682127689413)49:0.07100626725252852,Rex1-1_CTe:0.8552381114928879)51:0.08388864910388599)100:0.5033178865888118,(Rex1-1_SP:1.490402990609893,REX1-1_BF:1.4549824486653131)82:0.2514219737078524)82:0.2915201299654497):1.49774659519611,CR1-D:1.49774659519611);
