# Supplementary material for: New Environment, New Invaders—Repeated Horizontal Transfer of LINEs to Sea Snakes
Source: Genome Biol Evol. 2020 Oct 6;12(12):2370–83. doi: 10.1093/gbe/evaa208 (PMC7846101; doi:10.1093/gbe/evaa208)
Supplement: evaa208_Supplementary_Data [file evaa208_supplementary_data.zip › Dataset_S8_RTE_RAxML_newick.txt]

((((((((RTE-1_PPac:0.45900328327494099856,(RTE-2_PPac:0.20258134436401031842,RTE-3_PPac:0.26153510311855621140)100:0.21685365940990941613)100:0.25418294711480643455,(RTE-1_CBre:0.27134725066212717071,RTE-2_CBre:0.28082937418769216009)100:0.43593207915358173077)33:0.05402451096491384108,RTE-6_PPac:0.66843353543043604326)37:0.04749664910259027845,((RTE-14_PPac:0.22214359625861673786,(RTE-5_PPac:0.14700785393424903313,RTE-4_PPac:0.15134139725850340175)99:0.13857430531714245991)100:0.31367179088818319954,RTE-9_PPac:0.40748751778380370991)100:0.36863995754637696178)100:0.14679480639489547733,((((RTE-6_DPl:0.24926444659452884345,(RTE-16_Hmel:0.21943298568449368102,(RTE-2_BM:0.26004181071289056426,(RTE-21_PPo:0.21295126271609871038,RTE-6_HMM:0.21715677014767470476)76:0.05846062638607747025)57:0.04602609689814395749)78:0.04610064618163232236)100:0.13162093024137117014,(RTE-4_Hmel:0.43242323272108051935,RTE-8_Hmel:0.32606518041074949998)76:0.07449930990128265929)98:0.10972929433249432873,((RTE-4_BM:0.35004457213183892694,(RTE-19_PPo:0.28464404195646103579,RTE-7_Hmel:0.31862576886106347418)96:0.09773191909547213063)47:0.03604194551523021844,RTE-13_Hmel:0.40467029944287813414)91:0.06909742307386451676)100:0.17444976165931580514,((RTE-17_CPB:0.49600825645120472096,((RTE-4_CPB:0.13994521840105891841,(RTE-5_CPB:0.15446491521936861480,RTE-12_CPB:0.08868807489682470346)81:0.06943349284366333307)100:0.29575658616766153930,(((RTE-1:0.20276379069919009401,RTE-2_CJap:0.16950172093783336114)97:0.07543125906792584601,RTE-1_CRem:0.20417785065586205318)100:0.26237028744646850864,(RTE-12_PPac:0.61910981829341482641,RTE1_Sar:0.38092432456551000852)94:0.12498145652889447454)97:0.12919131145395082449)52:0.07506898044290151450)100:0.18256764298891256515,((RTE-2_LVa:0.38028600733010292645,(RTE-2_MMa:0.35390476640900059291,RTE-4_LCh:0.24240500486675173319)100:0.12378347960007425599)47:0.06266037356963338745,(RTE-14_SP:0.61457005694523458850,(((RTE-5_DPl:0.16108864328388544651,RTE-4_PPo:0.17993304298026202570)86:0.03718577181972396867,RTE-2_Hmel:0.17680794465811258687)67:0.05473946763588920933,((RTE-11_HMM:0.19546445176220578199,RTE-20_Hmel:0.17380753036649734811)58:0.04810402562985388597,RTE-3_DPl:0.20915320374855767005)86:0.06460817276541390430)100:0.37762543585421703973)7:0.01619895000171027791)73:0.06211655548957807638)53:0.07195018497004408708)66:0.05825041275331469676)65:0.08439182425630735451,RTE-1_CJap:0.96208167453642023936)94:0.10698857705588819822,(((((((RTE-6_LMi:0.18253198184296176576,RTE-12_LMi:0.24035425007980848466)100:0.18202135860550386348,((RTE-1_HMe:0.24907951122294960666,RTE-9_PPo:0.20447790786928377038)100:0.23935483112497066283,BovB_BM:0.36418522852252549482)76:0.06876177592571851294)100:0.14913659223872718917,((RTE-18_CPB:0.45948432502482472461,RTE-4_SP:0.43160769675014959423)38:0.05183575461832257841,((RTE-4_MMa:0.28914805860035580620,(BovB_Dr:0.18607452885437439360,RTE-5_HRo:0.18580236435289729235)100:0.09355462540680836714)100:0.09971132146875801017,((RTE-3_LMi:0.21243734836601327332,((BovB_Ac:0.03730912801601012768,RTE_BOV_B_AC_1:0.01102563925921623035)100:0.14535882562532026485,((BovB_Ma:0.03593296804264953237,RTE-3_MD:0.01725971488489068395)100:0.04745615116328926603,((((((BovB_Tr:0.02873802921052221598,BovB_Es:0.02689385642328136553)100:0.03819509412124763581,(BovB_Ca:0.01252748723615818710,(BovB_Er:0.00132328607111139532,BovB_Gd:0.00879631933599184582)100:0.01174436936747758758)100:0.04219417936855901496)73:0.01102667595531443487,(BovB_Gv:0.00749355981935927520,BovB_Gl:0.00389715810057984259)100:0.07297864434895733055)25:0.00492523362568717503,(BovB_ALi:0.12121909733456928682,BovB_VA:0.04489694254758593017)100:0.05147809570637987275)41:0.00505540483830850020,((BovB_Oa:0.00818312250411196325,BovB:0.04455635553027599560)100:0.04606300428619371223,BovB_PMo:0.03876014905906681463)66:0.01114484890189959033)35:0.00834480123532442553,BovB_Ano:0.08532545448471798299)49:0.01403629917316064936)97:0.05374209679042813576)81:0.04061631934902115021)100:0.12068911212505474551,(((BovB_Plat:0.00487309727101573054,BovB_Ta:0.02069067051313610781)100:0.22828590966873210655,(RTE-1_OAf:0.03387249126175901487,((RTE-1_TML:0.01086201882679115396,(RTE1_LA:0.02731267978256765941,BovB_La:0.01392849339471224912)91:0.01221393000077077712)71:0.01177627551698988938,(RTE1_Pca:0.01962110288642801570,BovB_Pc:0.01513722727038434822)100:0.03855908681773313751)87:0.02408370602855384665)100:0.25018129176971265482)63:0.05400720036052213124,(BovB_Ec:0.01224138601699687433,RTE-1_EC:0.00862062999949936119)100:0.27125145360362834523)84:0.05767047619164910460)57:0.03963225896360643430)100:0.12856973512239250335)32:0.02901859164911600730)78:0.05945701103133634036,RTE-10_BF:0.50221373075713215961)84:0.05476177622530822159,((RTE-27_LMi:0.53385725568609709857,((RTE-3B_SP:0.22384403038279196418,RTE-3_SP:0.19026469008584037668)100:0.21088727136970078502,(RTE-6_AC:0.24370172880469509469,RTE-1_CTe:0.37860685097770779839)100:0.12668866441661522093)100:0.13457388371218631518)99:0.09296500121263966132,(((RTE-47_LMi:0.26159843219952083615,RTE-54_LMi:0.35549764908891878790)85:0.06475076915878565098,(RTE-19_LMi:0.26037305403771787704,RTE-7_LMi:0.23863416453928598671)100:0.15540616995111780629)99:0.10442046258303430695,(RTE-14_LMi:0.36024647168530454788,((RTE-16_LMi:0.35247260349164616366,RTE-4_LMi:0.25721565891724473829)71:0.06230754929272554199,RTE-2_LMi:0.36432309041408778016)66:0.06715009220810608248)100:0.14081273359369780862)91:0.08848563272858768480)100:0.09389861747184174989)94:0.06839487125266892342,(((RTE-5_MMa:0.40561565274658517577,(RTE-2_PSi:0.27121864523887262433,RTE-9_PM:0.24901219667528554091)100:0.09221573962629796284)100:0.10766661455777212786,(RTE-6_HRo:0.12851202546416407024,RTE-6B_HRo:0.12840531807693678079)100:0.29371353448785175733)100:0.18322160512018798029,(((RTE-18_BF:0.14572916101250860121,RTE-2_BF:0.15933330449614654944)100:0.28690436683922282413,((Pomacea_canaliculata_RTE-Snek_2:0.18886597864673954073,Apostichopus_parvimensis_RTE-Snek_2c:0.18601914899132132586)89:0.06121635231557286116,(Branchiostoma_belcheri_RTE-Snek_2b:0.13665115943662700659,(Branchiostoma_floridae_RTE-Snek_2b:0.02018236516325505950,RTE-6_BF:0.02853410405838956859)100:0.12293421368318187270)100:0.07552694132824763762)100:0.15745562318370545651)30:0.04499833448693826843,(((Latimeria_chalumnae_RTE-Snek_2b:0.19007412581814658870,(Latimeria_chalumnae_RTE-Snek_2a:0.00111501074983153588,RTE-8_LCh:0.00202596736482462802)100:0.16370717249676974836)100:0.10701015122612028696,(((Branchiostoma_floridae_RTE-Snek_2d:0.30447487647925963739,(Sinocyclocheilus_grahami_RTE-Snek_2b:0.17427786375464060509,(Apostichopus_parvimensis_RTE-Snek_2b:0.14415847888252186770,Patiria_miniata_RTE-Snek_2b:0.09264735920051950235)87:0.03657263131546117235)52:0.01920548602697074586)95:0.04518580637941568140,(((Gopherus_agassizii_RTE-Snek_2:0.00624811421235782830,Malaclemys_terrapin_terrapin_RTE-Snek_2:0.00000100000050002909)53:0.00068651253185501577,(Terrapene_mexicana_triunguis_RTE-Snek_2:0.00062602335454134688,Chrysemys_picta_bellii_RTE-Snek_2:0.00000100000050002909)46:0.00000100000050002909)92:0.00191868006073809389,RTE-9_CPB:0.00122425112418088648)100:0.12981432079295829318)100:0.06003482997982674541,((Hippocampus_comes_RTE-Snek_2b:0.08103396093471887385,Mola_mola_RTE-Snek_2:0.04270514122852885064)100:0.10767825152438049996,((Ophiothrix_spiculata_RTE-Snek_2:0.21093237825865904234,(Hippocampus_comes_RTE-Snek_2a:0.09827259565189767898,(Saccostrea_glomerata_RTE-Snek_2:0.14334646246357771182,(Emydocephalus_ijimae_RTE-Snek_2:0.00000100000050002909,Aipysurus_laevis_RTE-Snek_2:0.00078562534007519519)100:0.15599724551791141480)73:0.03211594366639852760)100:0.07075169546748495686)38:0.02178568555360765185,(Limulus_polyphemus_RTE-Snek_2:0.10432961977061075420,((Aplysia_californica_RTE-Snek_2:0.12250501982009756596,Patiria_miniata_RTE-Snek_2a:0.10058678292864536852)43:0.02562190590228951084,(((Sinocyclocheilus_anshuiensis_RTE-Snek_2:0.10231259870452868999,Biomphalaria_glabrata_RTE-Snek_2:0.21218060768259824900)75:0.03717767756086507586,Porites_rus_RTE-Snek_2:0.14802978677764988547)35:0.01715918606503764182,(Leuciscus_waleckii_RTE-Snek_2:0.09319703425697156707,(Hemicentrotus_pulcherrimus_RTE-Snek_2:0.00157743944320514113,(Strongylocentrotus_purpuratus_RTE-Snek_2:0.00074939713227724109,RTE-15_SP:0.00141520424223698978)100:0.00588278729939648633)100:0.10272037974716102804)100:0.05621722062056286329)31:0.01894576958114067844)88:0.03378840127152735878)50:0.01921683615756623886)46:0.02508364310691132276)91:0.04286567541334351111)100:0.11449504387220169055)63:0.03729521038738241312,((((Alligator_mississippiensis_RTE-Snek_2:0.00464143341038570408,RTE-8_AMi:0.00649306357888577643)71:0.00514769619654393152,Alligator_sinensis_RTE-Snek_2:0.00163730145487222482)100:0.11571428701536340400,(RTE-7_Crp:0.00817702979977347200,Crocodylus_porosus_RTE-Snek_2:0.00673388816397465367)100:0.10140539927621437799)100:0.17203834158254335818,Penaeus_vannamei_RTE-Snek_2b:0.41632668356976010315)18:0.03414940575978712284)28:0.03336615875939230591)100:0.14792545095626330465)86:0.04864360759747925894)84:0.04999197906402989833,((((((((RTE-62_LMi:0.39825990666370308935,RTE-28_LMi:0.28756678861505907685)100:0.20033809518219525270,RTE-39_LMi:0.39875867280320220765)27:0.04156258968786799568,((((RTE-64_LMi:0.23835272728041995149,RTE-30_LMi:0.22112941900011112706)100:0.22446638146948413861,(((RTE-38_LMi:0.22115406290721703608,RTE-23_LMi:0.23739041273652017328)74:0.05261765322377240373,RTE-43_LMi:0.26082748188324983429)100:0.10254171445959937847,RTE-45_LMi:0.28770671277211523620)94:0.07211364810028475514)67:0.05778250933447470067,((RTE-21_LMi:0.32524655179999567567,RTE-44_LMi:0.30146138913303272000)69:0.05786862268921655339,RTE-68_LMi:0.37584608899139315685)57:0.04456230080438358665)39:0.05547574613333504379,(RTE-20_LMi:0.46780186747853558238,RTE-37_LMi:0.31666558541425904316)39:0.04910937865298495991)13:0.02600557499885872148)85:0.07562240311043472163,RTE-22_LMi:0.56826837048647715900)100:0.25781991412727239821,(((((RTE-1_NVi:0.32726054896691170182,RTE-17_LMi:0.31636356404438159551)100:0.14983981436694585043,(RTE-11_LMi:0.42673140192679615001,(((((RTE_Ele2:0.07266014492831524008,RTE_Ele2B_AAe:0.07365024000209406674)49:0.01979953894372779577,RTE_Ele2C_AAe:0.07508289312137458871)77:0.05406731763387234019,RTE_Ele5:0.13804341547291995584)100:0.25950797867989366940,((((JAM1B_AAe:0.06338784555793700037,JAM1:0.04952875320046907365)100:0.05242015387225145567,(JAM1C_AAe:0.07704729139955543427,RTE-3_CQ:0.13401758568246002756)71:0.03045820769284068516)84:0.05270750457098570541,RTE-2_AG:0.25029628958693317387)100:0.11778703771791594612,(RTE_Ele4:0.12425616590080533486,RTE-2_CQ:0.21293741969452109619)100:0.10150387622375585395)100:0.12577811917996242763)100:0.17931159057810536206,(RTE-1_AG:0.43953286619407755387,(RTE-4_DF:0.12506609245576388867,((RTE-2_DF:0.02144761947862431489,(RTE-1_DSer:0.00614860259514127087,RTE-2_DAn:0.00383439030182099747)100:0.01847997291414505555)91:0.02908133393950498857,(RTE-1_DT:0.01021384819208814333,RTE-2_DBp:0.00743763307963012793)100:0.03494954895558633617)100:0.13690935567062961775)100:0.27397308338610160128)72:0.07878539921840470306)87:0.07250373243786442656)99:0.13737008266784189736)55:0.04885077627613176876,RTE-4562_AMi:0.43933644816198452743)52:0.03363308002872350544,((RTE-32_LMi:0.28900515121398506757,RTE-40_LMi:0.33750526496810079324)100:0.11623522803185820651,(RTE-10_LMi:0.26929729023877502225,RTE-29_LMi:0.28444783781315147175)100:0.20337553585774653664)92:0.08353012890294819748)31:0.02060562347799057767,RTE-2_PH:0.75602069269929050854)62:0.06139218829381309223)95:0.16263560265684198769,(((RTE-13_BF:0.59695447406174217964,(((RTE-15_BF:0.41121830868552800009,RTE-6_SP:0.30955831614562795417)100:0.21655086332060569099,((RTE-18_SP:0.23295398190081165191,RTE-11_BF:0.21414493766740877456)100:0.15143160478000683433,RTE-3_CTe:0.40305264868624685048)73:0.06178135132993212847)45:0.05745684583373009136,RTE-14_BF:0.46301068916942211828)100:0.24105881668617840097)100:0.29671962328551465538,(((RTE-34_CPB:0.56082527768575241023,RTE-33_CPB:0.54478782400205494341)73:0.17573071032019504933,((RTE-3_LVa:0.61399237481783386361,((RTE-16_BF:0.23550276561098520967,RTE-12_BF:0.21769203949450294244)100:0.17284751810542217654,RTE-11_CPB:0.68776371136887393121)50:0.07349270651303213553)85:0.08075580922174237231,RTE-9_BF:0.54050463902555734297)93:0.10135802478186821396)41:0.05835134940273368348,(SR2:0.32303249736372469103,RTE_SJ:0.34849254403322410534)100:0.52897937012965789982)45:0.04208967387236426522)25:0.07387463252749162934,(RTE-16_CPB:0.45658672993248011762,((((RTE-3_PSi:0.35430340941812688005,((RTE-16_PSi:0.32932971627728369057,(((RTE-1_AC:0.21954319560724444571,RTE-4_AC:0.28458560490835049794)100:0.10384653905335046453,((RTE-2_SK:0.27707909721142004456,RTE-3_CPB:0.18871923767083575996)42:0.02966367769852717648,Perere-3:0.26075825955499098985)91:0.04616644984602169544)65:0.03356190035138057609,(RTE-2_AC:0.26941949520318597688,RTE-17_PSi:0.24617535124938666469)98:0.08631020074839727829)92:0.05971390279529661949)89:0.04396725802518924864,RTE-24_CPB:0.32521824410799732297)70:0.02543667129279933783)79:0.04642119542687746236,((((RTE-18_Hmel:0.21851836262878346351,RTE-4_DPl:0.17173857468765565959)100:0.29889184291626569312,RTE-5_LMi:0.30139689796129931487)31:0.05190969342466868197,(RTE-13_LMi:0.36185062230591891197,(RTE-71_LMi:0.25592889521833500632,RTE-42_LMi:0.18932385390316150420)100:0.19433767414621189173)41:0.04576453034269258729)35:0.04532384170361417053,((RTE_Ele3:0.15154060429831656132,RTE-1_CQ:0.14877632744574934009)100:0.32939373183813225321,((RTE-1_DF:0.11190251000490389344,(RTE-1B_DSa:0.03375384313512947571,RTE-1_DSa:0.02931096239763016087)100:0.12073003122002455567)51:0.03061222476723159114,((RTE-1C_DAn:0.06417195074233758567,RTE-1_DBp:0.06769870458912037592)99:0.03543659823889266924,(RTE-1B_DAn:0.09946214485695770158,(RTE-3_DF:0.09586537688046142813,RTE-1_DAn:0.11063058976891232410)43:0.02292411366309401663)52:0.02226518731531809681)99:0.10357302129331986962)100:0.34040441644804964039)24:0.07573449011481264703)63:0.06380470043510523548)88:0.05282546810493678885,(((RTE-37_CPB:0.38876990270536193606,RTE-36_CPB:0.29574340503768364874)52:0.05046868500427464932,RTE-11_LCh:0.38360911393311775130)100:0.12738552342084172309,RTE-4_PSi:0.41334501066272005820)32:0.03478568350473695836)30:0.01762785351262023681,((RTE-5_AC:0.20271586384687884097,(RTE-13_PSi:0.09370561271952468352,(RTE-13_CPB:0.26268693499125816970,RTE-12_PSi:0.13320179418607697164)64:0.04391963034835085627)83:0.08375959634318766445)100:0.21846504371694516755,RTE-7_NV:0.45514578128119914657)77:0.06791334467550458331)88:0.07129557609731912438)100:0.09199561312715752448)12:0.02911312989563347164)6:0.02664825608984660449,((RTE-1_PM:0.65480412337343085749,((RTE-8_SP:0.27219199507654612269,RTE-5_NV:0.33819973862805546849)100:0.16477096889889972231,((((RTE-1_SSa:0.12651285579885312993,RTE-6_PM:0.18958652493291891505)100:0.27879956097118308023,(RTE1X_SP:0.52555544451303992659,(((RTE-5_LCh:0.18135361656413839793,(RTE-3_Crp:0.10552918709440314848,RTE-7_PM:0.12037271090110930605)100:0.10766662553869695007)100:0.06208078930628756209,((RTE-7_CPB:0.13402722632310415385,(RTE-12_Crp:0.02226800032343306812,RTE-3_LCh:0.03629378184517051409)100:0.04094161778591922513)100:0.11192087557433380574,((RTE-15_CPB:0.12951255793467608690,RTE-1_Gav:0.08475287912705939397)100:0.07523620936409408655,(RTE-10_CPB:0.12967950782943160615,(RTE-10B_CPB:0.08475845996913314306,RTE-1_Crp:0.04533996286218436311)96:0.02604881289340215192)100:0.08073284095658199433)80:0.03822596602736781646)43:0.03670341246961605214)80:0.04119193114645520321,(RTE-54_AMi:0.25736438557641233560,((RTE-8_PM:0.32941915540370669824,(RTE-2_Croc:0.03803545447784430905,RTE-2_LCh:0.06832262989985378454)100:0.09292532762455461837)72:0.06371217493406315657,(RTE-4_Croc:0.17892535773342255201,(RTE-1_CPB:0.17067690047427827582,RTE-1_AC_1:0.19629259969296158905)86:0.06057312679244682141)78:0.04521945023825437587)54:0.03545801113579490765)34:0.02814720646412308819)58:0.06788136553578555388)86:0.04249479708432819108)88:0.05159290502099851683,(((RTE-8_CPB:0.22538856584948360751,((RTE-6_CPB:0.20048396475223820290,(RTE-14_CPB:0.15952875860744020198,RTE-9_LCh:0.18999627822508249886)100:0.07082851783527062406)71:0.04246284690420552149,((RTE-6_PSi:0.14209059969324244754,RTE-3_NV:0.16598078759242190783)71:0.03564468420998151421,RTE-1_MD:0.13526532159387247289)100:0.11168680052467946928)90:0.03830567929084917334)100:0.11173043778463609410,((RTE-14_Lch:0.24173852447787677611,(RTE-19_CPB:0.19800332344521978656,Plat_RTE1:0.16590932223821092117)100:0.09178713037890878779)100:0.14478224475816325878,(((RTE-5_PSi:0.25545310603005960681,(RTE-8_HRo:0.17959529731299853084,RTE-1_HRo:0.20240441021608635008)100:0.21502802985096622357)100:0.11283646252603292404,RTE-12_LCh:0.34989747100573309613)91:0.06465965897079482827,(RTE-7_LCh:0.22790243535566187538,(((RTE-2_CTe:0.26652900074314156420,RTE-1_NV:0.20999537252327651893)37:0.04841514810093662524,(RTE-2_ME:0.03892805652414665224,RTE-2_MD:0.04782502062467020726)100:0.17583945494384975450)17:0.02184623350658455171,((RTE-5_AMi:0.20053288605571673031,(RTE-3_AMi:0.13105697640532529280,RTE-3_PM:0.19064692003639968632)55:0.02868662413749528337)39:0.01919303093365852184,((RTE-2_NV:0.20726132709669312093,RTE-6_NV:0.25253867675483460120)40:0.05204106702099117743,(RTE-1_PSi:0.15517935994957290924,(RTE-2_CPB:0.14123794693235933173,RTE-11_PSi:0.12247219956593012602)55:0.02605382769113798874)100:0.08632367560404248519)26:0.03164795833542743964)17:0.02522216613183075537)93:0.06850985724339693494)99:0.07444907122219172890)49:0.03018997365912429176)24:0.01918343850995124500)27:0.02223485488675741237,RTE-5_Hmel:0.53542274756911134581)15:0.02746672111524673179)28:0.03386680235626006452,((RTE-13_AMi:0.50090058787380631333,(((((RTE-10_AMi:0.01844206068388116321,Latimeria_chalumnae_RTE-Snek_1a:0.02037346495899317045)100:0.36910266202907421329,((RTE-23_CPB:0.02198068745665473708,RTE-9_Crp:0.02980253278034289063)100:0.16940803869442425111,RTE-11_AMi:0.18810815368153951943)100:0.20000550371562969554)76:0.09913482482278912489,((RTE-21_Croc:0.14206322097277226946,(RTE-7_AMi:0.02316532424686083488,((Chrysemys_picta_bellii_RTE-Snek_1:0.00247420144963209163,Chelonia_mydas_RTE-Snek_1b:0.00212085545299340499)52:0.00273667695794384009,(Malaclemys_terrapin_terrapin_RTE-Snek_1:0.00358155758357991830,Terrapene_mexicana_triunguis_RTE-Snek_1a:0.00564590110484324611)55:0.00086353226762536238)100:0.04686497214777051584)100:0.10581166965402966085)47:0.04448029701426298860,((RTE-15_PSi:0.21565640575574129834,RTE-10_PSi:0.19611949735954428697)58:0.05142805541260668523,(Aplysia_californica_RTE-Snek_1:0.00000100000050002909,RTE-3_AC:0.00189596398807376221)100:0.28665142417565586674)75:0.08378261638402208222)69:0.07418725689093974562)12:0.01695779868932525969,(((((Hippocampus_comes_RTE-Snek_1:0.14488575435950362680,RTE-4_BF:0.23980874409782113044)91:0.05924752241807207387,(Montipora_capitata_RTE-Snek_1c:0.15580003126212119136,((Dendronephthya_gigantea_RTE-Snek_1:0.12066311808595751864,((RTE-1_DR:0.00000100000050002909,Danio_rerio_RTE-Snek_1:0.00000100000050002909)100:0.05875804047888211201,Pelodiscus_sinensis_RTE-Snek_1:0.03940297370311179881)100:0.11099561497034438062)67:0.03237391325195283776,Biomphalaria_glabrata_RTE-Snek_1b:0.27503184790203577537)48:0.02327984292045070375)97:0.05467886385168954644)50:0.02957794821297479379,(((Procambarus_virginalis_RTE-Snek_1b:0.12023827598870678868,Patiria_miniata_RTE-Snek_1a:0.08694708173117822458)100:0.06550316574495779198,(RTE-14_PSi:0.00843041421918838858,Apalone_spinifera_RTE-Snek_1:0.00389474133948080085)100:0.17588501146998156144)89:0.03823097201581919513,(Procambarus_virginalis_RTE-Snek_1a:0.12538545790445221328,(Parhyale_hawaiensis_1_RTE-Snek_1:0.17580588898331295233,(Pogona_vitticeps_RTE-Snek_1b:0.06961691930142882567,((Ophiophagus_hannah_RTE-Snek_1:0.00000100000050002909,(Aipysurus_laevis_RTE-Snek_1a:0.00261793867730817807,((Emydocephalus_ijimae_RTE-Snek_1:0.00191103609580720230,Hydrophis_melanocephalus_RTE-Snek_1:0.00065470260058182056)52:0.00196524597465082360,(Laticauda_colubrina_RTE-Snek_1a:0.00573996665241160477,(Hydrophis_cyanocinctus_RTE-Snek_1:0.00592349511841942702,(Notechis_scutatus_RTE-Snek_1:0.00810211966156974828,Pseudonaja_textilis_RTE-Snek_1:0.00320115004270865198)84:0.00769698708456104195)42:0.01388675265421510444)58:0.00197816797563906853)23:0.00142662399659525567)96:0.00462973530313229732)99:0.01104462864076953023,((Protobothrops_mucrosquamatus_RTE-Snek_1:0.00501632122331264856,Crotalus_horridus_RTE-Snek_1:0.00322701929602141726)100:0.02586138502106300960,Thamnophis_sirtalis_RTE-Snek_1:0.01157417132035176537)98:0.01278844171197805572)100:0.05630600139191865167)100:0.08224672469057818514)59:0.02180171161984183203)100:0.05893741362765059222)100:0.07430069267539757272)30:0.01947523393718256571,((((Patiria_miniata_RTE-Snek_1b:0.16874623618101605715,(((Apostichopus_parvimensis_RTE-Snek_1:0.23667588314273413364,Montipora_capitata_RTE-Snek_1b:0.18427444785164537322)53:0.04193590362468809646,(RTE-3_BF:0.20358147939962442652,Hyalella_azteca_RTE-Snek_1a:0.15906006270884290310)99:0.07007593592110743230)37:0.02063530902759362629,((Danionella_translucida_RTE-Snek_1:0.09667023277251907132,Amphilophus_citrinellus_RTE-Snek_1:0.05291995241203115152)100:0.04202846147116755943,((Amphiprion_percula_RTE-Snek_1:0.00086294880525974223,Amphiprion_ocellaris_RTE-Snek_1:0.00398732282655761203)100:0.12875966623860238269,Ictalurus_punctatus_RTE-Snek_1:0.11230598928391127833)66:0.02219785265327937560)100:0.10969008840106636571)47:0.01852619226654560192)48:0.01412667103439594479,(Biomphalaria_glabrata_RTE-Snek_1a:0.33986201008438915450,(((Hemicentrotus_pulcherrimus_RTE-Snek_1:0.05229720475179457789,Lytechinus_variegatus_RTE-Snek_1:0.05896710371656138649)100:0.11707170493813875978,(Octopus_bimaculoides_RTE-Snek_1:0.00000100000050002909,Octopus_vulgaris_RTE-Snek_1:0.01266905184217233943)100:0.13187800803047869391)100:0.06567116555325019922,(((Leuciscus_waleckii_RTE-Snek_1b:0.12617673460549411191,(Branchiostoma_belcheri_RTE-Snek_1a:0.07853064601970057013,Saccostrea_glomerata_RTE-Snek_1:0.08041444923099033693)100:0.06855409546455065728)58:0.01879566101930836564,(Acropora_digitifera_RTE-Snek_1:0.08614982766782863788,Astyanax_mexicanus_RTE-Snek_1a:0.13319094703650938283)100:0.06090668800202468647)87:0.03279717482029616271,((Montipora_capitata_RTE-Snek_1a:0.05852513573554588011,(Laticauda_colubrina_RTE-Snek_1b:0.06409036714279968405,Aipysurus_laevis_RTE-Snek_1_HT:0.07808018885585078783)100:0.09848480378168672500)100:0.05364596057588769812,(Pocillopora_damicornis_RTE-Snek_1:0.10062929405736367738,(Acanthaster_planci_RTE-Snek_1:0.10035650275916889462,(Leuciscus_waleckii_RTE-Snek_1a:0.11288697056710245148,Haliotis_rubra_RTE-Snek_1:0.06201777557288604831)97:0.02881631362740977309)86:0.01479145499984142222)100:0.06120030723697948705)90:0.02460749507595970387)83:0.03414983877934692907)77:0.02784589664546002763)55:0.03761854347215609629)36:0.01647439690483173610,(Petromyzon_marinus_RTE-Snek_1:0.00180876582320566590,(Lethenteron_camtschaticum_RTE-Snek_1:0.02157460531342181992,RTE-2_PM:0.00115078312852170679)61:0.00246646428285042432)100:0.21636178936915675952)34:0.01749114095091464788,((Astyanax_mexicanus_RTE-Snek_1b:0.10063277311679105774,Takifugu_rubripes_RTE-Snek_1:0.08497056864233935858)100:0.16127284559685847731,(((Chelonia_mydas_RTE-Snek_1a:0.00242217894720238172,Terrapene_mexicana_triunguis_RTE-Snek_1b:0.00433566228220952886)58:0.00388785630890064061,RTE-20_CPB:0.00479131471215463612)100:0.15734738476061846391,RTE-2_Gav:0.22566811423844210238)47:0.03119026843835245519)28:0.03868203646812345270)16:0.01849597846003237303)22:0.02628072520606660606,((Nematostella_vectensis_RTE-Snek_1:0.00000100000050002909,RTE-4_NV:0.00000100000050002909)100:0.33741286836753592304,RTE-12_AMi:0.27863251248155834761)9:0.02820298376491352232)40:0.03868124621730691104)32:0.05308901893598878818,RTE-1_PH:0.44299797829521958548)100:0.10801290986845189790)13:0.03451108848789799510,(RTE-5_PM:0.27952438055364137170,(RTE-4_AMi:0.12307809740728492542,(RTE-9_PSi:0.10660519512355136340,((AviRTE_CAn:0.00590618039217168361,AviRTE_OMe:0.00101570872497805495)100:0.01704286634436928682,((((AviRTE_MVi:0.02746848682281629803,AviRTE_ZCh:0.03028860202286816350)99:0.03553755419245477332,AviRTE_GRu:0.02431617334971269972)98:0.01253250210766349189,((AviRTE_MUni:0.01409231800583429783,AviRTE_ApVit:0.00964782640968624497)100:0.01016719754603525976,(AviRTE_TiGu:0.01488928099389441075,AviRTE_LLo:0.07920914542846067830)39:0.00516039937947142691)49:0.00664968186828402297)37:0.00435832584553090454,(AviRTE_BRh:0.01382408511656789407,(AviRTE_AMac:0.01861264733057759260,AviRTE_MUn:0.03450755373909151352)97:0.00760388039249858868)99:0.01726649428796089500)94:0.01221555990444738414)100:0.16479644053757172562)100:0.08379158056798499676)100:0.08240682581513940341)100:0.13100927131940071080)18:0.03027946796946250421)44:0.07719049443149113288)100:0.10870312471976990853)98:0.15063480970999248987,(((((RTE-60_LMi:0.57157665791099498964,(((RTE-26_LMi:0.14762525119585129252,RTE-46_LMi:0.20810959765715858483)100:0.22168150608005116053,(RTE-3_BTa:0.17147714778290082394,(RTE-2_BTa:0.15555848721672330126,RTE-1_BTa:0.17312919613408478403)98:0.10223965349380996492)100:0.34119027277490698857)94:0.13950810754635706301,RTE-25_LMi:0.49469219512937345762)44:0.07259564168857465805)100:0.27906028959598105921,RTE-3_OL:0.70055236115827790311)40:0.08504623797419082198,((RTE-53_LMi:0.61966504621944618059,RTE-7_AC:0.51717767811666892630)48:0.07198977573685046150,(RTE-13_Lch:0.29224132814180897588,((RTE-2_EL:0.04254876298253314204,RTE-1_GA:0.04881663012221452297)100:0.06823064989993478380,((EXPANDER2:0.13172572962736839308,(RTE-1_AFC:0.08692881296766868937,(Expander:0.07125965093777743287,(RTE-1_OL:0.07380608716142209036,(EXPANDER1_DR:0.07357668543250359128,RTE-1_EL:0.04976325035718338896)86:0.01271799363263820259)100:0.03004282590785237531)71:0.01446657748711845624)52:0.01311173123721553514)98:0.04881510671042153804,(RTE-29_CPB:0.07633249284688251035,RTE-4_PM:0.04944341174138482814)100:0.10123787457819961866)47:0.02593132353078278496)100:0.31270380704488609513)100:0.30036739293784592286)66:0.06413759849269881630)31:0.05884647512491833488,(((RTE-18_LMi:0.18374593159566868228,RTE-24_LMi:0.14986551141963153078)100:0.31942586147011159392,(RTE-41_LMi:0.16075915418190803163,(RTE-8_LMi:0.15785106550908539758,RTE-55_LMi:0.23886595476619412737)60:0.04673055524659049109)100:0.22611375888092322128)100:0.15324770772405019170,(((RTE-3_HRo:0.16477236627734281882,RTE-2_HRo:0.22218225633167823507)100:0.50672112501090094128,(RTE-4_HRo:0.55500895116284942876,RTE-8_BF:0.48892086330377476644)74:0.13621108513956134423)98:0.12148231678088093621,((RTE-8_PPac:0.58032894669223489270,RTE-10_PPac:0.61156797088368108906)49:0.13458390985423493436,(((((((RTE-2_NS:0.10220362809779796887,RTE-1_NS:0.08659406400190430841)100:0.07274198962539482616,RTE-1_STu:0.13902502865917654162)100:0.13910073192604943682,RTE-1_DaCa:0.53465004968301488297)97:0.10002766486316919115,((RTE-1_DCa:0.25274097917541837877,(RTE-1_AIp:0.16681511126935996692,(RTE-1_GM:0.11959400874464684583,RTE1_MT:0.08549473459745757231)100:0.09708275072413202755)100:0.12125024175488494094)80:0.05928757848434963035,(((((RTE1_ZM:0.09462395515397505064,RTE-1_SIt:0.08742501957689176317)61:0.03022997798928130433,(RTE-1_TD:0.07527546230127706017,RTE2_ZM:0.12245352071731495369)77:0.04319989590090750342)100:0.21035657596618584364,RTE-1_MN:0.25210242646085312401)37:0.03499957706918793016,(RTE-1_MAc:0.26344430315691858002,RTE-1_ATr:0.21933037057478826926)28:0.05357488784120733455)10:0.02368363649663854723,CroRTE-1:0.26386091298002206651)37:0.02967575225138011433)62:0.05837148609763969515)100:0.17911293662926941472,(RTE-6_LCh:0.33217992960331393926,RTE-31_CPB:0.30389466032226891690)52:0.06310189742947482083)31:0.05070840276933124419,((RTE-2_AFC:0.10164746458757926983,RTE-2_OL:0.09891560785437851500)100:0.25226928562444783655,(RTE-6_AMi:0.30822556271325968202,(RTE-9_LMi:0.30227543455098265790,((RTE-36_LMi:0.31518190332642664897,RTE-1_LVa:0.37138242765128814948)67:0.06320968668883444885,RTE-3_MMa:0.31693949185171604865)40:0.02564035076871986132)73:0.03987161632976082837)48:0.04249472336206281536)87:0.06264383300503180430)34:0.04226158881328792583,(RTE-35_CPB:0.42843352533965256557,(RTE-3_Hmel:0.04827659718194962646,(RTE-1_DPl:0.00775864537987080733,RTE-2_DPl:0.00580604198912336358)100:0.05645161484562272181)100:0.53253624120356235494)34:0.08786119041789446082)31:0.03268182342323181638)72:0.05232057625434691217)100:0.17444867599271601799)83:0.11748593498311137029)25:0.05799970931939129465,(((RTE-2_SIn:0.20010083188583183134,RTE-1_SIn:0.16181637632192932830)100:0.27572591573553328903,(RTE-2_NVi:0.46994398876584414504,RTE-3_SIn:0.40911857091391728991)66:0.11103966614131216550)100:0.56726419497086444377,(RTE-1_TP:1.35310627295644425594,((Proto2-15_CTe:0.66124002640423040766,(Proto2-3_CS1:0.52235925683961170751,(((Proto2-13_CTe:0.55503273061350666406,Proto2-11_CTe:0.49237902013727680162)40:0.08470558610288267398,((Proto2-12_CTe:0.41066377575830631530,Proto2-4_CS1:0.39017892066990333966)99:0.15545770607854914047,(Proto2-1_CS1:0.39665275080678252806,Proto2-14_CTe:0.46984978491022799663)86:0.11044513909169322019)32:0.03691806105280403399)100:0.21007371435639712876,(Proto2-5_CS1:0.57940374601136224175,(Proto2-2_CS1:0.47602756187213629557,Proto2-6_CS1:0.51298656509663309588)94:0.18602671447014385020)57:0.09336962435941084659)51:0.06352626637389369169)95:0.19327980070822783909)100:0.32476238169554472179,((Proto2-1_PPo:0.89429623044905426354,(Proto2-1_PH:0.48562462977971071476,Proto2-2_PH:0.41357881684325570326)100:0.24538528907886530961)59:0.10179014641780899375,(((Hydroides_elegans_Proto2-Snek_a:0.37488488776178896522,Hydroides_elegans_Proto2-Snek_b:0.41371039464657499707)100:0.21736950996351656062,(Proto2-1_BF:0.49909080439031777710,((Proto2-3_SK:0.42461367863546645163,Proto2-8_CS1:0.50432386376983784348)37:0.06535999481298734870,Proto2-1_SK:0.48229279688686305105)37:0.06234151004842567595)62:0.07830037626285273056)73:0.07260322069280494839,(Proto2-7_CS1:0.37842742199873724562,(Strongylocentrotus_purpuratus_Proto2-Snek:0.24516143351115204929,(((Xiphophorus_couchianus_Proto2-Snek:0.29120495745973729029,((Monopterus_albus_Proto2-Snek:0.21896287919946083589,Labrus_bergylta_Proto2-Snek:0.19525617161383948539)100:0.11065054136532684326,Cebidichthys_violaceus_Proto2-Snek:0.13146798027318293278)44:0.02753521580541122560)51:0.03491334585198078988,(Nothobranchius_furzeri_Proto2-Snek:0.09576842589708471631,(Oreochromis_niloticus_Proto2-Snek:0.00735916519723662718,(Maylandia_zebra_Proto2-Snek:0.00193209855758605647,Astatotilapia_calliptera_Proto2-Snek:0.00220886441054100272)60:0.00538483602708952382)100:0.10806768024035751097)100:0.15489369516042880703)95:0.11920369245400354308,((Epinephelus_moara_Proto2-Snek_a:0.19150877286185866155,(Sparus_aurata_Proto2-Snek:0.11822335354217594627,Kryptolebias_marmoratus_Proto2-Snek:0.26127249901184534941)70:0.04582254952901560624)95:0.06944543023223885558,(Salarias_fasciatus_Proto2-Snek:0.24882422765357392613,((Clupea_harengus_Proto2-Snek:0.13287189141787830726,((Epinephelus_lanceolatus_Proto2-Snek:0.00901888159271435445,Epinephelus_moara_Proto2-Snek_b:0.00660792002511844615)99:0.01760052891085694959,(Leuciscus_waleckii_Proto2-Snek:0.01206819985422426418,Cyprinus_carpio_Proto2-Snek:0.04201114047830584869)100:0.06379930532857101821)91:0.03033411008084484217)71:0.03602653947792779782,(Emydocephalus_ijimae_Proto2-Snek:0.00207312786888747946,Aipysurus_laevis_Proto2-Snek:0.00056895545444711276)100:0.14156509412380882673)100:0.12360014914998507241)90:0.07653977513972881619)33:0.04294012352725673498)42:0.05327366958360774118)58:0.06622559874748804032)100:0.19677652234812600951)67:0.07670558299930077539)53:0.10211725050354213129)100:0.75993007309547111472)7:0.10259221601396427415)4:0.05082419056323361078)19:0.07122641460962127191)2:0.03528516007088858958)18:0.04677293125296870524,(RTE-2_SP:0.48074986553740617357,(Expander1_Cis:0.53690098397720997792,RTE-7_SP:0.37494113568131376413)100:0.20149306688644966212)38:0.07209165540442380449)5:0.02429199650752350906)40:0.10803397226460240144):0.63694558972381276618,L1-Snek_2:0.63694558972381276618);
