# Supplementary material for: New Environment, New Invaders—Repeated Horizontal Transfer of LINEs to Sea Snakes
Source: Genome Biol Evol. 2020 Oct 6;12(12):2370–83. doi: 10.1093/gbe/evaa208 (PMC7846101; doi:10.1093/gbe/evaa208)
Supplement: evaa208_Supplementary_Data [file evaa208_supplementary_data.zip › Dataset_S9_TimeTreeUnresolvedReplaced.txt]

Coregonus balchen
Heliothis virescen
Schistosoma mansoni (replaced with Schistosoma japonicum)
Schmidtea mediterranea (replaced with Dugesia sp. 30 MR-2009)
Ciona savignyi (replaced with Molgula tectiformis)
Rhincodon typus (replaced with Ginglymostoma cirratum)
Oreochromis niloticus (replaced with Oreochromis tanganicae)
Cynoglossus semilaevis (replaced with Cynoglossus lingua)
Paralichthys olivaceus (replaced with Paralichthys dentatus)
Reinhardtius hippoglossoides (replaced with Limanda limanda)
Etheostoma spectabile (replaced with Etheostoma caeruleum)
Datnioides undecimradiatus (replaced with Lobotes pacificus)
Periophthalmus magnuspinnatus (replaced with Periophthalmus argentilineatus)
Astyanax mexicanus (replaced with Hollandichthys multifasciatus)
Python bivittatus (replaced with Python molurus)
Apteryx australis mantelli (replaced with Apteryx australis)
Lyrurus tetrix tetrix (replaced with Lyrurus tetrix)
Tympanuchus cupido pinnatus (replaced with Tympanuchus cupido)
Anser cygnoides domesticus (replaced with Anser cygnoides)
Bubo blakistoni (replaced with Bubo bubo)
Phylloscopus trochilus acredula (replaced with Phylloscopus trochilus)
Saxicola maurus (replaced with Saxicola rubetra)
Mixornis gularis (replaced with Pomatostomus isidorei)
Zosterops lateralis melanops (replaced with Zosterops lateralis)
Setophaga coronata coronata (replaced with Setophaga coronata)
Lonchura striata domestica (replaced with Lonchura striata)
Limosa lapponica baueri (replaced with Limosa lapponica)
Scolopax mira (replaced with Scolopax minor)
Himantopus himantopus leucocephalus (replaced with Himantopus himantopus)
Aquila chrysaetos canadensis (replaced with Aquila chrysaetos)
Terrapene mexicana triunguis (replaced with Terrapene mexicana)
Chrysemys picta bellii (replaced with Chrysemys picta)
Malaclemys terrapin terrapin (replaced with Malaclemys terrapin)
Panthera tigris altaica (replaced with Panthera tigris)
Canis lupus familiaris (replaced with Canis lupus)
Mustela putorius furo (replaced with Mustela putorius)
Ailurus fulgens styani (replaced with Ailurus fulgens)
Odobenus rosmarus divergens (replaced with Odobenus rosmarus)
Balaenoptera acutorostrata scammoni (replaced with Balaenoptera acutorostrata)
Bison bison bison (replaced with Bison bison)
Odocoileus virginianus texanus (replaced with Odocoileus virginianus)
Peromyscus maniculatus bairdii (replaced with Peromyscus maniculatus)
Marmota marmota marmota (replaced with Marmota marmota)
Saimiri boliviensis boliviensis (replaced with Saimiri boliviensis)
Cebus capucinus imitator (replaced with Cebus capucinus)
Colobus angolensis palliatus (replaced with Colobus angolensis)
Gorilla gorilla gorilla (replaced with Gorilla gorilla)
Tupaia chinensis (replaced with Tupaia glis)
Trichechus manatus latirostris (replaced with Trichechus manatus)
Orycteropus afer afer (replaced with Orycteropus afer)
Strongylocentrotus purpuratus (replaced with Strongylocentrotus intermedius)
Eucidaris tribuloides (replaced with Prionocidaris bispinosa)
Ophiothrix spiculata (replaced with Ophiothrix caespitosa)
Ramazzottius varieornatus (replaced with Macrobiotus sp. PC-2013)
Hypsibius dujardini (replaced with Thulinius stephaniae)
Hyalella azteca (replaced with Caprella mutica)
Procambarus virginalis (replaced with Procambarus clarkii)
Oithona nana (replaced with Lepeophtheirus salmonis)
Folsomia candida (replaced with Cryptopygus cisantarcticus)
Holacanthella duospinosa (replaced with Gomphiocephalus hodgsoni)
Catajapyx aquilonaris (replaced with Occasjapyx japonicus)
Ladona fulva (replaced with Libellula quadrimaculata)
Ceratosolen solmsi marchali (replaced with Ceratosolen solmsi)
Bombus impatiens (replaced with Bombus veteranus)
Melipona quadrifasciata (replaced with Melipona compressipes)
Megachile rotundata (replaced with Megachile pugnata)
Lasioglossum albipes (replaced with Lasioglossum calceatum)
Acromyrmex echinatior (replaced with Acromyrmex octospinosus)
Harpegnathos saltator (replaced with Odontomachus clarus)
Polistes canadensis (replaced with Polistes tenebricosus)
Fopius arisanus (replaced with Aleiodes sp. BOLD:ACC2537)
Neodiprion lecontei (replaced with Diprion cf. pini Sus35)
Athalia rosae (replaced with Athalia sp. Sus6)
Cephus cinctus (replaced with Hartigia trimaculata)
Anoplophora glabripennis (replaced with Tetraopes tetrophthalmus)
Leptinotarsa decemlineata (replaced with Calligrapha fulvipes)
Sitophilus oryzae (replaced with Sitophilus granarius)
Aethina tumida (replaced with Harmonia axyridis)
Agrilus planipennis (replaced with Agrilus sinuatus)
Glossina palpalis gambiensis (replaced with Glossina morsitans)
Rhagoletis zephyria (replaced with Anastrepha obliqua)
Proctacanthus coquilletti (replaced with Laphria grossa)
Plutella xylostella (replaced with Atteva punctella)
Mamestra configurata (replaced with Manga basilinea)
Helicoverpa armigera (replaced with Heliothis terracottoides)
Operophtera brumata (replaced with Operophtera rectipostmediana)
Lerema accius (replaced with Ochlodes sylvanus)
Calephelis nemesis (replaced with Calephelis iris)
Calycopis cecrops (replaced with Quercusia quercus)
Danaus plexippus plexippus (replaced with Danaus plexippus)
Heliconius melpomene melpomene (replaced with Heliconius melpomene)
Galleria mellonella (replaced with Accinctapubes albifasciata)
Frankliniella occidentalis (replaced with Thrips palmi)
Pediculus humanus corporis (replaced with Pediculus humanus)
Gerris buenoi (replaced with Gerris marginatus)
Oncopeltus fasciatus (replaced with Eurynysius sp. WCW-2003g)
Halyomorpha halys (replaced with Brochymena sp. WCW-2003)
Homalodisca vitripennis (replaced with Dysyncritus sp. CPL-2004)
Maconellicoccus hirsutus (replaced with Pseudococcus longispinus)
Melanaphis sacchari (replaced with Melanaphis luzulella)
Laupala kohalensis (replaced with Acheta domesticus)
Psoroptes ovis (replaced with Chorioptes bovis)
Tetranychus urticae (replaced with Trombidiinae sp. AMUENV055)
Ixodes scapularis (replaced with Ixodes hexagonus)
Rhipicephalus microplus (replaced with Rhipicephalus sanguineus)
Loxosceles reclusa (replaced with Loxosceles laeta)
Hydroides elegans (replaced with Phragmatopoma californica)
Lingula anatina (replaced with Lingula adamsi)
Adineta vaga (replaced with Brachionus plicatilis)
Biomphalaria glabrata (replaced with Lymnaea stagnalis)
Elysia chlorotica (replaced with Elysia viridis)
Pomacea canaliculata (replaced with Pomacea bridgesi)
Lottia gigantea (replaced with Tectura paleacea)
Bankia setacea (replaced with Mya arenaria)
Modiolus philippinarum (replaced with Modiolus modiolus)
Montipora capitata (replaced with Montipora aequituberculata)
Porites rus (replaced with Porites lutea)
Thelohanellus kitauei (replaced with Myxobolus cerebralis)
Kudoa iwatai (replaced with Kudoa thyrsites)
Saccharina japonica (replaced with Laminaria digitata)
Cladosiphon okamuranus (replaced with Chordaria flagelliformis)
Ancylostoma ceylanicum (no substitute found)
Astatotilapia calliptera (no substitute found)
Nasonia vitripennis (no substitute found)
Diachasma alloeum (no substitute found)
Rhabditophanes sp. KR3021 (no substitute found)
Microplitis demolitor (no substitute found)
Haemonchus contortus (no substitute found)
Anopheles minimus (no substitute found)
Syphacia muris (no substitute found)
Tinamus guttatus (no substitute found)
Achalarus lyciades (no substitute found)
Trichinella nativa (no substitute found)
Oscheius tipulae (no substitute found)
Loa loa (no substitute found)
Haliotis rufescens (no substitute found)
Macrocentrus cingulum (no substitute found)
Panagrellus redivivus (no substitute found)
Corvus cornix cornix (no substitute found)
Wuchereria bancrofti (no substitute found)
Epinephelus moara (no substitute found)
Thelazia callipaeda (no substitute found)
Macrostomum lignano (no substitute found)
Hymenolepis diminuta (no substitute found)
Hypothenemus hampei (no substitute found)
Exaiptasia pallida (no substitute found)
Actinia tenebrosa (no substitute found)
Poecilia formosa (no substitute found)
Atta colombica (no substitute found)
Kryptolebias hermaphroditus (no substitute found)
Onchocerca volvulus (no substitute found)
Opisthorchis viverrini (no substitute found)
Nasonia longicornis (no substitute found)
Dinoponera quadriceps (no substitute found)
Ascaris lumbricoides (no substitute found)
Parastrongyloides trichosuri (no substitute found)
Dracunculus medinensis (no substitute found)
Heterorhabditis bacteriophora (no substitute found)
Nannopterum harrisi (no substitute found)
Ooceraea biroi (no substitute found)
Diuraphis noxia (no substitute found)
Varroa jacobsoni (no substitute found)
Haemonchus placei (no substitute found)
Emydocephalus ijimae (no substitute found)
Polistes dominula (no substitute found)
Globodera pallida (no substitute found)
Necator americanus (no substitute found)
Plodia interpunctella (no substitute found)
Periophthalmodon schlosseri (no substitute found)
Schistosoma haematobium (no substitute found)
Centruroides sculpturatus (no substitute found)
Clonorchis sinensis (no substitute found)
Toxocara canis (no substitute found)
Bombus terrestris (no substitute found)
Trichinella britovi (no substitute found)
Steinernema scapterisci (no substitute found)
Copidosoma floridanum (no substitute found)
Parascaris univalens (no substitute found)
Kryptolebias marmoratus (no substitute found)
Diaphorina citri (no substitute found)
Heligmosomoides polygyrus bakeri (no substitute found)
Oikopleura dioica (no substitute found)
Calephelis virginiensis (no substitute found)
Diploscapter coronatus (no substitute found)
Glossina fuscipes fuscipes (no substitute found)
Parhyale hawaiensis (no substitute found)
Apostichopus parvimensis (no substitute found)
Angiostrongylus costaricensis (no substitute found)
Mesocestoides corti (no substitute found)
Austrofundulus limnaeus (no substitute found)
Trichuris trichiura (no substitute found)
Trichogramma pretiosum (no substitute found)
Strongyloides stercoralis (no substitute found)
Helicoverpa zea (no substitute found)
Saccostrea glomerata (no substitute found)
Hymenolepis microstoma (no substitute found)
Dictyocaulus viviparus (no substitute found)
Strigops habroptilis (no substitute found)
Globodera ellingtonae (no substitute found)
Acanthaster planci (no substitute found)
Brugia pahangi (no substitute found)
Onchocerca flexuosa (no substitute found)
Ditylenchus destructor (no substitute found)
Giraffa camelopardalis tippelskirchi (no substitute found)
Caenorhabditis latens (no substitute found)
Amyelois transitella (no substitute found)
Steinernema carpocapsae (no substitute found)
